# Supplementary material for: MUG CCArly: A Novel Autologous 3D Cholangiocarcinoma Model Presents an Increased Angiogenic Potential
Source: Cancers (Basel). 2023 Mar 14;15(6):1757. doi: 10.3390/cancers15061757 (PMC10046314; doi:10.3390/cancers15061757)
Supplement: Supplementary file 1 [file cancers-15-01757-s001.zip]

Archive with 2 entries (2 files):
- cancers-2278866-supplementary material.pdf
- Supplementary Table S3.xlsx
