# Supplementary material for: MUG CCArly: A Novel Autologous 3D Cholangiocarcinoma Model Presents an Increased Angiogenic Potential
Source: Cancers (Basel). 2023 Mar 14;15(6):1757. doi: 10.3390/cancers15061757 (PMC10046314; doi:10.3390/cancers15061757)
Supplement: Supplementary file 1 [file cancers-15-01757-s001.zip › Supplementary Table S3.xlsx]

## Sheet: raw data log(2)
SSC1	SSC7	SSC13	SSC19	SSC25	SSC2	SSC8	SSC14	SSC20	SSC26	SSC3	SSC9	SSC15	SSC21	SSC27	SSC4	SSC10	SSC16	SSC22	SSC28	SSC5	SSC11	SSC17	SSC23	SSC29	SSC6	SSC12	SSC18	SSC24	SSC30	Protein.Group	Protein.Ids	Protein.Names	Genes	First.Protein.Description
d3_Charly	d3_Charly	d3_Charly	d3_Charly	d3_Charly	d3_CAF	d3_CAF	d3_CAF	d3_CAF	d3_CAF	d3_1+4	d3_1+4	d3_1+4	d3_1+4	d3_1+4	d7_Charly	d7_Charly	d7_Charly	d7_Charly	d7_Charly	d7_CAF	d7_CAF	d7_CAF	d7_CAF	d7_CAF	d7_1+4	d7_1+4	d7_1+4	d7_1+4	d7_1+4
13.7734	13.2436	13.7588	13.4284	13.4431	13.7173	13.7038	14.0181	11.786	13.2434	13.1552	12.3825	13.1948	13.9831	14.0676	14.3948	13.8969	13.9534	13.8062	13.8998	12.7703	14.3076	13.7181	13.233	13.6237	14.4481	14.7943	13.6802	14.2954	14.0201	A0A0B4J2D5;P0DPI2	P0DPI2;A0A0B4J2D5	GAL3A_HUMAN;GAL3B_HUMAN	GATD3A;GATD3B	Glutamine amidotransferase-like class 1 domain-containing protein 3B, mitochondrial
10.3576	10.6622	11.1669	10.4137	NaN	11.9583	10.921	11.5645	9.94144	9.58542	10.399	12.2603	11.351	11.3877	11.6597	10.3676	11.5473	10.9478	NaN	NaN	11.7384	12.5568	10.691	12.397	12.0182	11.5753	12.2434	11.391	12.0666	10.8982	A0A0B4J2F0	A0A0B4J2F0	PIOS1_HUMAN	PIGBOS1	Protein PIGBOS1
10.4884	10.416	NaN	10.7668	11.0894	NaN	10.362	NaN	NaN	NaN	11.1384	11.1152	11.7313	NaN	12.1545	11.397	10.9644	11.242	11.1296	11.1447	NaN	NaN	NaN	12.0085	11.8611	11.6974	11.7092	10.714	11.2794	11.063	A0A0J9YWL9;A0A0J9YY54	A0A0J9YY54;A0A0J9YWL9	TX13C_HUMAN;TX13D_HUMAN	TEX13C;TEX13D	Putative testis-expressed protein 13C
12.5718	12.755	12.7273	12.9656	12.9335	NaN	NaN	10.0127	NaN	NaN	11.4029	11.3679	11.4598	11.6674	11.6319	12.5238	12.5565	12.4983	12.5935	12.2134	NaN	NaN	NaN	NaN	NaN	12.0567	12.2442	12.2421	11.9142	11.9711	A0AV96	A0AV96	RBM47_HUMAN	RBM47	RNA-binding protein 47
12.2534	11.9339	11.7087	11.9484	12.2311	NaN	NaN	NaN	NaN	NaN	10.4443	11.5088	10.6027	11.0073	10.996	11.5845	11.1931	11.7797	12.4018	11.7818	NaN	NaN	NaN	NaN	NaN	11.0168	11.3653	11.2025	11.2426	10.7972	A0AV96;Q8TBY0	Q9NQ94;Q8TBY0;A0AV96	RBM46_HUMAN;RBM47_HUMAN	RBM46;RBM47	RNA-binding protein 47
14.859	15.0175	14.9604	14.9089	14.9272	14.3557	14.0363	14.3285	14.3495	14.0728	14.8026	14.7904	14.8775	14.824	14.812	15.0491	15.012	14.942	14.8616	14.8924	14.1961	14.4146	14.1053	14.3892	14.0592	14.9208	14.9068	14.9695	14.8485	14.826	A0AVT1	A0AVT1	UBA6_HUMAN	UBA6	Ubiquitin-like modifier-activating enzyme 6
12.8947	13.0751	12.8982	12.8182	12.6718	15.7904	15.7464	15.7519	15.8155	15.8832	15.2222	15.0215	15.0395	15.2444	14.9634	13.2283	12.9924	13.1237	13.2778	13.2384	15.6537	15.8077	15.7124	15.81	15.7053	14.7597	14.6114	14.3798	14.6499	14.5691	A0FGR8	A0FGR8	ESYT2_HUMAN	ESYT2	Extended synaptotagmin-2
8.97573	NaN	8.20757	9.87659	8.95713	10.5842	10.6474	10.6427	10.4211	10.3881	10.9059	9.99283	10.5582	10.0713	9.89606	8.45622	7.82582	9.528	9.39084	9.3708	9.84588	10.7335	11.1306	11.0567	9.7681	9.73747	8.84304	9.60766	9.71244	10.8797	A0JNW5	A0JNW5	UH1BL_HUMAN	UHRF1BP1L	UHRF1-binding protein 1-like
13.209	12.8695	12.9482	12.8381	12.9362	9.92283	9.98682	9.91751	9.89145	12.3483	11.9768	12.3053	12.3922	11.8969	12.1296	12.6977	12.8139	12.8799	12.7274	12.9386	NaN	NaN	9.70796	NaN	10.5099	11.5844	11.5095	12.0338	12.0008	11.4901	A0MZ66	A0MZ66	SHOT1_HUMAN	SHTN1	Shootin-1
12.6435	12.5166	12.7598	13.1227	12.6734	11.2747	12.1859	10.9115	NaN	12.156	12.8179	12.0714	11.5297	12.0863	12.7853	12.7774	12.8417	12.674	12.4822	13.313	12.0938	12.1184	11.7397	11.7354	11.4647	12.1157	12.6455	12.9677	12.858	11.6626	A0PJW6	A0PJW6	TM223_HUMAN	TMEM223	Transmembrane protein 223
10.2044	NaN	NaN	NaN	11.2751	12.3322	13.0767	12.7973	12.9155	12.4123	11.9725	11.6095	12.4841	12.1467	11.9961	12.4838	11.6209	12.087	11.4541	9.57977	13.5186	12.7172	13.5392	12.7149	13.606	12.788	11.9101	11.775	12.6015	12.3533	A1A519	A1A519	F170A_HUMAN	FAM170A	Protein FAM170A
12.969	13.1324	12.9639	13.4382	12.9998	NaN	NaN	NaN	NaN	NaN	11.2334	11.1166	10.2974	11.0516	10.721	13.8605	14.0527	13.5215	13.8737	13.6705	NaN	11.3623	NaN	NaN	NaN	12.6047	12.5139	12.4892	12.7479	12.7221	A1A5D9	A1A5D9	BICL2_HUMAN	BICDL2	BICD family-like cargo adapter 2
9.92542	9.30616	10.2329	10.1807	7.95559	NaN	NaN	NaN	NaN	NaN	NaN	NaN	NaN	NaN	NaN	11.301	10.2216	9.70767	10.139	10.6696	7.93139	NaN	NaN	NaN	NaN	9.75832	NaN	10.3563	NaN	NaN	A1IGU5	A1IGU5	ARH37_HUMAN	ARHGEF37	Rho guanine nucleotide exchange factor 37
13.4582	13.1836	13.0073	13.2882	13.5166	13.8641	13.7656	13.73	14.059	13.8046	13.484	13.5016	13.4945	13.7235	13.4564	13.2188	13.059	13.2569	13.0427	13.3626	13.5632	13.4987	13.6256	13.6285	13.5633	13.3076	12.9511	13.6705	13.4779	13.4736	A1L0T0	A1L0T0	HACL2_HUMAN	ILVBL	2-hydroxyacyl-CoA lyase 2
10.7675	10.4255	9.79777	9.3047	10.1426	10.1816	8.66702	8.54838	8.40485	8.42996	9.48114	10.4419	9.82742	10.097	8.88493	9.5328	10.3945	9.99445	9.58974	10.4566	7.54757	10.0262	9.63722	10.694	NaN	10.1853	9.3174	10.0644	10.949	10.5299	A1L188	A1L188	NDUF8_HUMAN	NDUFAF8	NADH dehydrogenase [ubiquinone] 1 alpha subcomplex assembly factor 8
9.95621	NaN	NaN	NaN	NaN	11.2192	10.4577	10.9483	10.4946	11.2014	11.4465	11.6094	11.1635	10.539	11.1562	NaN	NaN	NaN	NaN	NaN	12.0914	11.9328	12.5926	12.3527	12.478	11.2156	11.3505	10.3551	11.1993	10.6321	A1L4H1	A1L4H1	SRCRL_HUMAN	SSC5D	Soluble scavenger receptor cysteine-rich domain-containing protein SSC5D
12.4403	12.1803	12.4609	12.7317	12.6451	14.9599	15.043	14.9445	14.9598	14.5879	14.4712	14.3771	14.3202	14.4689	14.3702	12.4635	12.6319	12.4942	12.3881	12.5009	14.8283	15.3318	15.0757	15.3522	14.9932	14.3677	14.7196	14.5503	14.7009	14.5421	A1X283	A1X283	SPD2B_HUMAN	SH3PXD2B	SH3 and PX domain-containing protein 2B
11.4091	11.8167	11.603	11.1449	NaN	14.0152	13.9052	13.903	13.9405	13.9151	13.8393	13.0656	13.6909	13.5177	13.3493	11.4704	11.5962	12.0424	11.8982	11.9	13.898	13.8969	14.0261	14.0521	13.8948	13.367	12.9087	13.4381	13.6872	13.5489	A1X283;Q5TCZ1	A1X283;Q5TCZ1	SPD2A_HUMAN;SPD2B_HUMAN	SH3PXD2A;SH3PXD2B	SH3 and PX domain-containing protein 2B
NaN	NaN	NaN	NaN	NaN	NaN	NaN	NaN	NaN	NaN	NaN	NaN	NaN	NaN	NaN	NaN	NaN	NaN	NaN	NaN	NaN	NaN	NaN	10.6767	NaN	10.2174	NaN	NaN	NaN	NaN	A2A288;Q5HYM0	Q5D1E8;Q5HYM0;A2A288;Q9C0D7	ZC12B_HUMAN;ZC12D_HUMAN	ZC3H12B;ZC3H12D	Probable ribonuclease ZC3H12D
14.4777	14.8972	14.5306	15.0327	14.739	15.0687	14.9829	15.1776	14.9963	14.8222	15.17	15.6158	14.5376	14.5046	15.0925	14.9261	14.7554	14.5203	14.5302	14.9129	15.2247	15.4193	15.0234	14.8615	14.9137	15.0608	15.006	14.9695	14.4354	14.9828	A2A3N6;P55036	A2A3N6;P55036	PIPSL_HUMAN;PSMD4_HUMAN	PIPSL;PSMD4	Putative PIP5K1A and PSMD4-like protein
11.8693	11.5822	11.7162	11.5748	11.561	12.7321	12.6497	12.8487	12.8572	12.8371	12.5444	12.3116	12.3931	12.5837	12.2619	11.4503	11.1803	11.5721	11.5531	11.4865	12.3527	12.5603	12.5485	12.5278	12.268	11.8535	12.0894	12.0083	12.0108	11.8633	A2RRP1	A2RRP1	NBAS_HUMAN	NBAS	Neuroblastoma-amplified sequence
12.5154	13.7262	13.8226	13.3164	12.5482	12.286	13.1222	13.8621	12.8169	11.915	13.0733	13.2754	14.3124	12.352	12.4134	12.7282	13.1675	13.0226	12.9112	13.3667	12.5806	12.9616	11.8681	11.7772	12.4596	11.5905	13.5399	13.1571	13.6002	12.1372	A2RTX5;P26639	A2RTX5;P26639	SYTC2_HUMAN;SYTC_HUMAN	TARS1;TARS3	Threonine--tRNA ligase 2, cytoplasmic
11.4081	11.3904	10.9541	11.4248	11.7895	10.9768	11.1347	9.38264	NaN	11.3084	11.0911	11.5767	11.2956	11.5548	10.4628	10.2964	11.3264	11.228	11.2214	11.1916	10.9025	10.9546	10.8366	NaN	NaN	10.6957	11.7329	10.898	9.41576	11.8548	A2RUC4	A2RUC4	TYW5_HUMAN	TYW5	tRNA wybutosine-synthesizing protein 5
NaN	NaN	NaN	NaN	NaN	NaN	NaN	NaN	NaN	NaN	NaN	NaN	NaN	NaN	NaN	NaN	NaN	8.55114	NaN	NaN	NaN	NaN	NaN	NaN	NaN	NaN	NaN	NaN	NaN	NaN	A2RUS2	A2RUS2	DEND3_HUMAN	DENND3	DENN domain-containing protein 3
9.91957	9.86618	8.33079	7.90031	8.65588	4.83218	NaN	NaN	NaN	NaN	8.25995	NaN	6.44446	7.09128	7.79138	9.53881	8.99027	9.68287	8.88765	6.39635	NaN	NaN	NaN	NaN	NaN	8.42131	7.70024	8.29067	8.39885	8.36106	A2VDF0	A2VDF0	FUCM_HUMAN	FUOM	Fucose mutarotase
13.3808	13.2209	13.2338	13.2846	13.2166	11.7281	11.4485	11.3944	11.347	11.0791	12.6203	12.2289	12.5426	12.3687	12.1353	13.6537	13.2121	13.471	13.6691	13.5578	11.9056	11.4988	11.2945	11.5069	11.7652	12.9615	13.0002	13.2415	13.2902	13.2067	A3KMH1	A3KMH1	VWA8_HUMAN	VWA8	von Willebrand factor A domain-containing protein 8
11.2265	11.7095	11.5956	11.6155	11.7524	10.3139	10.4633	10.0049	9.32273	10.0211	11.4528	11.7366	11.5394	11.7039	11.5024	11.6555	10.9259	10.9616	11.7494	11.4605	10.4995	10.3371	10.7705	10.8421	10.1238	11.0179	11.2935	10.7748	10.7489	11.2107	A3KN83	Q9Y2G9;A3KN83	SBNO1_HUMAN	SBNO1	Protein strawberry notch homolog 1
10.8326	11.3473	11.6561	11.6737	11.479	9.3455	10.3075	10.3025	NaN	9.16937	11.4408	11.3207	11.2171	11.3142	11.1015	10.984	10.9508	10.8881	10.927	10.8074	8.20122	NaN	NaN	10.0234	10.3114	11.7589	10.8602	11.5834	11.8695	10.533	A4D1E9	A4D1E9	GTPBA_HUMAN	GTPBP10	GTP-binding protein 10
9.11348	11.0323	10.0613	9.64167	10.6817	12.4879	12.683	12.1985	12.4809	12.5428	12.0202	11.182	11.9613	12.3453	11.7654	10.4192	9.2201	9.9909	10.5337	10.7585	12.1795	13.0461	13.0397	12.9689	12.6331	12.3078	11.9883	12.0986	12.1619	12.0146	A4D1P6	A4D1P6	WDR91_HUMAN	WDR91	WD repeat-containing protein 91
NaN	NaN	NaN	NaN	NaN	11.1443	10.376	11.4707	11.3458	11.5216	9.33923	10.9893	9.71096	8.933	9.97546	NaN	NaN	NaN	NaN	NaN	10.6207	11.4361	11.4335	10.8217	11.7575	8.0336	8.73166	9.68655	10.8942	9.55105	A4D2B0	A4D2B0	MBLC1_HUMAN	MBLAC1	Metallo-beta-lactamase domain-containing protein 1
NaN	NaN	15.374	15.1123	15.2985	NaN	NaN	15.261	NaN	NaN	15.6847	NaN	NaN	NaN	15.6278	NaN	NaN	NaN	NaN	NaN	15.0911	NaN	NaN	NaN	14.8742	15.1622	15.0281	15.069	15.4561	15.421	A4FU69	A4FU69	EFCB5_HUMAN	EFCAB5	EF-hand calcium-binding domain-containing protein 5
11.606	11.7954	11.9557	11.8212	12.0633	12.1007	12.0612	12.1798	11.8349	12.2878	11.2145	11.3158	11.2865	11.7073	12.7749	12.0412	11.8472	11.3887	11.4009	11.9208	11.1816	11.0577	NaN	11.5447	12.2115	11.4955	11.1361	11.7434	10.8779	11.8548	A5A3E0	A5A3E0	POTEF_HUMAN	POTEF	POTE ankyrin domain family member F
NaN	NaN	NaN	9.85231	NaN	NaN	NaN	NaN	NaN	NaN	NaN	7.90886	10.3729	NaN	10.8223	NaN	NaN	NaN	NaN	NaN	NaN	10.356	NaN	10.4478	NaN	NaN	NaN	NaN	NaN	NaN	A5A3E0;P0CG38	P0CG38;Q6S8J3;P0CG39;A5A3E0	POTEF_HUMAN;POTEI_HUMAN	POTEF;POTEI	POTE ankyrin domain family member F
15.473	15.0663	15.1226	15.2946	14.8977	15.4903	15.953	15.6613	16.0855	16.166	15.6571	14.6983	15.2471	15.3906	15.847	14.6319	15.3118	15.3976	15.4659	15.4104	15.8496	14.7892	15.7293	14.3726	15.5261	15.504	15.1442	16.0227	14.9234	14.4689	A5A3E0;P0CG38;P60709;P63261;P63267	P0CG38;Q6S8J3;A5A3E0;P60709;P62736;P63261;P68032;P68133;P63267	ACTB_HUMAN;ACTG_HUMAN;ACTH_HUMAN;POTEF_HUMAN;POTEI_HUMAN	ACTB;ACTG1;ACTG2;POTEF;POTEI	POTE ankyrin domain family member F
16.3223	16.4018	16.5015	16.6101	16.9237	17.0544	16.9928	16.1669	17.019	17.9754	16.4136	17.8717	17.0773	16.6348	16.4239	16.8904	16.6828	16.3334	17.0022	17.3127	16.6712	17.3451	17.4717	17.2531	18.1601	16.9295	16.5109	17.2469	16.8361	16.7808	A5A3E0;P0CG38;P60709;P63261;Q9BYX7	P0CG38;Q6S8J3;P0CG39;A5A3E0;P60709;P63261;Q9BYX7	ACTBM_HUMAN;ACTB_HUMAN;ACTG_HUMAN;POTEF_HUMAN;POTEI_HUMAN	ACTB;ACTG1;POTEF;POTEI;POTEKP	POTE ankyrin domain family member F
17.8592	17.7145	17.5109	17.6986	17.6141	17.82	17.6018	18.0107	18.2711	18.5744	18.3029	17.7612	17.7547	17.9145	18.5032	18.0344	17.9893	17.6064	18.1465	18.531	17.6747	17.5696	17.7273	18.1303	18.5468	17.6569	17.6263	17.6891	18.2322	17.8925	A5A3E0;P60709;P63261;P63267;Q562R1;Q9BYX7	Q6S8J3;A5A3E0;P60709;P62736;P63261;P68032;Q562R1;P68133;Q9BYX7;P63267	ACTBL_HUMAN;ACTBM_HUMAN;ACTB_HUMAN;ACTG_HUMAN;ACTH_HUMAN;POTEF_HUMAN	ACTB;ACTBL2;ACTG1;ACTG2;POTEF;POTEKP	POTE ankyrin domain family member F
11.7169	11.8653	11.5848	11.3	11.3942	12.2522	11.4174	11.2136	10.7166	11.7854	11.8742	11.8741	11.256	11.7962	11.1451	12.0687	11.9397	11.6746	11.4954	11.9529	12.0418	12.2298	11.9757	11.1565	11.8449	11.7066	12.3994	11.9971	11.9076	11.2972	A5D8V6	A5D8V6	VP37C_HUMAN	VPS37C	Vacuolar protein sorting-associated protein 37C
9.8722	10.6681	8.15181	9.43906	NaN	11.873	11.6965	11.9888	11.5971	11.6062	11.8825	10.858	11.9873	12.1396	11.7313	8.93829	NaN	8.77555	8.61418	10.5235	10.7904	11.8008	11.4563	11.181	9.95891	9.9009	10.9954	11.1074	10.6507	10.7378	A5PLL7	A5PLL7	PDES1_HUMAN	PEDS1	Plasmanylethanolamine desaturase
14.0868	14.2226	14.0384	14.1452	14.2093	13.4151	13.1478	13.2585	13.3789	13.3018	13.9472	13.8863	13.9926	13.9982	13.8755	13.9892	14.1143	14.1284	14.1683	13.877	13.3516	13.3706	13.314	13.382	13.0474	13.9242	13.9646	13.9823	13.9766	13.8783	A5YKK6	A5YKK6	CNOT1_HUMAN	CNOT1	CCR4-NOT transcription complex subunit 1
NaN	NaN	NaN	NaN	NaN	NaN	NaN	NaN	NaN	NaN	NaN	NaN	8.26857	NaN	NaN	NaN	NaN	NaN	NaN	NaN	NaN	NaN	NaN	NaN	NaN	NaN	NaN	NaN	NaN	NaN	A6NCC3;F8WBI6;H3BV12;I6L899	A6NCC3;F8WBI6;I6L899;H3BV12	GOG8N_HUMAN;GOG8O_HUMAN;GOG8Q_HUMAN;GOG8R_HUMAN	GOLGA8N;GOLGA8O;GOLGA8Q;GOLGA8R	Golgin subfamily A member 8O
9.21235	9.31531	9.10861	10.0149	9.59953	12.351	11.8138	12.5014	11.4523	12.2727	11.4228	11.3064	11.5797	12.205	11.3015	9.88777	9.87754	10.2874	9.52497	9.81057	12.525	12.9528	12.1318	12.7339	12.5452	11.0139	11.5177	10.9969	11.2731	11.1261	A6NCE7;Q9GZQ8	A6NCE7;Q9GZQ8	MLP3B_HUMAN;MP3B2_HUMAN	MAP1LC3B;MAP1LC3B2	Microtubule-associated proteins 1A/1B light chain 3 beta 2
12.0257	11.9107	11.4935	12.222	11.998	NaN	NaN	NaN	11.4517	12.1364	NaN	9.95499	NaN	11.9476	9.93072	12.6475	12.7181	12.6575	12.8789	12.6295	12.0501	NaN	NaN	NaN	NaN	11.6095	11.793	11.6165	11.9727	11.6949	A6NDB9	A6NDB9	PALM3_HUMAN	PALM3	Paralemmin-3
15.0847	15.0744	14.9959	15.1916	15.2241	14.1429	14.1829	14.4297	14.4283	14.4579	14.9888	14.8776	14.8542	15.0137	15.0136	14.8125	14.5298	14.95	14.9823	15.0804	13.8212	14.2096	14.4827	14.4807	14.6032	15.0059	14.7186	15.0772	14.9941	15.1757	A6NDG6	A6NDG6	PGP_HUMAN	PGP	Glycerol-3-phosphate phosphatase
17.0152	16.7783	16.4001	16.8229	NaN	NaN	NaN	NaN	NaN	NaN	NaN	16.8953	16.7535	NaN	NaN	NaN	18.0197	NaN	NaN	NaN	NaN	NaN	NaN	NaN	NaN	NaN	17.2908	NaN	NaN	NaN	A6NDH6;A6NHG9;A6NKK0	A6NKK0;A6NDH6;A6NHG9	O5H14_HUMAN;O5H15_HUMAN;OR5H1_HUMAN	OR5H1;OR5H14;OR5H15	Olfactory receptor 5H15
10.8761	10.701	9.69901	10.3748	10.8582	11.5846	11.7874	10.7952	10.5325	11.4817	11.1702	10.3218	11.1304	10.5386	10.9064	10.6755	10.7064	11.0447	10.1255	10.6736	11.3999	11.5449	11.1352	11.6259	10.7906	11.4845	11.1812	11.3153	11.0211	10.9722	A6NDU8	A6NDU8	CE051_HUMAN	C5orf51	UPF0600 protein C5orf51
10.5903	10.945	NaN	10.5349	10.277	NaN	NaN	7.61477	10.5929	11.4782	11.4206	11.4221	10.3656	NaN	NaN	11.1949	10.5075	10.4328	10.9724	10.1075	12.6897	10.9357	10.4756	10.4718	11.7898	11.9775	9.93785	11.3413	10.508	10.0257	A6NE01	A6NE01	F186A_HUMAN	FAM186A	Protein FAM186A
NaN	NaN	NaN	NaN	10.0787	NaN	NaN	NaN	NaN	NaN	9.20103	NaN	10.2762	NaN	NaN	9.62326	NaN	8.54151	9.76432	NaN	NaN	NaN	NaN	NaN	NaN	NaN	NaN	NaN	NaN	NaN	A6NEL3;P0C5J1;Q8N7N1;Q96G04	Q96G04;A6NEL3;P0C5J1;Q8N7N1	EF2KT_HUMAN;F86B1_HUMAN;F86B2_HUMAN;F86C2_HUMAN	EEF2KMT;FAM86B1;FAM86B2;FAM86C2P	Putative protein FAM86C2P
8.604	8.61048	8.6031	8.14785	9.07231	8.45125	8.23577	8.38311	5.8965	9.35643	8.70634	8.88158	7.28678	8.58628	8.08676	9.1853	8.91372	6.56839	9.45997	7.88534	NaN	9.40888	NaN	NaN	8.5351	9.47802	9.35406	8.77478	9.664	9.78822	A6NGC4	A6NGC4	TLCD2_HUMAN	TLCD2	TLC domain-containing protein 2
10.5971	9.99567	10.1289	9.70774	9.98679	10.6283	11.0007	11.0267	10.9212	9.71662	10.5639	11.0001	9.8075	11.4563	11.0446	10.0957	8.6463	9.61537	9.45131	10.2632	11.0555	10.1087	10.4667	9.42301	11.1854	10.8975	10.4376	9.92505	10.9502	10.6217	A6NHL2	A6NHL2	TBAL3_HUMAN	TUBAL3	Tubulin alpha chain-like 3
18.6482	18.6873	18.8629	18.6197	18.5125	19.1735	19.594	19.7235	19.4959	18.9129	19.402	19.203	19.7165	19.5299	19.7175	18.3328	18.3352	18.0228	18.223	18.152	18.7532	19.2105	19.3413	18.0941	19.0421	18.6008	18.5797	18.6218	18.4746	18.6438	A6NHL2;P68366;Q9BQE3	Q9BQE3;P68363;Q71U36;P68366;A6NHL2	TBA1C_HUMAN;TBA4A_HUMAN;TBAL3_HUMAN	TUBA1C;TUBA4A;TUBAL3	Tubulin alpha chain-like 3
NaN	NaN	16.2856	NaN	NaN	NaN	NaN	15.7561	15.8226	NaN	NaN	15.7	NaN	NaN	NaN	NaN	NaN	16.3876	NaN	NaN	NaN	NaN	NaN	NaN	NaN	NaN	NaN	NaN	NaN	NaN	A6NHQ2	A6NHQ2	FBLL1_HUMAN	FBLL1	rRNA/tRNA 2'-O-methyltransferase fibrillarin-like protein 1
12.6245	12.7542	12.5853	12.9308	13.6097	11.2952	12.1828	11.8896	11.477	11.8144	12.9959	12.0725	12.3788	12.6982	12.7384	12.4667	12.8266	13.1238	12.8353	12.4632	11.0333	11.9085	12.6677	11.6521	10.6977	12.6017	12.7464	12.5511	12.8307	12.7372	A6NHQ2;P22087	P22087;A6NHQ2	FBLL1_HUMAN;FBRL_HUMAN	FBL;FBLL1	rRNA/tRNA 2'-O-methyltransferase fibrillarin-like protein 1
11.5972	11.6691	11.7386	11.527	11.5761	11.3556	11.3088	11.2802	11.1276	11.0742	11.2322	11.4777	11.5278	11.6447	11.53	11.283	11.505	12.0397	11.7768	11.6661	11.3197	11.1776	11.9147	11.8229	11.0594	11.985	11.6766	11.7958	11.83	11.779	A6NHR9	A6NHR9	SMHD1_HUMAN	SMCHD1	Structural maintenance of chromosomes flexible hinge domain-containing protein 1
9.54379	10.2487	8.10238	9.68755	11.6365	11.0799	11.1227	11.6519	11.122	11.8522	9.85683	10.9324	10.7105	10.8257	11.1822	10.0983	9.16521	9.33416	10.3095	10.137	11.1018	11.2454	10.9524	11.4405	11.0538	9.00636	10.8483	11.3392	10.933	10.6405	A6NHX0	A6NHX0	CAST2_HUMAN	CASTOR2	Cytosolic arginine sensor for mTORC1 subunit 2
8.44396	8.07247	9.64539	9.56235	9.00079	9.10399	10.1068	9.39756	8.8865	NaN	NaN	9.5967	9.33731	8.9253	9.07336	9.14348	9.58174	9.01833	9.97616	8.35764	10.2415	10.3886	9.30138	8.97647	10.3445	8.59267	9.41217	9.88568	9.07543	8.69136	A6NI28	A6NI28	RHG42_HUMAN	ARHGAP42	Rho GTPase-activating protein 42
NaN	8.71479	9.13487	7.52376	7.42587	9.17138	NaN	8.92973	10.0299	8.8087	NaN	8.9859	7.08848	7.56856	8.71247	7.76937	7.76864	8.86879	8.41512	8.44747	7.65015	7.78134	NaN	9.60855	8.07226	NaN	7.87689	8.63826	9.62372	8.88915	A6NIE6	A6NIE6;Q9NYV6	RN3P2_HUMAN	RRN3P2	Putative RRN3-like protein RRN3P2
12.3274	12.6248	12.5187	12.9791	13.1813	12.8298	12.2507	12.1534	12.7187	12.6711	12.9354	13.0886	12.7079	12.7997	12.9544	11.9171	12.593	12.4438	13.2658	12.1025	12.2849	12.5703	12.7303	12.4191	12.4636	12.5768	12.819	12.6459	13.1757	13.0444	A6NIH7;Q13432	A6NIH7;Q13432	U119A_HUMAN;U119B_HUMAN	UNC119;UNC119B	Protein unc-119 homolog B
8.82315	11.0955	10.312	10.8915	10.5899	NaN	NaN	NaN	NaN	NaN	9.30566	9.75721	10.0372	9.8949	9.18926	9.48878	9.81892	9.68394	10.4356	9.64608	NaN	NaN	NaN	NaN	NaN	10.4431	NaN	9.95297	10.4048	11.0418	A6NKD9	A6NKD9	CC85C_HUMAN	CCDC85C	Coiled-coil domain-containing protein 85C
11.6238	12.0209	12.2132	11.3536	11.3387	11.2169	NaN	NaN	NaN	10.6154	11.4149	NaN	11.1545	11.5201	11.766	11.2111	NaN	11.8365	11.5029	11.6953	NaN	NaN	NaN	11.5536	5.3822	11.9745	11.7075	9.84919	12.0409	11.1305	A6NLF2	A6NLF2	ELB3D_HUMAN	ELOA3DP	Elongin-A3 member D
11.1964	10.4774	11.0226	10.5459	11.2746	11.6771	11.9268	NaN	9.10236	NaN	11.6439	11.4605	11.5259	11.3899	11.6946	11.563	10.8208	NaN	11.2397	11.726	11.8761	11.6849	11.6607	10.8152	12.2123	11.6966	12.0187	11.4586	11.8875	12.1445	A6NM11	A6NMS7;O60309;A6NM11	L37A2_HUMAN	LRRC37A2	Leucine-rich repeat-containing protein 37A2
10.3692	10.9797	10.7786	11.0183	10.4146	11.4423	11.0737	10.5851	9.66268	11.0172	10.9835	9.88948	9.80374	10.1971	10.2404	10.0879	10.3596	10.4118	10.3747	10.3097	11.5089	6.21761	11.404	9.22628	11.5162	11.329	10.5297	11.3771	10.8474	NaN	A6NMB1	A6NMB1	SIG16_HUMAN	SIGLEC16	Sialic acid-binding Ig-like lectin 16
5.99064	NaN	6.80841	8.40799	NaN	7.73522	NaN	7.19044	6.70537	7.538	7.46051	7.40032	9.23122	6.73518	8.31452	6.82421	NaN	NaN	7.04314	9.25037	NaN	9.23614	NaN	8.01269	NaN	NaN	4.46614	8.55294	6.5278	NaN	A6NNZ2	A6NNZ2	TBB8B_HUMAN	TUBB8B	Tubulin beta 8B
17.7769	17.2222	17.3024	17.7011	17.5885	17.8406	16.8704	17.8293	18.7127	16.4943	16.9643	16.9238	16.9955	18.2983	17.7229	16.6948	16.3602	16.9164	15.9956	16.7929	16.6473	16.8738	18.3762	17.8706	16.6099	17.4073	16.9538	17.5102	17.6584	17.1302	A6NNZ2;P04350;P07437;P68371;Q13509;Q13885;Q9BUF5	Q13509;P07437;P68371;P04350;Q3ZCM7;A6NNZ2;Q9BVA1;Q13885;Q9BUF5	TBB2A_HUMAN;TBB3_HUMAN;TBB4A_HUMAN;TBB4B_HUMAN;TBB5_HUMAN;TBB6_HUMAN;TBB8B_HUMAN	TUBB;TUBB2A;TUBB3;TUBB4A;TUBB4B;TUBB6;TUBB8B	Tubulin beta 8B
19.9244	19.9551	19.9454	19.9563	19.9612	20.5455	21.0292	20.8019	20.8471	20.459	20.8562	20.5955	20.5761	20.6365	20.3426	19.8382	19.1719	19.6408	19.621	19.4949	20.475	20.5189	20.591	19.9401	20.0982	20.188	19.8426	19.913	20.0544	19.8021	A6NNZ2;P04350;P07437;P68371;Q13509;Q13885;Q9BUF5;Q9H4B7	Q13509;P07437;P68371;Q9H4B7;P04350;Q3ZCM7;A6NNZ2;Q9BVA1;Q13885;Q9BUF5	TBB1_HUMAN;TBB2A_HUMAN;TBB3_HUMAN;TBB4A_HUMAN;TBB4B_HUMAN;TBB5_HUMAN;TBB6_HUMAN;TBB8B_HUMAN	TUBB;TUBB1;TUBB2A;TUBB3;TUBB4A;TUBB4B;TUBB6;TUBB8B	Tubulin beta 8B
15.1003	14.0726	15.8447	15.6776	14.4085	14.6207	14.846	16.725	16.4475	14.657	14.9175	14.7731	15.9254	15.7883	15.9193	15.1222	15.0806	15.0193	14.9865	14.1024	14.3844	16.0658	14.8345	12.7906	15.1232	14.4711	15.1009	15.2758	15.64	12.494	A6NNZ2;P04350;P07437;P68371;Q13885;Q9BUF5	P07437;P68371;P04350;Q3ZCM7;A6NNZ2;Q9BVA1;Q13885;Q9BUF5	TBB2A_HUMAN;TBB4A_HUMAN;TBB4B_HUMAN;TBB5_HUMAN;TBB6_HUMAN;TBB8B_HUMAN	TUBB;TUBB2A;TUBB4A;TUBB4B;TUBB6;TUBB8B	Tubulin beta 8B
15.7822	16.0523	15.6707	14.4371	13.0228	16.7316	16.64	16.1835	16.6754	14.1277	16.7519	16.3322	16.0606	16.5486	16.9764	15.4346	14.8559	14.8891	12.2328	15.1882	16.4344	15.3996	15.6026	15.8378	16.2525	13.7388	15.8882	13.3291	15.4875	16.0558	A6NNZ2;P07437;P68371;Q13509;Q13885;Q9BUF5;Q9H4B7	Q13509;P07437;P68371;Q9H4B7;P04350;Q3ZCM7;A6NNZ2;Q9BVA1;Q13885;Q9BUF5	TBB1_HUMAN;TBB2A_HUMAN;TBB3_HUMAN;TBB4B_HUMAN;TBB5_HUMAN;TBB6_HUMAN;TBB8B_HUMAN	TUBB;TUBB1;TUBB2A;TUBB3;TUBB4B;TUBB6;TUBB8B	Tubulin beta 8B
12.1095	10.4898	11.3116	11.3422	11.9733	12.6678	8.99307	11.0217	13.504	11.6085	12.7848	10.8448	12.4205	13.818	12.1905	11.2396	9.16729	10.7319	10.2816	NaN	9.98155	9.90773	13.5084	10.1099	9.26444	10.132	10.8532	13.4372	11.743	11.55	A6NNZ2;P07437;P68371;Q13885;Q9H4B7	P07437;P68371;Q9H4B7;Q3ZCM7;A6NNZ2;Q9BVA1;Q13885	TBB1_HUMAN;TBB2A_HUMAN;TBB4B_HUMAN;TBB5_HUMAN;TBB8B_HUMAN	TUBB;TUBB1;TUBB2A;TUBB4B;TUBB8B	Tubulin beta 8B
6.24958	8.25707	NaN	7.40699	8.84402	9.85459	8.56142	8.73615	9.43517	9.50714	9.60677	8.88319	7.53007	NaN	NaN	8.75864	NaN	8.43579	NaN	8.90184	7.70703	9.88474	8.09912	5.74817	10.7236	9.10638	8.39164	7.25545	NaN	8.73193	A6ZKI3;Q17RB0	A6ZKI3;Q17RB0	RTL8B_HUMAN;RTL8C_HUMAN	RTL8B;RTL8C	Retrotransposon Gag-like protein 8C
8.75486	10.3584	10.3963	9.86266	9.38185	10.6514	11.4487	11.1433	10.6327	10.6948	10.5029	10.8375	10.7403	11.0013	10.7619	9.67597	9.53461	9.63488	10.2663	10.4994	10.7623	10.8916	10.9481	11.1485	10.4558	10.4304	10.7454	10.3011	10.2738	10.9019	A7E2V4	A7E2V4	ZSWM8_HUMAN	ZSWIM8	Zinc finger SWIM domain-containing protein 8
14.0377	13.3598	13.3761	13.7789	13.9001	11.3713	NaN	NaN	11.1568	NaN	12.735	13.128	12.8917	12.7449	12.8419	13.8373	13.6501	14.3191	14.0515	13.5769	NaN	NaN	NaN	NaN	NaN	13.1389	12.6688	13.7241	13.0272	13.2561	A7KAX9	A7KAX9	RHG32_HUMAN	ARHGAP32	Rho GTPase-activating protein 32
11.6445	10.9957	11.8468	10.7902	11.623	12.4751	12.1688	12.4948	12.7682	12.0008	11.8558	11.9126	12.244	11.3628	11.681	11.1942	11.0725	11.7287	11.7108	11.7164	12.1418	11.9595	12.7164	12.3462	11.6319	12.3571	11.0958	12.1408	12.0313	11.4132	A8CG34;Q96HA1	Q96HA1;A8CG34	P121A_HUMAN;P121C_HUMAN	POM121;POM121C	Nuclear envelope pore membrane protein POM 121C
10.9624	10.9192	11.4587	11.8411	11.4012	12.096	11.4935	12.2668	12.2823	12.1231	11.8296	11.4476	11.3282	11.2769	12.2956	12.2928	12.3156	11.8761	10.5232	11.0975	12.6036	12.5006	12.1327	12.4115	NaN	11.5601	12.4748	12.6984	11.6221	12.1759	A8K0S8	A8K0S8	ME3L2_HUMAN	MEIS3P2	Putative homeobox protein Meis3-like 2
NaN	NaN	8.9355	9.30157	8.52427	9.78325	NaN	9.77833	6.17379	10.0114	NaN	9.68135	NaN	10.2588	NaN	8.97875	9.536	NaN	NaN	NaN	NaN	11.8338	10.6404	8.19032	10.9035	8.49393	10.1368	10.4165	9.59696	NaN	A8K0S8;O00470	O00470;A6NDR6;O14770;Q99687;A8K0S8	ME3L2_HUMAN;MEIS1_HUMAN	MEIS1;MEIS3P2	Putative homeobox protein Meis3-like 2
12.1367	12.58	12.6621	12.3767	12.7847	13.5087	13.225	13.3726	13.6356	13.6493	12.7676	12.9075	12.9497	13.0917	12.9085	12.3171	12.6018	12.4414	12.8456	12.8003	13.8151	13.757	13.6387	13.5294	13.771	13.1772	12.9792	13.3748	13.2781	13.1862	A8K0Z3;C4AMC7;Q6VEQ5;Q9NQA3	C4AMC7;A8K0Z3;Q6VEQ5;A8MWX3;Q9NQA3	WASH1_HUMAN;WASH2_HUMAN;WASH3_HUMAN;WASH6_HUMAN	WASH2P;WASH3P;WASH6P;WASHC1	WASH complex subunit 1
9.92557	10.106	9.40098	9.094	9.35397	NaN	NaN	NaN	NaN	NaN	NaN	10.4349	NaN	10.3115	9.18823	10.1901	9.32042	9.58767	10.2436	9.96677	NaN	NaN	NaN	NaN	NaN	NaN	NaN	9.29926	NaN	9.92879	A8K2U0	A8K2U0	A2ML1_HUMAN	A2ML1	Alpha-2-macroglobulin-like protein 1
13.1137	12.3384	13.6131	13.2463	13.8476	NaN	NaN	NaN	NaN	NaN	12.5755	11.2848	12.0699	11.9982	12.2083	14.0963	14.4173	14.2802	13.8128	13.9397	7.90972	10.1042	NaN	10.6801	9.79784	13.2357	13.695	13.3083	13.2935	13.5969	A8MQ03	A8MQ03	CRTP1_HUMAN	CYSRT1	Cysteine-rich tail protein 1
16.1017	16.0861	16.0849	15.8721	16.0369	15.3004	15.3807	15.3178	15.2663	15.4024	15.8293	15.803	15.87	15.4029	15.7785	16.015	16.1863	16.2346	16.1201	16.2183	15.9155	15.3786	15.5192	15.7404	16.0018	16.2875	15.9929	16.1574	16.187	16.5448	A8MWD9;P62308	A8MWD9;P62308	RUXGL_HUMAN;RUXG_HUMAN	SNRPG;SNRPGP15	Putative small nuclear ribonucleoprotein G-like protein 15
NaN	NaN	NaN	NaN	NaN	9.54017	11.0343	12.2569	11.633	11.4746	10.252	9.15627	11.7752	11.0185	11.8523	NaN	NaN	NaN	NaN	NaN	NaN	10.3777	10.6807	11.0356	11.0579	9.05466	9.72523	10.8293	11.2102	10.0114	A8MWY0	A8MWY0	ELAP2_HUMAN	ELAPOR2	Endosome/lysosome-associated apoptosis and autophagy regulator family member 2
11.5309	11.5998	11.43	11.367	11.8354	10.0854	10.2629	10.2093	10.1211	10.1936	10.5713	11.0717	10.6477	11.0703	10.6979	11.8036	12.1703	11.6102	11.8467	12.0276	10.7256	10.4599	10.5994	10.2056	11.3802	11.5009	11.6263	11.7773	11.6161	11.3167	A8MXV4	A8MXV4	NUD19_HUMAN	NUDT19	Nucleoside diphosphate-linked moiety X motif 19
13.3167	13.1846	NaN	NaN	13.0331	12.1692	NaN	NaN	NaN	NaN	13.8465	NaN	14.6387	NaN	14.4686	13.3166	NaN	12.5541	NaN	12.5026	10.7992	11.7385	NaN	NaN	10.9273	NaN	12.9048	NaN	NaN	12.637	A9QM74	A9QM74	IMA8_HUMAN	KPNA7	Importin subunit alpha-8
10.3244	10.3368	9.9406	9.41695	8.60404	11.1424	10.9946	11.0523	11.0838	11.0251	10.8908	10.6523	10.9749	11.0399	10.6637	9.4029	9.32281	9.74593	9.93409	10.0548	10.0605	10.9686	10.996	11.1169	10.4962	10.4669	10.1649	10.1198	9.91674	10.0486	A9UHW6	A9UHW6	MI4GD_HUMAN	MIF4GD	MIF4G domain-containing protein
11.7635	11.9	12.5575	12.6975	NaN	12.697	13.1067	10.1515	11.5675	NaN	12.6031	NaN	12.1807	11.9515	12.413	13.0304	12.9508	12.8423	12.3763	11.9744	13.5217	12.7598	12.8568	NaN	12.3498	NaN	11.6539	13.338	12.3745	NaN	B0FP48;E5RIL1	B0FP48;E5RIL1	UPK3L_HUMAN;UPKL2_HUMAN	UPK3BL1;UPK3BL2	Uroplakin-3b-like protein 1
7.69759	8.52977	8.82906	7.61023	8.51223	NaN	NaN	NaN	NaN	NaN	10.943	11.5203	10.5061	11.3165	11.3069	10.4628	9.22573	10.0504	9.72497	10.4814	NaN	NaN	NaN	NaN	NaN	10.6738	7.32169	6.71374	NaN	NaN	B3EWG3;B3EWG5;B3EWG6	B3EWG6;B3EWG5;B3EWG3	FM25A_HUMAN;FM25C_HUMAN;FM25G_HUMAN	FAM25A;FAM25C;FAM25G	Protein FAM25A
15.5046	15.5267	15.4313	15.5211	15.4015	15.3132	15.0976	15.294	15.1739	15.4239	15.6093	15.5731	15.8046	15.7397	15.6949	15.3796	15.2858	15.3797	15.3113	15.4045	15.1617	15.3001	15.3795	15.2015	15.265	15.5875	15.5072	15.545	15.5378	15.5416	B5ME19;Q99613	B5ME19;Q99613	EIF3C_HUMAN;EIFCL_HUMAN	EIF3C;EIF3CL	Eukaryotic translation initiation factor 3 subunit C-like protein
12.0856	11.7242	11.9194	12.1983	12.0611	NaN	9.91925	NaN	NaN	NaN	10.7818	10.4138	11.8778	10.8545	11.8771	12.6361	12.0719	12.2507	12.47	12.1742	NaN	NaN	NaN	NaN	NaN	11.8899	11.7475	11.8978	11.7912	11.9293	B7ZAP0	B7ZAP0	RBG10_HUMAN	RABGAP1L	Rab GTPase-activating protein 1-like, isoform 10
12.1106	12.5901	12.7838	12.6121	12.6538	11.0022	11.5803	12.2074	11.9301	12.0791	12.2022	12.5618	12.2907	11.9501	12.3585	12.8536	12.6273	12.351	12.3054	12.8701	11.3099	12.528	12.1447	10.9677	NaN	12.2985	12.1879	12.6072	12.3278	12.8331	B7ZAP0;Q9Y3P9	B7ZAP0;Q9Y3P9	RBG10_HUMAN;RBGP1_HUMAN	RABGAP1;RABGAP1L	Rab GTPase-activating protein 1-like, isoform 10
11.9718	11.7721	11.7955	12.0238	11.4473	11.494	11.794	12.242	11.7801	11.6555	11.7302	11.2508	12.2295	11.3722	11.9645	12.1264	11.3457	12.0733	11.9513	12.5188	11.1186	11.4421	12.3502	11.8975	11.3008	11.2718	11.8578	12.0629	12.0975	12.2454	B7ZAQ6;P0CG08	B7ZAQ6;P0CG08	GPHRA_HUMAN;GPHRB_HUMAN	GPR89A;GPR89B	Golgi pH regulator A
11.1075	11.2058	11.3502	11.2559	10.6234	12.5822	12.4073	12.5614	11.8526	12.0467	11.8918	11.9292	11.9317	11.651	11.8275	11.6284	11.85	11.539	11.6183	11.5922	13.0266	12.633	12.5665	12.0789	12.9102	12.1542	11.912	11.7983	12.2513	11.845	C9JLW8	C9JLW8	MCRI1_HUMAN	MCRIP1	Mapk-regulated corepressor-interacting protein 1
15.3597	14.8832	15.0412	15.1868	14.845	14.7051	14.8458	14.4838	14.6319	14.5457	15.4198	15.6751	15.3013	15.0602	15.0815	15.3074	14.7551	15.0177	14.7375	14.9171	15.0704	14.7634	14.9422	14.6651	14.8467	15.3231	15.0182	14.951	14.8644	15.1566	E9PAV3;Q13765	E9PAV3;Q13765	NACAM_HUMAN;NACA_HUMAN	NACA	Nascent polypeptide-associated complex subunit alpha, muscle-specific form
13.4973	13.2133	13.5718	13.4119	13.6701	12.7177	12.0042	12.5806	12.1439	11.6029	13.7304	13.3125	13.8249	13.8261	13.7083	13.5025	13.0786	13.6281	13.3839	13.6509	12.1522	12.9739	11.7756	12.1038	12.8835	13.3444	13.9323	13.7384	13.2258	12.3285	E9PRG8	E9PRG8	CK098_HUMAN	C11orf98	Uncharacterized protein C11orf98
NaN	NaN	NaN	NaN	NaN	12.5415	12.6585	13.0851	12.8105	12.4718	11.9638	12.2746	12.1602	12.0227	11.5439	NaN	NaN	NaN	NaN	NaN	12.7462	13.3546	13.0117	13.172	12.737	11.668	12.2289	12.0067	11.6475	11.5237	F5H4A9	F5H4A9	CC080_HUMAN	C3orf80	Uncharacterized membrane protein C3orf80
9.52292	9.90736	10.0196	10.0139	9.83533	NaN	NaN	NaN	NaN	NaN	8.85136	NaN	7.87558	8.17731	NaN	9.67756	10.1442	8.54692	8.2572	7.83156	NaN	NaN	NaN	NaN	NaN	8.74854	NaN	9.33764	9.75892	8.4396	K7EJ46	K7EJ46	SIM22_HUMAN	SMIM22	Small integral membrane protein 22
13.4839	13.4473	13.2481	13.1647	12.9719	13.0345	13.3354	12.8844	12.6859	12.7908	13.0292	13.3466	12.7815	13.0392	13.117	13.681	13.3759	13.543	13.5063	13.4189	13.4447	12.052	12.2065	12.7558	13.5438	13.8946	13.4755	13.1279	13.1638	13.5331	L0R6Q1	L0R6Q1	S35U4_HUMAN	SLC35A4	SLC35A4 upstream open reading frame protein
12.7209	12.8406	12.3497	13.1476	12.1124	12.8209	12.3192	12.4475	12.0582	12.381	13.2741	12.7063	12.7695	12.4633	12.4018	12.3999	12.4261	12.5318	12.4306	12.0784	12.5205	12.4964	12.6516	12.4651	12.3963	13.2887	12.3892	12.5118	12.576	12.6615	L0R819	L0R819	ASURF_HUMAN	ASDURF	ASNSD1 upstream open reading frame protein
15.7856	15.6974	15.3317	15.8274	15.6405	17.4351	17.5969	17.3576	17.7553	17.2526	17.1414	17.0411	16.397	17.0091	16.5523	16.5179	16.4611	16.2238	16.3942	16.2735	18.0365	18.1892	17.6851	18.1389	18.2107	17.7103	17.1417	17.1154	17.586	17.3371	O00115	O00115	DNS2A_HUMAN	DNASE2	Deoxyribonuclease-2-alpha
13.8568	13.8076	13.879	13.3274	13.678	13.7018	13.1508	13.684	13.3908	13.5612	13.7706	13.6552	13.9692	13.8016	13.8738	12.9378	12.5772	12.784	12.7959	12.7192	13.4108	13.4751	13.4178	13.2801	13.3238	13.4835	13.1841	13.2598	13.1095	13.1367	O00116	O00116	ADAS_HUMAN	AGPS	Alkyldihydroxyacetonephosphate synthase, peroxisomal
13.1456	12.7452	12.8283	12.8501	13.0265	12.8495	12.5662	12.9033	12.9357	12.7753	13.0693	13.1747	13.3803	13.265	13.3701	12.8112	12.6747	12.7469	12.7432	12.5059	12.2371	12.5698	12.1834	12.4925	12.5059	12.592	12.7854	12.8059	12.2793	12.5076	O00139	O00139	KIF2A_HUMAN	KIF2A	Kinesin-like protein KIF2A
10.5798	10.086	10.4084	11.0616	10.3757	11.8835	11.8684	10.8781	11.2194	11.3768	11.5484	11.3442	11.3388	11.7409	10.5559	11.0009	NaN	10.7386	11.3458	11.4672	12.0124	11.7478	11.8267	11.611	12.1058	11.3823	12.0567	12.225	11.9132	12.4967	O00142	O00142	KITM_HUMAN	TK2	Thymidine kinase 2, mitochondrial
13.8089	13.8713	13.4205	13.8548	13.4211	10.2474	11.7082	10.2975	11.056	10.5802	12.6342	13.2549	13.2132	13.3766	12.8002	13.6017	13.3219	13.4335	13.1317	13.5207	10.9038	11.2473	11.0893	11.8349	11.5519	12.2645	12.7669	13.2802	12.7423	13.0036	O00148	O00148	DX39A_HUMAN	DDX39A	ATP-dependent RNA helicase DDX39A
16.9405	17.0084	16.903	16.9277	16.9533	16.0101	16.1957	15.9951	16.0235	16.2469	16.7633	16.8984	16.5096	16.5981	16.38	17.134	17.2714	17.3119	17.1687	17.1764	16.3016	16.1049	16.3089	16.509	16.4451	16.7534	16.9931	16.8997	17.111	17.0694	O00148;Q13838	Q13838;O00148	DX39A_HUMAN;DX39B_HUMAN	DDX39A;DDX39B	ATP-dependent RNA helicase DDX39A
18.7988	18.796	18.7742	18.742	18.6625	16.4147	16.6411	16.8181	16.4333	16.7588	17.853	17.6493	17.7416	17.7028	17.9234	18.9123	18.9217	18.706	18.59	18.5665	16.0437	16.0469	15.9647	15.9427	16.1587	17.6383	17.627	17.7259	17.5856	17.6853	O00151	O00151	PDLI1_HUMAN	PDLIM1	PDZ and LIM domain protein 1
15.5595	15.45	15.7846	15.4106	15.5343	13.4151	13.7587	13.9328	14.1612	13.9223	15.5367	15.6666	15.8214	15.5652	15.4434	15.0079	14.733	14.8444	14.8398	14.6582	12.5933	12.5045	12.5215	12.9563	12.8029	15.1215	15.0678	15.4515	14.9534	14.9682	O00154	O00154	BACH_HUMAN	ACOT7	Cytosolic acyl coenzyme A thioester hydrolase
14.6099	14.6903	14.7974	14.6564	14.5825	15.8464	15.8518	15.6888	16.0466	15.846	15.5345	15.3953	15.224	15.4986	15.2735	14.8786	15.1762	14.8962	15.2528	15.138	15.3858	15.854	15.8613	15.8431	15.7408	15.508	15.795	15.7885	15.7691	15.844	O00159	O00159	MYO1C_HUMAN	MYO1C	Unconventional myosin-Ic
13.0567	13.191	12.802	13.2067	13.2486	12.3906	11.5627	12.0717	12.4576	12.3693	12.5313	12.9646	13.196	13.2309	12.7035	12.8932	12.8555	12.9238	13.0832	12.5134	11.9236	11.9236	11.9286	11.2442	11.6268	11.8688	12.9285	13.5409	13.2513	13.1638	O00160;Q12965	O00160;Q12965	MYO1E_HUMAN;MYO1F_HUMAN	MYO1E;MYO1F	Unconventional myosin-If
13.4484	13.8883	13.8018	13.728	13.9862	13.3293	13.3857	13.3462	13.5207	13.7302	13.7279	13.8892	13.4377	13.8939	13.6384	13.781	13.5156	14.3244	13.8724	14.0157	13.1929	13.5721	13.5316	13.8791	13.6192	13.7041	13.6786	13.5087	13.812	13.9425	O00161	O00161	SNP23_HUMAN	SNAP23	Synaptosomal-associated protein 23
11.1998	12.3499	12.1929	12.3498	12.2755	NaN	11.2669	10.2644	10.7591	10.5265	11.5579	11.6305	12.071	11.7127	10.81	10.712	12.1666	11.8009	12.4218	12.2679	11.8746	10.3986	11.6112	11.2073	10.8396	12.548	13.205	12.3457	12.2738	12.5134	O00165	O00165	HAX1_HUMAN	HAX1	HCLS1-associated protein X-1
15.6078	15.4617	15.5571	15.6216	15.4856	15.6414	15.6066	15.7402	15.7947	15.7131	15.7461	15.8288	15.5157	15.5305	15.8064	15.9425	15.7445	15.7063	15.6527	15.6314	15.9811	15.9905	15.9185	15.6941	15.7518	15.9947	16.0377	15.9744	16.0694	15.9113	O00170	O00170	AIP_HUMAN	AIP	AH receptor-interacting protein
11.685	12.0529	12.1565	11.641	11.836	11.5651	11.8447	11.9948	11.9843	11.6552	11.7708	11.8541	12.0207	11.9704	12.2021	12.227	11.8956	12.2846	11.9732	11.7545	11.0679	10.8548	11.5066	11.8114	11.5463	11.2574	12.2882	11.5513	12.1919	11.6178	O00178	O00178	GTPB1_HUMAN	GTPBP1	GTP-binding protein 1
14.3968	14.521	14.3789	14.3142	14.8518	9.74891	10.4927	NaN	NaN	NaN	12.535	12.1855	13.0249	13.105	13.4127	14.6821	15.3947	14.8826	14.9882	15.1196	9.92669	NaN	8.99018	NaN	9.9597	14.32	14.0901	14.6232	14.3215	14.5807	O00182	O00182	LEG9_HUMAN	LGALS9	Galectin-9
12.4325	12.4938	12.6681	12.6077	12.3649	13.6494	13.6842	13.7408	13.6518	13.5772	13.2244	13.2703	13.2857	13.3154	13.0807	12.741	12.8338	12.994	13.0339	12.874	13.7	13.7284	13.6436	13.6847	13.7069	13.4122	13.5057	13.8006	13.558	13.3907	O00186	O00186	STXB3_HUMAN	STXBP3	Syntaxin-binding protein 3
6.44042	NaN	8.59166	NaN	9.56852	10.3644	10.704	NaN	9.41674	10.5795	8.54839	7.78843	9.1388	10.6008	NaN	7.80427	NaN	8.88028	9.12102	9.27409	8.12364	8.91752	10.4145	9.93567	10.626	9.60749	10.1575	10.5784	NaN	8.40849	O00189	O00189	AP4M1_HUMAN	AP4M1	AP-4 complex subunit mu-1
10.9089	11.0181	11.024	11.3105	10.6798	NaN	NaN	NaN	10.9355	NaN	8.88494	10.6877	9.80837	10.7752	11.1507	11.2454	11.6593	11.9833	11.4406	12.0472	NaN	NaN	NaN	NaN	NaN	NaN	10.9531	9.81439	11.0282	11.0268	O00192	O00192	ARVC_HUMAN	ARVCF	Armadillo repeat protein deleted in velo-cardio-facial syndrome
7.55601	8.92667	8.89009	9.12947	7.44461	8.62834	7.32741	8.75786	8.26244	9.63146	9.02389	8.41857	8.74689	8.80467	8.39043	7.57964	7.46034	8.64749	6.68502	7.64319	5.86374	8.76337	9.68061	NaN	4.91847	8.39512	9.91112	9.22172	8.54119	8.75343	O00193	O00193	SMAP_HUMAN	SMAP	Small acidic protein
11.6459	10.812	11.8248	11.7248	11.5584	10.813	10.9261	12.0699	9.28971	11.928	12.2912	12.0782	12.1514	11.8702	11.659	11.9422	12.018	12.2864	12.1883	11.454	11.9025	12.7525	12.8746	12.0248	12.0826	13.7846	13.5913	14.2535	14.0431	13.7528	O00194	O00194	RB27B_HUMAN	RAB27B	Ras-related protein Rab-27B
12.0388	12.4557	12.086	12.8232	12.8387	12.4024	11.0584	12.0556	12.4828	12.9347	11.8209	12.5967	11.9344	12.8234	12.8486	12.4536	11.9859	12.7169	12.2013	12.7001	12.1106	13.022	13.0392	12.9271	13.1093	13.5545	14.1436	13.121	13.5626	13.6719	O00194;P51159	O00194;P51159	RB27A_HUMAN;RB27B_HUMAN	RAB27A;RAB27B	Ras-related protein Rab-27B
14.542	14.4548	14.3413	14.4904	14.4754	15.1664	15.2567	15.1087	15.117	15.0942	15.0498	15.0404	15.1029	14.9714	15.0204	14.3356	14.2992	14.5335	14.5843	14.5282	15.0071	15.068	15.0787	14.992	15.0107	14.7943	14.9064	15.0238	14.9903	14.9745	O00203	O00203;Q13367	AP3B1_HUMAN	AP3B1	AP-3 complex subunit beta-1
13.907	13.7656	13.9889	13.9998	13.9594	15.0612	15.0521	14.7031	14.7455	14.9589	14.815	14.2654	14.5436	14.6352	14.749	13.6299	14.2164	14.1253	14.2031	14.5313	14.8465	14.6358	15.0426	14.5766	14.619	14.786	14.498	14.6397	14.6599	14.7625	O00203;Q13367	O00203;Q13367	AP3B1_HUMAN;AP3B2_HUMAN	AP3B1;AP3B2	AP-3 complex subunit beta-1
13.9369	13.8225	13.6831	14.0354	13.8493	11.9852	14.694	14.2731	14.7269	14.5654	13.6801	13.4991	13.5423	13.5633	13.1698	14.1388	14.202	13.8732	13.8354	14.0345	15.4104	14.4189	14.819	14.7714	14.9574	14.3832	14.0005	13.8768	13.469	13.6261	O00204	O00204	ST2B1_HUMAN	SULT2B1	Sulfotransferase 2B1
10.8422	10.7749	11.0144	11.1512	11.1343	8.01889	NaN	NaN	8.4242	NaN	11.1166	11.5073	10.7542	10.9318	10.9121	11.3534	11.1311	11.6579	11.4571	11.0781	NaN	NaN	8.77111	NaN	NaN	10.81	10.5565	11.0974	9.97752	11.0662	O00212	O00212	RHOD_HUMAN	RHOD	Rho-related GTP-binding protein RhoD
12.3132	12.597	12.9637	12.3502	12.1285	13.1436	12.6921	13.2273	12.99	12.9221	13.1501	13.2659	13.3404	13.0437	12.9002	12.7272	12.3186	12.4398	12.5597	12.4203	13.1289	13.7836	13.5645	13.2554	13.469	12.9523	13.0528	13.3875	13.2842	13.2504	O00214	O00214	LEG8_HUMAN	LGALS8	Galectin-8
15.1667	15.2636	15.2625	15.5298	15.3041	14.97	14.4292	14.4555	14.4061	14.6812	15.1152	14.827	14.8418	14.8796	15.118	15.4806	15.3837	15.4302	15.3251	15.4343	14.9436	15.1308	15.0071	15.0697	15.4099	15.914	15.8109	15.717	15.7922	15.7178	O00217	O00217	NDUS8_HUMAN	NDUFS8	NADH dehydrogenase [ubiquinone] iron-sulfur protein 8, mitochondrial
16.3447	16.2304	16.2385	16.256	16.4593	15.9524	15.6939	16.0663	15.8262	15.878	16.468	16.2073	16.3324	16.3641	16.256	16.2133	16.1095	15.864	16.0779	16.1233	15.8623	15.8064	15.7716	15.462	15.6979	16.2115	16.1003	16.2359	16.2548	16.1908	O00231	O00231	PSD11_HUMAN	PSMD11	26S proteasome non-ATPase regulatory subunit 11
15.1487	15.0694	15.0286	15.1407	14.93	14.9469	14.8006	14.7726	14.8826	14.8696	15.2412	15.1392	15.3064	15.3722	15.0118	15.1739	14.7758	14.9515	14.9796	14.9904	14.729	14.6512	14.879	14.4637	14.6742	15.0242	14.9308	15.0761	15.1029	15.0198	O00232	O00232	PSD12_HUMAN	PSMD12	26S proteasome non-ATPase regulatory subunit 12
14.8539	14.9623	15.054	14.903	14.8077	15.6672	15.6529	15.8503	15.5524	15.6498	15.3798	15.1446	15.4539	15.2492	15.5916	14.6271	14.6938	14.7554	14.9327	14.9698	15.6694	15.6395	15.5442	15.4911	15.5927	14.9587	15.1478	14.8612	15.1467	15.0176	O00233	O00233	PSMD9_HUMAN	PSMD9	26S proteasome non-ATPase regulatory subunit 9
15.3834	15.3836	15.5864	15.1498	14.9111	15.2332	15.3873	15.7412	15.6214	15.4496	15.4774	15.5824	15.4116	15.3741	15.6668	14.8544	15.1414	14.495	14.8294	14.7508	15.6864	15.447	15.1346	15.0964	15.9211	15.3217	14.8276	14.9822	14.9464	15.2295	O00244	O00244	ATOX1_HUMAN	ATOX1	Copper transport protein ATOX1
10.0375	11.4949	10.9527	11.0875	11.2147	9.41862	9.7358	9.13469	9.25367	9.75169	10.6953	10.1628	10.6597	9.95431	10.9123	11.128	10.9047	11.4374	10.7284	11.2524	NaN	9.98623	10.1165	9.80876	10.1728	11.0154	11.0698	10.7755	10.838	10.5328	O00255	O00255	MEN1_HUMAN	MEN1	Menin
15.7052	15.4997	15.5942	15.7537	15.6241	15.9196	15.7746	15.8362	15.8521	15.8711	15.7321	15.371	15.63	15.9235	16.0404	15.669	15.3533	15.4918	15.421	15.5347	16.0195	15.7284	16.0938	15.6481	16.1041	16.1956	15.8358	15.8554	16.0591	15.8343	O00264	O00264	PGRC1_HUMAN	PGRMC1	Membrane-associated progesterone receptor component 1
13.8004	13.8096	13.8172	13.6342	13.5352	13.0651	13.0773	13.1365	12.8635	12.6676	13.5535	13.4465	13.4564	13.5362	13.251	13.8564	13.3171	13.8914	13.8418	13.4758	13.2874	13.0977	12.6588	12.9497	12.8525	13.3094	13.6105	13.9056	13.6188	13.5406	O00267	O00267	SPT5H_HUMAN	SUPT5H	Transcription elongation factor SPT5
10.5331	10.2833	10.1663	10.456	10.7096	9.41873	9.33727	9.47343	NaN	8.74458	10.9031	10.2632	9.94014	10.297	10.0533	10.554	10.6375	11.0603	10.3457	10.8679	8.85702	8.67095	9.26136	8.54358	9.88393	9.95851	9.92772	9.80905	10.6257	10.7145	O00268	O00268	TAF4_HUMAN	TAF4	Transcription initiation factor TFIID subunit 4
13.6132	13.5214	13.377	13.6315	13.1176	13.1173	12.7375	12.9251	12.7645	13.1211	13.6449	13.5714	13.2016	13.1087	13.3875	13.5968	13.4909	13.2764	13.5291	13.5667	12.8101	13.0336	12.2162	12.6077	12.9428	13.0056	13.3078	13.0862	13.2924	13.1518	O00273	O00273	DFFA_HUMAN	DFFA	DNA fragmentation factor subunit alpha
9.36952	8.86223	9.34195	8.09043	7.46608	11.2267	10.0021	10.4	10.1279	10.6394	11.2651	10.9813	11.1254	10.887	10.7283	NaN	NaN	9.74499	NaN	NaN	10.5504	10.9637	10.8766	10.7374	10.9944	10.9407	10.3012	10.3907	11.3263	10.4208	O00291	O00291	HIP1_HUMAN	HIP1	Huntingtin-interacting protein 1
16.9368	16.885	17.0043	16.9847	16.9054	17.3012	17.2879	17.5486	17.748	17.8422	17.1881	17.5978	17.2521	17.4323	17.5357	17.1609	17.234	17.106	17.1966	17.2697	17.3642	17.5183	17.3205	17.4848	17.7094	17.128	17.2274	17.2531	17.298	17.2002	O00299	O00299	CLIC1_HUMAN	CLIC1	Chloride intracellular channel protein 1
9.60614	9.16919	9.29127	NaN	9.4664	14.1477	13.8906	13.8559	14.2524	14.2733	13.9442	13.3712	13.6107	13.9251	14.2816	10.5	11.4054	11.7839	11.0207	10.8437	13.581	13.5936	13.3855	13.6219	13.4782	14.0022	13.9152	13.3176	13.6253	13.5707	O00300	O00300	TR11B_HUMAN	TNFRSF11B	Tumor necrosis factor receptor superfamily member 11B
15.1221	15.1371	14.9983	15.36	15.2394	14.9619	14.8801	14.9248	14.746	15.049	15.4292	15.1962	15.4504	15.3901	15.4734	15.105	14.8529	15.0655	14.9156	15.2249	15.2045	15.0634	14.7493	14.7953	15.3787	15.5135	14.9984	15.1601	14.8633	15.2116	O00303	O00303	EIF3F_HUMAN	EIF3F	Eukaryotic translation initiation factor 3 subunit F
12.9481	13.3404	13.2419	13.0482	13.4701	11.8947	12.0139	12.2103	12.1242	11.9915	12.2514	12.0271	12.6788	12.5776	12.7466	13.5139	13.178	13.3778	13.3316	13.3711	11.8065	12.2936	11.8756	12.9251	12.8175	13.076	13.3052	12.7266	12.9377	13.4502	O00330	O00330	ODPX_HUMAN	PDHX	Pyruvate dehydrogenase protein X component, mitochondrial
10.2834	9.85288	9.61129	10.1081	9.88192	NaN	NaN	NaN	NaN	NaN	8.75681	NaN	NaN	NaN	NaN	9.18379	9.66172	9.4543	10.0382	10.4753	NaN	NaN	NaN	NaN	NaN	8.8475	9.78563	9.09136	9.88953	8.7981	O00338	O00338	ST1C2_HUMAN	SULT1C2	Sulfotransferase 1C2
9.43329	9.74557	8.86321	8.36301	8.03768	NaN	9.63778	8.40331	8.75713	8.41939	9.64187	8.01243	10.0971	10.6407	10.9349	5.46025	9.34015	9.41051	9.33615	10.4328	9.18727	NaN	9.25189	8.76867	7.9363	9.97974	10.3732	10.6311	10.7164	10.7023	O00339	O00339	MATN2_HUMAN	MATN2	Matrilin-2
14.2129	14.0161	13.9343	14.0872	14.2429	14.1103	14.1038	13.9737	14.0123	13.8085	15.7837	15.5106	15.9015	15.9683	15.4598	14.414	14.9354	14.9451	14.703	14.8751	14.1079	13.8273	13.8521	14.132	13.837	16.0647	15.8843	15.6594	15.6901	15.476	O00391	O00391	QSOX1_HUMAN	QSOX1	Sulfhydryl oxidase 1
12.3082	12.5451	12.1801	12.5882	11.9954	12.937	12.5287	13.0328	12.4184	12.7494	12.7098	12.7183	13.3397	13.0014	13.0122	12.3093	12.4434	12.699	11.9815	12.3848	12.4699	13.4057	12.6213	12.8991	13.0104	12.3656	12.4178	12.6832	12.5974	12.5717	O00399	O00399	DCTN6_HUMAN	DCTN6	Dynactin subunit 6
12.1383	12.2354	11.8819	12.1449	12.0966	13.5575	13.4622	13.4422	13.4068	13.2889	13.1921	13.2069	13.4045	13.416	13.2368	12.2561	11.6161	11.7943	12.1645	12.0817	13.6121	13.5634	13.5564	13.7357	13.2854	13.1879	13.0667	13.0315	13.114	12.9604	O00400	O00400	ACATN_HUMAN	SLC33A1	Acetyl-coenzyme A transporter 1
10.8306	11.192	10.8864	10.608	10.6165	11.6777	11.7765	11.9155	12.009	12.2615	11.2405	11.3274	11.3286	11.4892	11.4814	11.6168	11.5835	11.5853	11.1431	11.5603	12.0416	11.8591	12.0218	12.0902	12.1443	10.8269	11.8903	10.8687	11.9348	11.3115	O00401	O00401	WASL_HUMAN	WASL	Neural Wiskott-Aldrich syndrome protein
15.1619	15.2088	15.1345	14.9937	15.1624	15.7244	15.7464	15.7486	15.8252	15.913	15.7455	15.8636	15.8905	15.9574	15.9411	14.7041	14.5313	14.4485	14.4535	14.4577	14.8974	15.202	15.2233	15.2544	15.2674	15.2817	15.1692	15.2827	15.1117	15.2951	O00410	O00410	IPO5_HUMAN	IPO5	Importin-5
12.3823	12.216	11.9756	11.7346	11.9257	12.8687	13.0266	13.0164	12.4158	12.9852	12.4744	13.3689	12.9533	12.9071	13.1773	11.6006	11.0041	12.4039	11.5005	11.8753	11.786	11.5978	12.0914	12.4858	12.1642	11.9255	12.4801	12.2044	12.2515	12.2035	O00410;O60518	O60518;O00410	IPO5_HUMAN;RNBP6_HUMAN	IPO5;RANBP6	Importin-5
11.2658	10.9892	11.263	10.7019	11.2803	8.76232	8.89245	NaN	8.5591	NaN	11.0561	10.9972	10.9619	10.9024	9.65036	11.1306	10.9953	11.1443	11.1526	11.5057	9.1581	7.77326	NaN	NaN	NaN	10.9725	11.2697	11.0497	11.2777	10.939	O00411	O00411	RPOM_HUMAN	POLRMT	DNA-directed RNA polymerase, mitochondrial
14.5053	14.7161	14.6967	14.4392	14.6537	13.6438	13.6391	13.9278	13.2555	13.4815	14.0485	13.7857	14.3627	14.9838	14.1333	14.3603	14.842	15.0866	14.9044	14.891	13.8021	13.3767	13.65	13.68	13.7485	14.6961	14.5758	14.1498	14.4366	14.1695	O00422	O00422	SAP18_HUMAN	SAP18	Histone deacetylase complex subunit SAP18
NaN	NaN	NaN	NaN	NaN	11.7898	12.1127	11.7785	11.0179	11.0438	11.5282	11.5755	10.9607	10.3135	11.242	NaN	NaN	NaN	NaN	NaN	11.7706	11.9721	11.1019	11.9852	11.8916	NaN	NaN	8.48611	10.3327	NaN	O00423	O00423	EMAL1_HUMAN	EML1	Echinoderm microtubule-associated protein-like 1
10.7989	9.91068	10.4102	10.4586	9.88572	11.0554	10.4879	9.14815	11.3388	11.087	10.764	10.8852	10.1518	9.7671	10.5465	11.1111	10.1371	11.6677	11.3544	10.0615	10.913	11.177	10.8217	11.1496	10.8653	10.6712	10.7643	10.4923	11.1706	9.70583	O00423;O95834	O95834;Q05BV3;O00423;Q6ZMW3	EMAL1_HUMAN;EMAL2_HUMAN	EML1;EML2	Echinoderm microtubule-associated protein-like 1
14.8638	15.0143	14.7096	15.1089	15.0412	12.212	13.5887	13.2328	13.4704	13.1866	13.4277	13.139	13.7792	13.7283	13.5523	15.2434	15.1845	15.5236	15.235	15.1835	14.2778	13.1279	14.2907	14.3374	13.9607	14.2208	14.587	14.3789	14.5244	14.2014	O00425	O00425	IF2B3_HUMAN	IGF2BP3	Insulin-like growth factor 2 mRNA-binding protein 3
12.0313	12.0115	11.528	11.7811	12.1063	11.6156	11.1388	11.4813	11.4355	11.7973	11.8605	10.9489	11.0432	11.9547	12.5241	12.4964	12.049	12.2221	11.684	11.9137	10.5451	11.7823	12.4163	11.9683	11.8187	12.1605	11.7744	12.4276	12.7273	12.3354	O00425;Q9NZI8	O00425;Q9NZI8	IF2B1_HUMAN;IF2B3_HUMAN	IGF2BP1;IGF2BP3	Insulin-like growth factor 2 mRNA-binding protein 3
14.4668	14.8602	14.8428	14.762	14.9179	14.6765	14.7845	14.9201	14.6631	14.7276	14.9417	14.7576	14.2785	14.7164	15.1282	14.8197	14.9079	15.0144	14.9254	14.7568	13.9807	14.0781	14.5756	14.645	13.9942	15.1705	15.2604	15.309	15.4239	15.2052	O00425;Q9NZI8;Q9Y6M1	O00425;Q9Y6M1;Q9NZI8	IF2B1_HUMAN;IF2B2_HUMAN;IF2B3_HUMAN	IGF2BP1;IGF2BP2;IGF2BP3	Insulin-like growth factor 2 mRNA-binding protein 3
14.7898	14.6093	14.7385	14.6588	14.9243	14.0336	13.8059	13.9901	14.2595	14.3779	14.5461	14.4333	14.889	14.6847	14.6443	14.6289	14.7051	14.5204	14.5836	14.3764	14.1503	14.0481	14.0336	13.9413	14.2553	14.8056	14.813	14.9253	14.6564	14.7794	O00429	O00429	DNM1L_HUMAN	DNM1L	Dynamin-1-like protein
12.8394	12.9274	12.4194	12.5813	12.8161	13.8174	13.8959	13.896	13.9663	14.0249	13.6328	13.3965	13.5963	13.7122	13.7469	12.8105	12.8691	12.6743	12.8943	12.9647	13.6062	13.85	13.3969	13.7288	13.8304	13.4466	13.4853	13.5167	13.6597	13.3775	O00442	O00442	RTCA_HUMAN	RTCA	RNA 3'-terminal phosphate cyclase
11.765	12.0086	11.9849	11.5636	11.7391	11.4978	11.612	11.5158	12.1359	11.905	12.1356	12.2085	12.1972	12.0298	11.8798	11.7156	11.4166	11.6251	11.8857	11.6858	11.3624	11.6279	11.9586	11.5447	11.6413	11.5623	11.5926	11.6641	12.1088	11.7058	O00443	O00443	P3C2A_HUMAN	PIK3C2A	Phosphatidylinositol 4-phosphate 3-kinase C2 domain-containing subunit alpha
10.6975	10.8002	11.255	10.4903	10.5182	10.5797	9.94588	10.6162	11.0634	10.7018	10.9847	9.86842	9.57532	9.62051	10.2692	10.9553	11.1135	11.4199	10.9005	10.0055	10.5767	11.0001	10.8	10.1874	9.89508	9.81851	11.1263	9.07118	10.3597	10.4114	O00459	O00459	P85B_HUMAN	PIK3R2	Phosphatidylinositol 3-kinase regulatory subunit beta
10.9495	10.5219	10.2082	10.1308	11.3548	NaN	NaN	NaN	10.1051	10.6108	10.1202	10.9138	9.82321	NaN	10.4981	10.2617	10.7041	10.4238	9.26776	9.96182	NaN	10.7459	NaN	NaN	NaN	9.30174	NaN	10.7978	9.95363	NaN	O00459;P27986	Q92569;O00459;P27986	P85A_HUMAN;P85B_HUMAN	PIK3R1;PIK3R2	Phosphatidylinositol 3-kinase regulatory subunit beta
12.8842	12.6766	12.3192	12.5831	12.4651	13.7744	14.1532	13.7379	13.5275	13.4452	13.7553	14.0237	13.2331	13.3984	13.7335	11.6112	11.9011	11.8296	11.7433	11.2932	14.243	13.9827	13.8276	13.6376	14.054	13.1033	12.6681	12.7028	12.896	12.8893	O00461	O00461	GOLI4_HUMAN	GOLIM4	Golgi integral membrane protein 4
12.8279	12.6255	12.3662	12.5283	12.5456	14.574	14.5074	14.2573	14.5148	14.2432	14.1789	14.0354	13.8414	14.0951	13.5913	13.798	13.3933	13.6864	13.6081	13.3954	14.9049	14.965	14.92	15.101	14.6969	14.6816	14.5614	14.3611	14.4767	14.3671	O00462	O00462	MANBA_HUMAN	MANBA	Beta-mannosidase
13.9069	13.8559	13.8896	13.9445	14.0287	12.6551	11.9341	12.5434	12.3723	12.7857	14.2428	13.5721	14.1919	13.8817	14.238	14.2763	15.1885	15.0885	14.626	14.8887	11.7617	11.8211	12.1951	12.2145	12.3873	14.6733	14.5416	14.3628	14.1583	14.2567	O00468	O00468	AGRIN_HUMAN	AGRN	Agrin
11.8959	11.2897	11.3329	11.5989	11.2625	15.6787	14.943	15.456	15.0608	15.1779	15.6827	15.7309	15.8612	15.7249	15.9913	11.5194	10.378	11.2315	10.9018	11.232	15.0116	14.6508	14.4207	14.589	14.416	14.7325	14.2944	14.3531	14.5169	14.1274	O00469	O00469	PLOD2_HUMAN	PLOD2	Procollagen-lysine,2-oxoglutarate 5-dioxygenase 2
NaN	NaN	NaN	NaN	NaN	10.912	10.918	8.67014	11.3636	9.71362	10.5075	10.2953	8.68862	9.94419	10.1902	9.27026	NaN	9.72689	NaN	NaN	11.9561	11.1856	11.8691	10.6192	10.8399	10.9781	10.2342	9.46257	9.42857	10.862	O00470	O00470	MEIS1_HUMAN	MEIS1	Homeobox protein Meis1
12.8575	12.557	12.6846	12.3874	12.599	13.4876	13.1686	13.3852	13.417	13.3148	13.2585	13.3455	13.2196	13.3232	13.0526	13.036	12.9423	12.9011	12.9619	12.6432	12.844	13.3857	12.9494	13.5445	13.1317	13.0527	13.0926	12.3325	12.972	12.9052	O00471	O00471	EXOC5_HUMAN	EXOC5	Exocyst complex component 5
9.71069	9.78177	9.92916	10.8421	10.266	11.9797	12.0433	11.7857	12.5241	11.7663	11.5167	11.5125	11.1297	11.6087	10.9795	10.6263	10.6051	11.455	10.4748	9.7739	12.6203	12.6982	12.2019	11.8594	12.3744	10.5579	11.7352	11.8483	11.356	12.0337	O00478	O00478	BT3A3_HUMAN	BTN3A3	Butyrophilin subfamily 3 member A3
15.4286	15.6005	15.2293	15.5737	15.3407	15.8755	16.3571	15.8523	16.0167	16.0419	16.2786	16.5078	15.7541	16.0488	15.9869	15.7885	15.9999	15.7632	15.8352	15.6746	16.4499	16.4607	16.2742	15.9155	16.3583	16.7218	16.7702	16.3996	16.735	16.613	O00483	O00483	NDUA4_HUMAN	NDUFA4	Cytochrome c oxidase subunit NDUFA4
14.6463	14.8492	14.9258	15.0157	15.1782	14.4454	14.0722	14.7051	14.5081	14.572	14.9101	14.7023	15.0466	15.0148	15.3427	14.7962	14.2067	14.4274	14.5511	14.5779	14.35	14.6101	14.2161	14.6362	14.5125	14.464	14.7572	14.7588	14.7104	14.6053	O00487	O00487	PSDE_HUMAN	PSMD14	26S proteasome non-ATPase regulatory subunit 14
10.5661	10.7363	10.7095	10.3522	10.417	10.8635	10.5394	11.185	10.9529	10.6367	10.5897	10.1702	10.6321	11.0332	10.902	10.0178	10.1775	10.521	10.0301	9.753	10.5701	10.7348	10.2303	10.1307	10.9528	10.7237	10.9585	10.8964	10.2049	10.862	O00499	O00499	BIN1_HUMAN	BIN1	Myc box-dependent-interacting protein 1
12.3911	12.4207	12.5184	12.3277	12.3643	11.7336	12.2365	12.1968	12.0808	12.4272	12.6382	12.6067	12.3672	12.7738	12.8811	11.8661	11.7948	11.5366	11.6859	11.8666	11.3551	10.8792	12.1266	11.6629	11.44	11.8346	11.6967	11.9254	12.1446	12.1119	O00505	O00505	IMA4_HUMAN	KPNA3	Importin subunit alpha-4
13.494	12.8232	13.6261	13.336	13.7154	13.3165	13.6166	13.5809	13.3611	13.6141	13.6285	13.687	14.2425	13.9831	13.5551	13.2323	13.532	13.4266	13.6236	12.4379	12.8504	12.1888	13.9695	13.5792	13.0075	13.6126	13.4095	13.4137	13.6773	13.4378	O00505;O00629	O00629;O00505	IMA3_HUMAN;IMA4_HUMAN	KPNA3;KPNA4	Importin subunit alpha-4
9.49543	9.29179	8.94106	8.94881	8.61086	7.7254	9.67842	8.69899	8.37561	9.8803	9.92569	9.6245	9.20767	9.33143	9.52306	8.16518	8.37594	9.15417	9.30258	9.72378	NaN	9.51703	NaN	NaN	8.0994	7.67917	8.69135	9.42357	9.02576	9.77759	O00506	O00506	STK25_HUMAN	STK25	Serine/threonine-protein kinase 25
11.4782	11.7664	10.9905	11.7392	11.5706	9.2658	10.0508	8.39734	7.35159	9.58975	10.8524	10.5329	10.9387	11.2496	10.5001	11.4476	10.9412	11.1009	11.5165	11.4506	10.2946	10.2545	NaN	8.59925	9.26766	10.8765	10.9864	10.88	11.0361	11.1858	O00506;Q9P289	O00506;Q9P289	STK25_HUMAN;STK26_HUMAN	STK25;STK26	Serine/threonine-protein kinase 25
13.0396	13.0635	13.3236	13.274	13.0175	13.0025	12.0657	12.249	12.7703	12.3164	13.5649	13.3378	12.7896	13.0696	12.7059	13.4114	13.3767	12.8328	13.3593	12.492	12.6203	12.0006	12.0157	11.639	12.1009	13.5414	13.2353	13.1232	12.6325	13.3433	O00506;Q9P289;Q9Y6E0	O00506;Q9P289;Q9Y6E0	STK24_HUMAN;STK25_HUMAN;STK26_HUMAN	STK24;STK25;STK26	Serine/threonine-protein kinase 25
12.2389	12.0625	12.2895	12.4175	11.9353	11.825	10.8551	12.0235	11.8292	11.1716	12.2754	11.7136	11.9663	12.2214	12.9723	12.0016	12.128	12.1666	12.2815	12.7045	11.8295	11.8959	10.9809	12.0748	10.4308	12.3397	12.1719	12.6301	12.0986	12.6899	O00506;Q9Y6E0	O00506;Q9Y6E0	STK24_HUMAN;STK25_HUMAN	STK24;STK25	Serine/threonine-protein kinase 25
14.7259	14.7476	14.7251	14.6197	14.6979	NaN	12.8216	NaN	NaN	NaN	14.2029	13.9048	14.1864	14.217	14.1021	14.5202	14.4371	14.2913	14.3196	14.424	NaN	14.2917	11.2531	NaN	NaN	14.1346	14.1261	13.9008	13.8231	13.8131	O00515	O00515	LAD1_HUMAN	LAD1	Ladinin-1
11.6658	11.4954	11.6944	11.2502	11.3673	NaN	NaN	NaN	NaN	NaN	10.6425	10.8582	10.4882	10.3083	10.6313	12.2141	11.4441	11.6692	11.7212	11.6148	NaN	NaN	NaN	NaN	NaN	11.7051	11.8921	11.9312	11.093	11.2234	O00519	O00519	FAAH1_HUMAN	FAAH	Fatty-acid amide hydrolase 1
8.34783	8.30509	NaN	8.50893	8.08272	11.1339	11.1962	11.5938	10.8753	11.1206	10.5913	10.2715	10.2904	10.3548	10.7697	5.50771	NaN	9.64551	8.8497	NaN	11.0261	11.3474	10.3582	10.4377	11.2665	10.3518	10.998	9.9925	9.6543	8.99007	O00522	O00522	KRIT1_HUMAN	KRIT1	Krev interaction trapped protein 1
10.9866	9.47073	10.2016	11.5386	10.9837	NaN	NaN	NaN	NaN	NaN	NaN	NaN	9.43157	9.38205	9.26361	9.85091	9.88418	10.4528	11.5569	11.3619	NaN	NaN	NaN	NaN	NaN	8.6019	9.52964	9.62163	9.78052	9.85136	O00526	O00526	UPK2_HUMAN	UPK2	Uroplakin-2
13.9035	13.9096	13.4541	14.4048	14.0456	12.7867	11.0219	9.48007	8.79537	NaN	11.5005	10.5946	11.3001	11.9877	12.1702	14.8524	14.805	14.9663	15.3262	15.2035	10.4743	9.41989	NaN	6.5498	8.73702	13.4082	13.7675	13.866	13.9512	14.221	O00534	O00534	VMA5A_HUMAN	VWA5A	von Willebrand factor A domain-containing protein 5A
11.9961	11.9156	12.0708	12.3113	12.385	11.1728	10.0947	10.9438	10.1526	10.8663	11.9002	11.7683	11.7561	12.2491	12.3003	11.5884	11.736	11.6316	12.0943	11.3364	9.31311	10.936	10.7178	10.6251	10.8269	11.7144	11.5805	11.686	11.8345	11.7755	O00541	O00541	PESC_HUMAN	PES1	Pescadillo homolog
14.224	14.4229	14.8853	14.4142	14.8204	14.7816	14.8966	14.9994	15.0519	15.2794	14.527	14.3293	15.0005	14.6586	14.9053	14.6858	14.5666	14.7422	14.5556	14.9619	14.2328	14.8486	14.8257	14.6442	15.2851	15.0918	14.724	14.7973	14.7423	15.1871	O00560	O00560	SDCB1_HUMAN	SDCBP	Syntenin-1
11.498	11.7024	10.8456	11.8109	11.0547	11.2947	11.1708	11.1484	10.8433	11.5934	11.6397	11.2138	11.6298	12.0374	11.8206	11.7941	11.7233	11.9228	12.0331	11.8877	11.4615	10.1393	11.5306	11.4246	11.2755	12.3342	11.3588	12.2629	11.7998	12.0348	O00562	O00562	PITM1_HUMAN	PITPNM1	Membrane-associated phosphatidylinositol transfer protein 1
10.2945	10.7932	10.5628	10.1334	10.8336	9.5973	7.94027	9.42369	9.58541	9.54317	10.5157	10.4057	10.0533	10.5811	11.0244	10.2832	10.6845	10.2628	10.6689	10.7065	10.4865	9.44532	10.0952	10.0876	9.6095	9.49903	10.3231	10.6876	10.3297	10.9068	O00566	O00566	MPP10_HUMAN	MPHOSPH10	U3 small nucleolar ribonucleoprotein protein MPP10
14.4531	14.3279	14.1987	14.6241	14.6914	14.0162	13.728	13.6265	13.3714	13.7463	14.4763	13.4894	13.9285	14.0265	14.1177	14.2106	14.2799	14.4262	14.5817	14.4853	13.8497	13.4319	13.9506	13.7992	14.0822	14.2233	14.3549	14.589	14.4911	14.6486	O00567	O00567	NOP56_HUMAN	NOP56	Nucleolar protein 56
16.3196	16.2074	16.2224	16.2386	16.1463	16.4999	16.2939	16.3406	16.3703	16.3875	16.722	16.7679	16.6358	16.7331	16.6517	16.1147	16.0846	16.0354	16.0845	15.9928	16.1875	16.1961	16.1751	16.0396	15.9788	16.3875	16.2901	16.4306	16.293	16.3159	O00571	O00571;O15523	DDX3X_HUMAN	DDX3X	ATP-dependent RNA helicase DDX3X
16.2188	16.2303	15.148	16.1228	16.4533	15.8231	16.3327	14.9041	16.1011	16.4135	16.7495	15.8833	15.5102	14.9673	15.4671	16.3563	15.7677	16.4009	16.4432	16.5497	16.53	14.8707	15.8954	14.8382	15.8676	16.9137	15.1427	16.7221	16.4526	16.7309	O00571;P17844;Q92841	O00571;O15523;P17844;Q92841	DDX17_HUMAN;DDX3X_HUMAN;DDX5_HUMAN	DDX17;DDX3X;DDX5	ATP-dependent RNA helicase DDX3X
13.922	13.7917	13.4741	13.9413	13.3581	11.3729	11.102	10.9571	10.5876	11.1093	12.553	12.0181	12.2569	12.8076	12.0751	14.8015	13.9515	14.1173	14.3628	14.3713	12.1721	11.8802	11.23	11.2017	11.6103	12.8844	13.2239	13.2866	12.903	13.0312	O00584	O00584	RNT2_HUMAN	RNASET2	Ribonuclease T2
16.0511	15.6019	15.5916	15.3486	15.5331	15.4357	14.8821	15.1168	15.0343	15.2362	15.7001	14.7381	15.8662	15.6853	15.4809	16.3932	15.6302	15.6361	15.4201	15.8104	14.2696	12.3739	13.0725	13.7314	14.4112	15.3625	15.3964	15.4935	15.4778	15.4716	O00592	O00592	PODXL_HUMAN	PODXL	Podocalyxin
13.8924	13.8217	14.0867	14.0472	14.0361	13.0078	13.2727	12.9513	13.1858	12.6736	13.5927	13.333	13.3369	13.2414	13.0599	14.1687	14.0945	14.0381	13.9015	13.7095	14.1923	13.5852	13.6388	13.5688	13.5732	14.2175	14.4064	13.7976	14.2772	14.193	O00625	O00625	PIR_HUMAN	PIR	Pirin
12.9171	12.813	12.216	12.669	12.649	12.9792	12.816	12.7555	13.0375	13.2181	13.3714	12.9334	13.414	13.2258	13.3416	12.6874	12.6608	12.7037	12.8766	12.6368	12.963	12.3978	12.5408	12.3754	12.3775	12.8943	12.6072	12.7533	12.8204	12.8553	O00629	O00629	IMA3_HUMAN	KPNA4	Importin subunit alpha-3
NaN	9.83669	8.04926	7.35116	8.79887	10.5126	9.54067	9.16951	9.33166	9.98709	6.76408	7.13317	9.55932	6.81193	9.46589	8.30314	9.10087	6.31819	8.64639	8.31935	6.37786	8.30211	8.74449	9.23022	9.40475	8.93233	8.6165	9.96473	8.35078	10.0543	O00635	O00635	TRI38_HUMAN	TRIM38	E3 ubiquitin-protein ligase TRIM38
12.126	12.0971	11.6661	11.2937	12.0586	10.293	11.7446	9.6278	11.1629	10.8911	11.1697	9.57753	10.6849	11.0476	10.303	11.194	11.4509	11.6642	12.1171	11.815	11.0163	11.2833	10.9136	11.5348	11.6375	12.4178	11.3937	12.0449	11.7396	11.4891	O00712	O00712	NFIB_HUMAN	NFIB	Nuclear factor 1 B-type
14.0836	14.0804	13.6778	13.5508	14.0342	14.2155	14.3632	13.4201	14.2949	14.2461	14.3843	14.5422	13.9534	13.9995	14.3183	13.373	13.6278	13.9354	14.0953	14.28	14.8811	14.7404	14.7752	13.6172	14.7014	14.3768	14.2313	14.4048	14.3398	14.5115	O00712;P08651;Q12857;Q14938	O00712;Q12857;P08651;Q14938	NFIA_HUMAN;NFIB_HUMAN;NFIC_HUMAN;NFIX_HUMAN	NFIA;NFIB;NFIC;NFIX	Nuclear factor 1 B-type
16.058	16.2146	16.1575	16.424	15.9741	15.375	15.3423	15.6334	15.5673	15.0063	16.0161	16.1047	16.2449	16.2852	16.1513	16.1659	15.9857	15.9947	15.6884	15.9547	15.5516	15.3187	14.8356	15.1622	15.1879	15.5866	15.9639	15.9579	15.818	15.7317	O00743	O00743	PPP6_HUMAN	PPP6C	Serine/threonine-protein phosphatase 6 catalytic subunit
12.26	11.8761	11.9362	12.0724	12.015	NaN	NaN	NaN	NaN	NaN	10.1029	9.02335	11.0221	10.6939	10.7873	12.4872	12.6568	12.1244	12.6826	12.4653	NaN	NaN	NaN	NaN	NaN	11.5715	11.4189	11.5696	11.6359	11.3905	O00750	O00750	P3C2B_HUMAN	PIK3C2B	Phosphatidylinositol 4-phosphate 3-kinase C2 domain-containing subunit beta
13.9829	13.3891	13.1802	13.6958	13.4408	14.7491	14.4895	14.76	14.9402	14.8371	14.6647	14.4503	14.1436	14.4814	14.4091	14.5881	14.2306	14.0687	14.2755	14.394	15.902	15.8415	15.8358	15.6832	16.1531	15.551	15.0286	15.0167	15.3107	15.291	O00754	O00754	MA2B1_HUMAN	MAN2B1	Lysosomal alpha-mannosidase
16.315	16.4782	16.0986	16.6922	16.9819	NaN	NaN	NaN	NaN	NaN	14.8895	14.8544	13.8326	14.9751	15.1742	16.9618	17.1758	17.1668	17.6129	17.689	11.2047	NaN	10.8901	NaN	NaN	16.1804	16.2992	16.4173	16.3056	16.933	O00757	O00757	F16P2_HUMAN	FBP2	Fructose-1,6-bisphosphatase isozyme 2
16.6238	16.3493	16.1423	16.6619	16.5989	11.1119	11.1802	10.8931	10.8012	10.833	14.4219	13.6768	14.497	14.388	14.8468	17.2912	16.5684	16.7062	17.9369	18.0769	11.3797	11.1002	10.5756	11.5622	12.2128	16.5706	16.3094	16.8973	16.1742	17.3088	O00757;P09467	P09467;O00757	F16P1_HUMAN;F16P2_HUMAN	FBP1;FBP2	Fructose-1,6-bisphosphatase isozyme 2
12.0759	11.731	11.5834	11.645	10.7608	NaN	NaN	NaN	10.3563	10.123	13.0482	13.6721	13.0374	12.9257	12.8231	11.8945	10.3876	9.6517	10.1592	11.056	NaN	NaN	NaN	NaN	NaN	11.2193	7.79903	11.6032	11.2453	10.3633	O00762	O00762	UBE2C_HUMAN	UBE2C	Ubiquitin-conjugating enzyme E2 C
12.2121	12.4088	12.1271	12.221	11.7801	11.2778	9.57902	11.0116	11.0575	10.8723	11.8644	12.3579	12.7224	12.0888	12.2893	10.964	12.1108	12.0938	11.5221	12.4302	10.4957	11.0033	10.3789	10.7868	9.72367	12.0076	11.4365	12.3825	11.9619	12.2499	O00763;Q13085	Q13085;O00763	ACACA_HUMAN;ACACB_HUMAN	ACACA;ACACB	Acetyl-CoA carboxylase 2
14.9704	14.9152	14.8869	15.109	14.8647	13.9124	13.9611	13.8749	13.9961	14.3474	14.6866	14.5541	14.6443	14.6001	14.6793	15.5053	15.6883	15.5332	15.6167	15.4544	14.2153	14.2665	13.9099	14.1597	13.9859	15.114	15.1798	15.1406	15.0937	15.1997	O00764	O00764	PDXK_HUMAN	PDXK	Pyridoxal kinase
9.40962	9.48055	9.27181	9.36469	9.54492	NaN	NaN	NaN	NaN	NaN	7.08851	NaN	8.52094	NaN	NaN	10.2395	9.36566	7.9901	8.99094	9.34947	NaN	NaN	NaN	NaN	NaN	NaN	5.36679	5.54103	8.96948	8.57647	O14493	O14493	CLD4_HUMAN	CLDN4	Claudin-4
14.7426	15.1716	15.6253	15.045	14.5068	9.43895	NaN	NaN	NaN	NaN	13.2892	13.2444	13.7181	13.5844	13.266	14.7638	14.7362	15.8707	15.5456	15.6221	NaN	NaN	7.34166	13.5994	NaN	13.7134	14.1094	14.8637	14.368	14.5049	O14493;O15551	O14493;O15551;P56747;O95484	CLD3_HUMAN;CLD4_HUMAN	CLDN3;CLDN4	Claudin-4
10.7175	10.6642	11.2035	11.9109	11.3756	13.7601	14.5675	14.3178	14.6457	14.4038	13.8689	13.0632	13.7564	13.8954	13.7023	10.6927	10.3916	11.9715	11.787	11.2419	14.5414	15.0625	14.8548	15.0758	15.0506	13.428	13.4029	13.9229	14.3782	13.9007	O14494	O14494	PLPP1_HUMAN	PLPP1	Phospholipid phosphatase 1
10.7927	10.9646	10.4974	10.0363	11.3398	14.3451	14.5363	14.0583	14.29	14.2622	12.9146	12.757	12.5545	12.784	12.6014	10.5076	NaN	NaN	NaN	11.2578	14.5429	14.4701	14.8357	14.8202	14.6003	12.5637	12.3955	12.4678	12.4859	12.8601	O14495	O14495	PLPP3_HUMAN	PLPP3	Phospholipid phosphatase 3
11.6022	11.9271	12.3952	11.5244	12.0525	11.273	11.0717	10.339	9.24857	10.2368	11.4732	11.1991	11.6679	11.7809	11.702	11.7534	11.7246	11.6289	11.7272	11.8717	10.2815	10.2712	11.6142	10.3963	11.5375	11.1011	10.9898	11.3938	11.7546	12.2076	O14497	O14497	ARI1A_HUMAN	ARID1A	AT-rich interactive domain-containing protein 1A
11.0908	11.4596	10.2983	11.1191	11.267	11.1332	10.4895	11.3264	11.022	10.9927	11.0998	10.881	10.6436	11.4534	11.4963	11.1128	10.6894	10.5759	11.1402	9.98837	12.5007	11.3809	11.8078	11.1428	12.5286	11.1833	10.6781	10.7884	11.3801	11.1806	O14519	O14519	CDKA1_HUMAN	CDK2AP1	Cyclin-dependent kinase 2-associated protein 1
8.93039	8.09405	9.47093	8.28523	8.73078	9.93983	NaN	9.6254	7.89358	8.73125	8.06908	8.01777	9.13846	8.5323	9.12962	9.08435	8.9419	NaN	8.26573	8.59647	NaN	5.74906	NaN	NaN	NaN	7.36615	8.93917	6.88774	9.24932	8.91772	O14523	O14523	C2C2L_HUMAN	C2CD2L	Phospholipid transfer protein C2CD2L
11.8037	11.2254	12.0747	10.3875	11.9706	11.6887	11.9059	11.5802	12.0706	11.9419	12.0717	11.8779	12.0446	12.0417	11.4189	10.9679	11.0293	11.0625	10.475	10.9923	11.3981	11.5355	12.0923	11.2813	11.7348	10.9968	11.1671	11.6959	9.77037	10.5875	O14524	O14524	NEMP1_HUMAN	NEMP1	Nuclear envelope integral membrane protein 1
9.71844	9.93947	10.1613	10.0205	10.117	8.29807	9.36616	9.29659	9.48891	9.54975	9.81248	10.7182	9.9374	10.2701	10.7444	10.1682	9.96894	10.3832	8.94916	9.02102	7.85744	10.0799	8.90851	9.06796	8.81924	8.89316	10.0427	9.53955	7.17999	10.5847	O14530	O14530	TXND9_HUMAN	TXNDC9	Thioredoxin domain-containing protein 9
12.4038	NaN	10.7139	NaN	NaN	NaN	NaN	NaN	NaN	NaN	16.1755	NaN	14.2303	NaN	NaN	12.7713	11.0163	NaN	11.8828	12.1492	NaN	NaN	NaN	15.9006	NaN	NaN	NaN	15.4224	NaN	NaN	O14531	O14531	DPYL4_HUMAN	DPYSL4	Dihydropyrimidinase-related protein 4
12.494	12.0424	12.1165	12.1007	12.2829	10.6791	10.8376	10.0515	10.6568	9.69147	10.7596	9.58018	11.2099	11.236	10.789	12.0579	12.1008	12.0199	11.784	11.8865	11.2888	10.7238	9.95627	9.33184	11.2989	10.7761	11.2271	11.1275	12.2054	11.5929	O14545	O14545	TRAD1_HUMAN	TRAFD1	TRAF-type zinc finger domain-containing protein 1
13.4638	13.5065	13.6932	13.4203	13.2711	12.7025	12.7074	12.7135	11.4548	12.1146	12.9668	12.8379	12.8491	12.7635	13.0906	13.2507	13.4615	13.0755	13.2466	13.1894	13.3351	13.2582	13.0837	12.3631	13.2579	13.1633	13.5469	13.8607	13.5635	13.7063	O14548	O14548	COX7R_HUMAN	COX7A2L	Cytochrome c oxidase subunit 7A-related protein, mitochondrial
11.8675	10.9594	11.2745	11.6244	11.1983	12.4459	11.881	12.1793	11.0387	12.4596	12.0831	10.8567	11.1727	9.78297	11.3691	12.9174	12.5299	12.172	10.5499	12.1023	12.5697	12.3594	12.345	12.082	12.7161	11.7222	11.4428	11.73	12.521	12.3744	O14556	O14556	G3PT_HUMAN	GAPDHS	Glyceraldehyde-3-phosphate dehydrogenase, testis-specific
NaN	8.56089	10.8559	NaN	10.9475	17.9013	18.2559	18.9145	18.9864	18.7488	17.0093	17.7635	17.4869	17.9169	17.9515	10.6767	11.3778	10.9328	11.2124	10.59	17.8254	17.4184	17.6139	17.5007	17.6836	14.1726	14.6006	14.5176	14.8654	15.1347	O14558	O14558	HSPB6_HUMAN	HSPB6	Heat shock protein beta-6
15.6274	15.896	14.9055	15.1894	15.579	15.1875	14.6888	14.0014	14.5247	14.357	15.2783	15.1403	14.9151	15.1129	15.1466	15.8313	15.3466	15.5947	15.9287	15.7901	15.0296	14.8461	14.9643	15.2844	15.464	15.9596	15.4383	15.6275	15.8115	15.923	O14561	O14561	ACPM_HUMAN	NDUFAB1	Acyl carrier protein, mitochondrial
13.4083	13.5553	13.4708	13.2701	12.3135	14.1927	14.236	14.48	14.4595	14.1652	13.955	14.4389	13.9028	14.4442	13.9458	13.5667	13.2905	13.2971	13.4715	13.1878	13.9128	14.3387	14.0964	13.9413	13.4392	13.6532	12.7441	13.2752	13.8073	13.9333	O14562	O14562	UBFD1_HUMAN	UBFD1	Ubiquitin domain-containing protein UBFD1
11.4289	11.5716	9.88246	10.7419	10.2831	10.93	10.1607	11.3148	10.4737	10.3754	10.2602	11.4809	11.1345	10.4955	10.7492	11.2369	11.6138	11.1834	10.6449	11.2464	9.30542	10.7227	10.654	9.81737	11.1236	9.86667	10.5122	10.4403	11.3238	10.3243	O14569	O14569	C56D2_HUMAN	CYB561D2	Cytochrome b561 domain-containing protein 2
14.0124	13.895	13.5616	13.9129	13.8112	14.0569	13.9295	14.1258	13.7763	14.4545	14.3575	13.6143	14.087	13.9941	14.1733	13.6581	13.3441	13.769	13.771	13.9305	14.1005	13.3553	13.7792	13.5582	14.2105	14.1506	14.0472	13.9546	14.259	14.1632	O14579	O14579	COPE_HUMAN	COPE	Coatomer subunit epsilon
10.2876	10.497	9.52167	10.0855	9.85916	13.2586	13.5496	13.3883	12.5892	13.1129	12.1447	12.7897	11.8443	12.6967	13.1426	10.4511	10.4442	10.0837	8.69681	10.3372	13.6173	13.2377	13.6057	13.5668	13.6093	11.7381	12.5417	12.6911	12.9163	12.7693	O14613	O14613	BORG1_HUMAN	CDC42EP2	Cdc42 effector protein 2
13.7246	13.4457	13.6672	13.5644	13.5243	14.1059	13.8522	14.2886	13.9631	13.9187	13.9717	14.0053	14.3377	14.1603	13.9964	13.6753	13.4575	13.3855	13.4832	13.5377	13.9125	14.1487	14.1394	14.1866	13.7434	13.9453	14.1224	13.886	13.9525	13.9192	O14617	O14617	AP3D1_HUMAN	AP3D1	AP-3 complex subunit delta-1
13.829	13.7643	13.5735	13.5586	13.3688	13.6121	13.6754	13.5232	13.6548	13.3986	13.8274	13.7401	13.6253	13.5377	13.6712	14.2202	14.2795	14.2641	13.9795	13.8523	13.4498	13.918	13.6866	13.6694	13.7779	14.1606	14.0614	13.8939	13.9639	14.0661	O14618	O14618	CCS_HUMAN	CCS	Copper chaperone for superoxide dismutase
13.2643	13.7134	13.4103	13.827	13.5992	10.4033	11.1924	11.1638	10.4335	10.8481	12.7288	12.9426	13.1166	13.349	12.9481	14.1373	14.2477	14.1197	14.0852	14.0032	9.74773	10.0024	10.0013	10.2757	10.0201	12.928	12.9662	13.2823	12.8744	12.8918	O14639	O14639	ABLM1_HUMAN	ABLIM1	Actin-binding LIM protein 1
10.564	10.881	11.1394	10.6133	NaN	11.6025	11.5982	11.7373	11.3257	10.6257	11.8419	11.4216	11.7353	11.6088	11.7649	10.5267	11.1623	11.5355	9.98814	11.5929	11.3759	12.2023	10.7431	12.2312	11.8979	11.1811	11.3815	10.6868	11.358	10.2578	O14641	P54792;Q92997;O14641;O14640	DVL2_HUMAN	DVL2	Segment polarity protein dishevelled homolog DVL-2
11.679	11.0999	10.9494	11.4687	11.4206	9.50067	10.581	9.6916	8.82271	9.46747	11.5356	10.7477	10.6884	10.8231	11.2527	11.5047	11.0954	10.8767	10.5375	11.4777	10.2683	10.2978	9.62581	10.4189	9.72586	11.1844	10.9142	11.5236	10.2887	11.2682	O14646	O14646	CHD1_HUMAN	CHD1	Chromodomain-helicase-DNA-binding protein 1
10.3297	10.4638	10.0378	10.5525	10.185	9.76015	9.11016	7.52956	9.01133	NaN	9.80227	10.1142	9.91317	9.88708	9.87335	10.3306	10.571	10.2924	10.6193	9.3581	10.1352	8.77115	8.50134	8.20716	NaN	9.88714	10.1933	9.83493	9.75506	9.2379	O14646;O14647	O14646;O14647	CHD1_HUMAN;CHD2_HUMAN	CHD1;CHD2	Chromodomain-helicase-DNA-binding protein 1
12.2577	12.1306	12.4153	12.7308	12.3364	11.4152	9.94999	10.773	10.6151	10.1251	12.3512	11.6205	12.1504	12.1874	12.0802	11.9965	12.1704	12.5081	12.33	11.9531	NaN	10.9243	10.2739	10.9326	10.5788	11.1532	12.1569	12.4788	12.2587	12.3638	O14646;O14647;Q3L8U1;Q8TD26;Q9HCK8	O14646;Q9P2D1;Q9HCK8;Q3L8U1;O14647;Q8TD26	CHD1_HUMAN;CHD2_HUMAN;CHD6_HUMAN;CHD8_HUMAN;CHD9_HUMAN	CHD1;CHD2;CHD6;CHD8;CHD9	Chromodomain-helicase-DNA-binding protein 1
9.13263	8.89199	9.05682	9.54169	8.75936	8.25738	9.07583	7.81852	9.34345	8.8672	9.44914	9.15969	9.70859	8.54424	8.2247	9.52012	9.10937	8.94388	10.2344	9.64713	9.54282	9.00055	8.52951	6.59893	9.15145	8.96933	9.61285	8.99779	9.46205	9.81602	O14647	O14647	CHD2_HUMAN	CHD2	Chromodomain-helicase-DNA-binding protein 2
11.1336	11.7269	12.0407	12.2156	12.266	12.273	12.4082	12.3615	12.3307	11.6615	12.6267	12.4227	12.6227	12.5227	12.706	11.8692	11.9746	12.0857	12.3941	11.9334	12.3967	12.6688	12.4982	12.4308	12.7627	12.2475	12.0458	11.9579	12.0136	11.9326	O14653	O14653	GOSR2_HUMAN	GOSR2	Golgi SNAP receptor complex member 2
12.7988	12.3074	12.2388	12.5706	12.5679	13.1338	13.3328	13.23	13.2716	12.5474	12.876	13.297	13.0622	12.7611	12.8965	12.2309	11.9559	12.3995	12.2052	12.3748	13.0246	12.8523	12.7182	12.9326	12.3747	12.2589	12.2475	12.5608	12.852	12.5483	O14656	O14656	TOR1A_HUMAN	TOR1A	Torsin-1A
12.5849	12.9906	12.5287	13.2737	12.7561	12.6622	12.8457	13.0544	12.598	12.6179	13.0089	12.7612	12.5423	12.6882	12.6158	12.7013	12.9773	13.2262	12.7637	12.9076	13.0426	12.1956	12.5299	12.8163	11.4271	12.4254	12.9782	13.1767	13.0017	12.2553	O14657	O14657	TOR1B_HUMAN	TOR1B	Torsin-1B
9.85712	10.0647	10.0884	10.1101	10.1093	11.3972	11.4478	11.7855	11.9843	11.5617	11.2056	11.5867	11.0201	11.0913	11.4415	10.6965	10.694	10.3606	10.4673	10.8237	11.7896	11.5566	11.7573	11.7142	12.0116	11.5119	11.2024	11.9228	11.6563	10.8317	O14662	O14662	STX16_HUMAN	STX16	Syntaxin-16
15.5989	15.5212	15.5843	15.5436	15.4298	13.7429	13.532	13.8023	13.9852	13.9536	14.2338	14.6201	14.6074	14.691	14.4655	15.5335	15.5294	15.7671	15.5857	15.842	13.9695	13.9363	13.8836	14.1373	13.6083	14.6053	14.6573	14.7988	14.805	14.8815	O14672	O14672	ADA10_HUMAN	ADAM10	Disintegrin and metalloproteinase domain-containing protein 10
10.6096	9.05244	10.3092	10.2159	10.1718	10.8782	11.0775	11.2012	10.6246	10.352	11.0281	11.0369	10.7032	11.2467	10.1351	10.8313	10.1754	10.2215	9.83051	10.3932	9.68914	11.8463	11.2294	11.0159	10.8094	11.0687	10.847	10.8303	11.3033	10.8801	O14678	O14678	ABCD4_HUMAN	ABCD4	Lysosomal cobalamin transporter ABCD4
12.6295	12.4101	12.5815	12.2249	12.2644	11.7988	11.3601	11.4889	11.4859	11.4872	12.2508	11.9021	12.3223	11.8777	12.0767	12.3732	11.883	12.1725	12.5426	12.4244	11.1473	10.6429	11.9265	11.5822	10.8209	11.7158	11.1364	11.4963	12.1666	11.5871	O14681	O14681	EI24_HUMAN	EI24	Etoposide-induced protein 2.4 homolog
12.1908	13.4745	13.2379	13.2463	13.9571	14.8035	16.0044	16.6518	16.245	16.9722	14.6329	14.1282	15.9061	15.2298	15.6447	12.6477	13.1406	13.9018	14.304	13.6239	14.6515	15.8019	15.745	15.4347	16.049	13.2387	14.8424	14.5424	14.74	14.6765	O14683	O14683	P5I11_HUMAN	TP53I11	Tumor protein p53-inducible protein 11
17.2033	17.3308	16.8643	17.3304	17.1337	15.2042	15.8128	15.6241	15.8654	15.4178	16.7163	16.8633	16.8161	16.7487	16.6675	17.949	17.4985	17.8226	17.8602	18.2272	15.8605	16.1452	16.4628	15.95	15.9959	17.4982	17.5806	17.7963	18.1567	16.6829	O14684	O14684	PTGES_HUMAN	PTGES	Prostaglandin E synthase
8.83765	8.9043	8.38121	8.77506	8.97204	7.8415	8.21009	NaN	7.1465	NaN	8.33079	6.53513	8.56413	8.11129	NaN	7.26348	8.54086	8.41066	9.32079	8.08705	NaN	NaN	NaN	NaN	6.96224	8.61719	7.96931	8.86911	7.6968	6.69273	O14686	O14686	KMT2D_HUMAN	KMT2D	Histone-lysine N-methyltransferase 2D
6.1026	6.14	NaN	7.61879	NaN	9.61592	8.69168	10.0248	8.89137	8.61409	NaN	NaN	6.92923	9.10504	8.25654	6.62322	NaN	NaN	6.67768	NaN	NaN	7.91096	NaN	6.83123	9.98824	6.86321	NaN	NaN	7.62398	NaN	O14713	O14713	ITBP1_HUMAN	ITGB1BP1	Integrin beta-1-binding protein 1
11.6192	12.6511	11.4907	11.9732	11.8993	11.5337	12.0055	12.486	12.1521	11.0844	11.8039	11.3639	11.5764	11.8857	11.679	12.0705	12.2422	12.5943	12.1833	11.3504	11.9252	11.4994	11.9239	11.7861	10.6364	12.0026	12.2871	11.8081	11.4614	12.2926	O14727	O14727	APAF_HUMAN	APAF1	Apoptotic protease-activating factor 1
10.1976	10.6943	10.8682	10.885	10.3463	11.1754	10.6161	11.4254	11.1619	11.6182	11.2934	11.323	10.628	10.7285	10.6496	10.5741	10.4413	10.5801	11.1369	10.0767	10.2142	10.5907	10.2864	10.4697	NaN	10.7359	10.9197	10.6286	10.4581	10.327	O14734	O14734	ACOT8_HUMAN	ACOT8	Acyl-coenzyme A thioesterase 8
14.1784	13.6716	13.6975	13.8008	13.5291	15.0343	15.135	15.2052	14.8539	14.3612	14.6267	14.3265	14.385	14.2433	14.4971	14.3421	14.1631	13.8509	14.0737	13.4554	15.1124	15.156	15.2087	15.205	14.8552	14.8206	14.7676	14.7083	14.6545	14.3433	O14735	O14735	CDIPT_HUMAN	CDIPT	CDP-diacylglycerol--inositol 3-phosphatidyltransferase
14.5369	14.7164	14.4626	14.3241	14.2527	14.5678	14.5003	14.6155	14.2835	14.8747	15.2748	15.314	14.5931	14.6956	15.1954	14.28	14.5183	13.9749	13.7788	14.148	15.2096	15.0602	14.7172	14.683	15.09	14.8087	14.385	14.4289	14.4708	14.7367	O14737	O14737	PDCD5_HUMAN	PDCD5	Programmed cell death protein 5
14.3904	14.472	14.4108	14.4596	14.4214	14.3626	14.0698	14.0193	14.2772	13.9588	14.6758	14.3394	14.6246	14.6437	14.4588	14.32	14.1929	14.1899	14.1243	14.2442	13.8565	14.0116	14.1355	14.3458	13.7996	14.535	14.3127	14.3001	14.4639	14.4164	O14744	O14744	ANM5_HUMAN	PRMT5	Protein arginine N-methyltransferase 5
15.3752	15.7642	15.5848	15.679	15.5904	12.8085	12.1849	12.6167	12.8408	12.6213	14.5845	14.7925	14.5248	14.5888	14.8483	15.4333	15.4237	15.2925	15.3061	15.259	12.7534	12.4201	11.5574	12.0252	12.4894	15.0381	14.9737	15.2425	15.0403	15.3299	O14745	O14745	NHRF1_HUMAN	SLC9A3R1	Na(+)/H(+) exchange regulatory cofactor NHE-RF1
NaN	NaN	7.57864	NaN	NaN	12.1443	12.1083	12.126	12.224	11.9951	12.1145	11.5758	10.9509	11.0866	11.0767	NaN	NaN	NaN	NaN	NaN	12.6706	12.0138	12.6464	12.716	12.7958	12.2692	12.4188	12.2326	12.3259	11.9458	O14746	O14746	TERT_HUMAN	TERT	Telomerase reverse transcriptase
9.7238	10.0572	11.3075	11.0645	NaN	NaN	NaN	NaN	NaN	NaN	NaN	9.49443	11.3253	10.7648	10.9384	9.70686	NaN	9.20852	10.187	NaN	NaN	NaN	NaN	8.93822	NaN	NaN	NaN	NaN	NaN	NaN	O14757	O14757	CHK1_HUMAN	CHEK1	Serine/threonine-protein kinase Chk1
10.2451	10.4382	11.1747	11.0856	11.6719	12.201	12.6224	13.139	12.7705	12.9432	12.6735	12.9655	13.2062	13.2888	13.1521	10.4898	10.8851	10.3831	10.8846	10.236	12.6128	12.2757	12.7928	12.711	11.8633	11.8149	12.0364	11.165	11.9148	11.9143	O14763	O14763	TR10B_HUMAN	TNFRSF10B	Tumor necrosis factor receptor superfamily member 10B
10.5905	11.2393	11.3306	11.1498	10.9954	10.965	10.5869	10.1254	10.8507	10.4793	11.1119	10.8432	10.4382	10.6606	NaN	10.7908	11.1053	10.7266	11.5323	10.9998	NaN	10.7001	10.4146	10.3961	9.98514	11.3753	10.9922	10.4139	11.2504	11.0055	O14772	O14772	FPGT_HUMAN	FPGT	Fucose-1-phosphate guanylyltransferase
13.8431	13.726	13.8276	13.77	13.4874	16.0528	16.1331	15.989	16.0697	15.8576	15.5171	15.9495	15.4213	15.7077	15.38	14.8727	14.6084	14.6593	14.2471	14.7613	16.5945	16.6445	16.3606	16.7933	16.8279	16.3135	16.2371	16.139	16.2927	15.6998	O14773	O14773	TPP1_HUMAN	TPP1	Tripeptidyl-peptidase 1
14.4265	14.4772	14.5586	14.35	14.4017	13.9443	13.7114	14.0959	13.646	13.8127	14.3935	14.4985	14.3569	14.2872	14.1329	14.4025	14.5401	14.5392	14.5401	14.1036	13.7083	13.7061	13.7933	13.5613	13.9432	14.509	14.3848	14.5302	14.4249	14.5849	O14776	O14776	TCRG1_HUMAN	TCERG1	Transcription elongation regulator 1
11.2199	11.3672	12.1588	11.2741	12.0479	11.0307	11.9744	11.3344	11.6975	11.5085	11.718	10.1789	11.4947	12.5578	11.94	11.5038	11.8707	12.005	12.0525	10.6032	NaN	12.3603	NaN	11.4564	12.384	12.0152	11.5933	11.3229	11.7275	11.7749	O14782;O15066	O15066;O14782	KIF3B_HUMAN;KIF3C_HUMAN	KIF3B;KIF3C	Kinesin-like protein KIF3C
10.5112	10.244	10.1758	7.94112	10.5416	14.5347	14.5751	14.6312	14.346	14.5808	13.8324	13.907	13.7744	13.65	13.4055	10.7012	NaN	9.55166	10.4328	10.8795	14.2946	14.1956	14.5275	14.0523	14.3184	13.9318	13.7203	13.4695	13.654	13.3551	O14786	O14786	NRP1_HUMAN	NRP1	Neuropilin-1
11.9974	11.494	11.5287	11.7984	11.4018	12.064	11.8587	12.0725	12.0089	12.1099	11.9122	11.8175	12.1184	11.9571	11.6012	11.6662	11.3882	11.5859	11.5523	11.6689	11.4545	11.8906	11.6597	11.6762	11.7294	11.8664	11.743	11.8953	11.654	12.1678	O14787	O14787	TNPO2_HUMAN	TNPO2	Transportin-2
14.6758	14.8327	14.3753	14.6112	14.5895	14.9464	14.9764	15.1721	15.0116	14.8183	14.8821	14.8917	14.951	14.8315	15.2755	14.5894	14.6743	14.6142	14.8369	14.687	14.9935	14.8797	14.6049	14.943	14.4004	14.625	14.9979	15.0885	15.3258	15.0096	O14787;Q92973	Q92973;O14787	TNPO1_HUMAN;TNPO2_HUMAN	TNPO1;TNPO2	Transportin-2
11.6321	11.547	11.3637	11.4407	11.5349	11.1539	11.0475	10.941	10.9203	11.1205	11.8753	11.5865	11.3099	11.2866	11.4239	11.6296	11.5805	11.783	12.0415	12.0132	10.2124	11.0251	10.6104	10.7888	10.9698	11.3878	11.5264	11.3437	11.5726	11.9095	O14802	O14802	RPC1_HUMAN	POLR3A	DNA-directed RNA polymerase III subunit RPC1
NaN	NaN	NaN	NaN	NaN	12.1721	11.5953	11.9675	12.2815	12.189	9.32031	10.7554	11.1979	11.9983	11.7282	NaN	NaN	NaN	NaN	NaN	12.5965	11.8675	13.0539	12.4452	12.7791	11.4067	11.8669	12.1266	12.2114	10.7274	O14813;P54821	Q9Y2V3;O15266;A6NJT0;O60902;Q5XKR4;Q96IS3;Q8N693;Q99453;O14813;P54821;Q99811;Q96QS3;Q15699;Q9H161;A6NNA5;O95076	PHX2A_HUMAN;PRRX1_HUMAN	PHOX2A;PRRX1	Paired mesoderm homeobox protein 2A
17.1675	17.2253	17.0707	17.1059	17.2879	16.7747	16.5789	16.5805	16.8507	16.858	16.9388	16.9603	17.125	17.0729	16.9565	17.0365	17.0176	17.0554	17.0373	17.0628	16.5258	16.5774	16.6056	16.366	16.3455	17.1281	16.927	17.0853	17.2728	16.9491	O14818	O14818	PSA7_HUMAN	PSMA7	Proteasome subunit alpha type-7
14.6214	14.6278	14.4906	14.6331	14.6495	15.4745	15.4047	15.2741	15.279	15.2168	15.4492	14.8779	14.6873	15.1816	15.0911	14.9785	14.5189	14.8109	14.4933	14.344	15.4184	15.4153	15.5036	15.5587	15.2468	15.42	15.3205	15.5065	15.5868	15.3606	O14828	O14828	SCAM3_HUMAN	SCAMP3	Secretory carrier-associated membrane protein 3
12.3687	11.8118	11.7445	11.5051	11.8398	10.0025	8.13411	10.3798	10.0561	10.9291	11.0224	10.8397	11.1233	10.8787	11.0499	12.649	12.3078	12.8018	12.5752	12.293	10.0434	10.4323	10.5927	9.86937	10.6515	11.668	11.8304	12.3342	12.0665	11.9801	O14841	O14841	OPLA_HUMAN	OPLAH	5-oxoprolinase
10.8501	10.9107	11.0917	9.98101	11.4972	10.1408	10.0614	10.0399	9.66711	11.5781	10.8162	10.285	10.5826	10.818	10.9527	11.2341	11.2836	11.4258	11.4188	11.6572	NaN	10.7952	9.26172	9.23001	NaN	9.34237	11.6275	11.6048	11.3836	10.1736	O14867	O14867	BACH1_HUMAN	BACH1	Transcription regulator protein BACH1
12.2131	12.1519	11.7897	12.5516	12.3498	12.4575	12.2916	12.4354	11.9388	12.2121	12.4355	12.011	12.4598	12.2283	12.4024	12.1993	12.1426	12.1092	11.8111	11.9424	12.5813	12.7372	12.7372	12.8507	12.6902	13.0391	12.5055	13.236	13.0215	12.7145	O14874	O14874	BCKD_HUMAN	BCKDK	[3-methyl-2-oxobutanoate dehydrogenase [lipoamide]] kinase, mitochondrial
13.4462	13.4561	13.5271	13.6328	13.7369	11.6574	11.8103	11.3219	11.6105	11.8143	12.1428	12.6061	12.7879	12.5988	13.0077	13.3089	14.3278	14.7025	13.2386	13.6461	11.9833	12.5217	12.065	12.5838	12.2964	14.3586	14.549	14.7392	14.3102	14.0019	O14879	O14879	IFIT3_HUMAN	IFIT3	Interferon-induced protein with tetratricopeptide repeats 3
16.3616	15.5195	16.1655	16.0314	15.8494	15.7753	16.1893	15.9831	15.7155	16.2474	15.9617	15.7578	15.8163	14.9204	15.8858	16.6644	15.9947	16.1389	16.4091	16.5072	16.4136	16.4896	16.1224	16.5408	16.4127	16.2719	16.2804	16.4489	16.4748	16.5081	O14880	O14880	MGST3_HUMAN	MGST3	Microsomal glutathione S-transferase 3
11.5317	11.3482	11.5739	10.9778	11.6078	NaN	NaN	NaN	NaN	NaN	10.5814	9.34929	9.80484	9.59809	11.0984	11.3867	11.4413	11.3652	10.9207	11.347	NaN	NaN	9.64077	NaN	NaN	11.1437	10.8028	10.0881	10.9549	11.1273	O14896	O14896	IRF6_HUMAN	IRF6	Interferon regulatory factor 6
13.6044	13.2531	12.9714	13.7461	13.1763	13.7196	13.623	13.8924	14.257	13.2245	13.7803	14.1518	13.9395	14.0933	14.1064	14.4338	14.7257	13.6949	13.6293	13.6731	13.5622	13.714	13.9577	12.2581	13.7079	13.4252	13.9017	13.2657	13.4891	13.501	O14907	O14907	TX1B3_HUMAN	TAX1BP3	Tax1-binding protein 3
14.2681	14.5123	14.4614	14.501	14.2374	12.7805	12.2302	12.4738	12.6486	12.4836	13.9599	14.1298	14.1736	13.7823	13.658	14.5459	14.3069	14.5449	14.1753	14.3887	12.0995	12.2859	11.7739	12.802	11.9397	14.0169	13.8705	13.7113	13.7717	13.5062	O14908	O14908;Q8TF64	GIPC1_HUMAN	GIPC1	PDZ domain-containing protein GIPC1
15.2311	15.0635	15.2168	15.4593	14.8853	14.549	14.5924	14.516	14.3775	14.4116	15.2132	15.1637	14.4717	14.9863	14.8269	15.5478	14.8837	14.5949	15.9818	15.6957	14.5156	14.6523	14.4482	14.7112	14.7244	15.2687	15.3039	14.3162	14.2311	15.6087	O14910;Q9NUP9	Q9HAP6;O14910;Q9NUP9	LIN7A_HUMAN;LIN7C_HUMAN	LIN7A;LIN7C	Protein lin-7 homolog A
10.676	10.0671	10.2883	10.4092	10.5237	11.8431	11.8054	11.707	11.5145	11.6534	11.2466	11.1616	11.0273	10.9365	11.2456	10.6926	11.1223	10.5303	10.6989	10.7389	11.5439	11.5107	11.6695	10.7944	11.8434	10.57	11.0189	10.9507	11.278	10.606	O14920	O14920	IKKB_HUMAN	IKBKB	Inhibitor of nuclear factor kappa-B kinase subunit beta
13.9065	14.1267	13.9226	13.8457	14.2347	12.0271	12.0028	11.8544	11.15	11.3253	13.4629	13.3184	13.8739	13.6942	13.3908	14.0204	13.616	14.057	14.0039	14.2049	12.2149	12.5124	12.1012	11.993	11.8154	13.6556	13.9569	13.8256	13.8331	13.8072	O14925	Q5SRD1;O14925	TIM23_HUMAN	TIMM23	Mitochondrial import inner membrane translocase subunit Tim23
14.3255	14.7446	14.581	14.2982	14.474	13.2221	12.959	13.2731	12.4909	12.9505	14.441	14.3618	14.6899	14.4601	14.483	14.0914	13.6703	13.6406	13.5018	13.8883	13.272	13.4678	12.6921	13.1055	13.1585	14.2801	13.8949	14.0786	13.6968	13.9967	O14929	O14929	HAT1_HUMAN	HAT1	Histone acetyltransferase type B catalytic subunit
13.572	13.9554	13.8308	13.7534	13.7224	12.6192	12.7594	12.5783	12.7326	12.5858	13.0754	12.9314	13.1083	13.0545	13.3198	13.6249	14.1539	14.5419	13.5838	13.6756	12.5956	13.3878	12.8411	12.3286	12.6893	14.1679	14.379	14.3422	14.2728	14.059	O14933	O14933	UB2L6_HUMAN	UBE2L6	Ubiquitin/ISG15-conjugating enzyme E2 L6
14.5811	14.8275	14.6838	14.7422	14.6891	13.9107	13.7654	13.8407	13.6008	13.8435	14.1592	14.0854	14.3109	14.1829	14.039	15.0317	15.2621	15.3903	15.3271	15.1413	13.9457	14.0177	14.2133	14.1251	14.2501	14.5884	14.9975	15.2535	14.9247	14.7106	O14936	O14936	CSKP_HUMAN	CASK	Peripheral plasma membrane protein CASK
10.0113	10.6938	10.5897	10.6443	11.0748	9.50817	9.75843	10.2525	9.91893	9.29944	10.638	10.0953	9.92293	10.9033	10.055	10.4039	9.76882	10.7913	10.1336	11.3395	10.5896	10.1213	9.90766	10.0165	9.30741	10.6152	9.83729	9.72107	9.58859	10.4981	O14939	O14939	PLD2_HUMAN	PLD2	Phospholipase D2
11.6753	11.6242	11.9732	11.2512	10.6269	11.4483	11.3459	11.8975	10.9173	9.9144	11.5148	10.4186	11.7328	11.0095	9.75584	12.0093	12.4988	12.1391	11.8507	11.6546	11.7888	11.5864	11.7132	12.0241	10.205	12.3238	11.5695	12.4756	11.8991	11.9349	O14949	O14949	QCR8_HUMAN	UQCRQ	Cytochrome b-c1 complex subunit 8
17.0341	17.2385	17.1921	17.2287	16.9514	18.5793	18.829	18.907	18.9265	19.2681	18.1791	18.6118	18.3395	18.3505	18.8727	17.6267	17.7391	17.3915	17.3353	17.5679	18.066	17.8197	18.5755	18.3312	18.8465	17.6057	17.9652	18.2477	18.217	18.2057	O14950;P19105	P19105;O14950	ML12A_HUMAN;ML12B_HUMAN	MYL12A;MYL12B	Myosin regulatory light chain 12B
12.5964	13.426	13.5233	12.52	12.9993	12.1015	13.4953	12.6122	13.0722	13.2682	12.9742	12.993	13.1196	12.0539	13.3781	13.5325	12.7125	13.2182	13.0057	12.4042	13.4992	13.2667	12.4581	13.1121	12.9421	13.5346	13.8657	13.1071	13.3848	12.7484	O14957	O14957	QCR10_HUMAN	UQCR11	Cytochrome b-c1 complex subunit 10
14.5803	14.5307	14.5105	14.5225	14.469	15.256	15.2398	15.0751	15.2416	15.2057	15.0981	15.4237	15.0591	15.0751	15.0613	14.8894	14.4109	14.4527	14.5247	14.6781	15.149	15.1916	15.348	15.1589	15.3097	15.0759	14.8337	14.8674	15.0475	15.0957	O14964	O14964	HGS_HUMAN	HGS	Hepatocyte growth factor-regulated tyrosine kinase substrate
11.7257	12.1869	12.4369	11.9883	10.9388	11.9535	11.798	10.9037	10.4376	11.9707	11.5126	11.8145	12.1422	12.1725	11.1891	12.0382	10.1108	11.5188	11.3976	11.8622	12.1267	12.3697	12.1859	12.3996	12.2562	12.0299	11.5242	12.3278	11.5744	11.8083	O14966	O14966	RAB7L_HUMAN	RAB29	Ras-related protein Rab-7L1
9.15039	8.26099	9.85303	9.28187	9.19502	12.1272	12.1952	12.5288	12.5801	11.8597	11.1315	11.2543	11.4264	11.3652	11.1593	9.40186	10.2625	9.44488	10.0881	9.8152	11.9494	12.4566	11.8203	12.4918	12.369	11.3711	11.3836	10.9483	11.4178	10.8212	O14972	O14972	VP26C_HUMAN	VPS26C	Vacuolar protein sorting-associated protein 26C
14.501	14.4156	14.4425	14.4976	14.4168	15.7438	15.6443	15.8237	15.7722	15.9169	15.4061	15.481	15.4613	15.5712	15.6244	14.5957	14.6661	14.5704	14.5655	14.5818	15.2132	15.2227	15.3164	15.2014	15.4051	15.0882	14.9892	14.9416	15.0743	15.0405	O14974	O14974	MYPT1_HUMAN	PPP1R12A	Protein phosphatase 1 regulatory subunit 12A
12.8358	12.783	12.7356	12.545	12.2003	NaN	NaN	NaN	NaN	NaN	11.9808	11.8952	12.1497	12.2108	11.8833	12.6776	12.4954	12.6	12.3006	12.0936	NaN	NaN	NaN	NaN	NaN	11.673	11.496	11.8675	11.77	11.9359	O14975	O14975	S27A2_HUMAN	SLC27A2	Very long-chain acyl-CoA synthetase
13.451	13.5093	13.3828	13.4624	13.7305	13.0957	12.7478	13.3617	12.9955	13.2087	13.1794	13.2669	13.3707	13.4597	13.5381	13.668	13.1821	13.5821	13.7028	13.6581	12.8518	12.981	13.1292	12.9675	12.9385	13.467	13.73	13.6964	13.5028	13.7622	O14976	O14976	GAK_HUMAN	GAK	Cyclin-G-associated kinase
15.4147	15.5091	15.4606	15.4778	15.4075	14.4021	13.9545	14.0466	14.1533	14.0617	15.0117	14.833	14.8057	14.7028	14.9048	15.6068	15.6802	15.4966	15.447	15.5652	14.9537	14.3487	15.1765	14.7365	14.672	15.4037	15.4163	15.6022	15.53	15.4358	O14979	O14979	HNRDL_HUMAN	HNRNPDL	Heterogeneous nuclear ribonucleoprotein D-like
NaN	NaN	NaN	NaN	NaN	NaN	NaN	NaN	NaN	NaN	NaN	NaN	NaN	NaN	NaN	NaN	NaN	NaN	NaN	NaN	NaN	NaN	NaN	16.4323	17.3445	NaN	NaN	NaN	NaN	NaN	O14979;Q99729	Q99729;O14979	HNRDL_HUMAN;ROAA_HUMAN	HNRNPAB;HNRNPDL	Heterogeneous nuclear ribonucleoprotein D-like
14.7499	14.7255	14.8662	14.6838	14.4798	14.3909	14.3276	14.5199	14.3484	14.1116	14.7454	14.6998	14.8539	14.7424	14.6409	14.3972	14.5341	14.5735	14.5063	14.3527	14.1799	14.3911	14.3591	14.2967	14.0947	14.6827	14.6915	14.7068	14.6425	14.5658	O14980	O14980	XPO1_HUMAN	XPO1	Exportin-1
11.8783	12.0107	12.1241	11.9106	11.6995	11.3375	11.2381	10.8668	10.9126	11.2613	11.9556	11.8422	11.9922	11.8481	11.7842	11.5777	11.7996	11.7514	11.5399	11.3286	10.944	11.7285	11.0748	11.2231	11.6448	11.5645	12.064	11.7375	11.6339	11.6274	O14981	O14981	BTAF1_HUMAN	BTAF1	TATA-binding protein-associated factor 172
6.84133	9.19525	9.68132	8.5529	9.23128	11.3701	10.8134	10.9057	10.7462	11.032	10.0423	10.8625	10.452	9.69182	9.02462	8.57813	8.46455	8.71522	10.1142	8.83585	10.8771	10.7307	9.84826	10.5987	9.89793	8.22879	9.06011	8.75677	9.64388	9.09735	O15013	O15013	ARHGA_HUMAN	ARHGEF10	Rho guanine nucleotide exchange factor 10
14.1242	13.9886	13.981	14.0111	14.0609	11.1773	14.0628	7.97754	NaN	9.95822	12.6804	12.7146	12.8035	12.4889	12.3153	14.592	14.5019	14.6416	14.5119	14.5186	11.6175	NaN	11.161	9.45355	10.6602	13.2743	13.6818	13.8167	13.6753	13.9203	O15020	O15020	SPTN2_HUMAN	SPTBN2	Spectrin beta chain, non-erythrocytic 2
16.0846	15.8285	16.0882	15.9719	16.0479	15.3725	15.6756	15.5523	15.5016	15.4119	15.7696	15.9837	15.9099	15.7153	15.5329	16.1916	15.9248	16.2866	16.2117	16.3629	15.7457	15.5964	16.0896	15.6281	15.8027	15.9742	15.911	15.9392	15.8883	16.1351	O15020;Q01082	P11277;Q01082;O15020	SPTB2_HUMAN;SPTN2_HUMAN	SPTBN1;SPTBN2	Spectrin beta chain, non-erythrocytic 2
14.0802	14.1809	14.2332	14.3837	14.4151	13.8268	13.7302	14.0103	13.8462	13.9225	14.309	14.2035	14.246	14.3004	14.1631	14.2273	14.358	14.1847	14.4385	14.2657	13.4562	13.6035	13.6351	13.3024	13.5306	14.0416	13.9914	14.3163	14.0594	13.7369	O15027	O15027	SC16A_HUMAN	SEC16A	Protein transport protein Sec16A
15.2838	15.2517	15.2158	15.1086	15.3316	14.8763	15.0051	14.9609	14.7028	14.9538	14.8671	14.936	14.881	15.0025	14.8472	15.4958	15.5648	15.4065	15.2648	15.5512	14.8009	14.862	14.7206	14.8075	14.7994	15.0701	15.0424	15.1177	15.1041	15.2847	O15031	O15031	PLXB2_HUMAN	PLXNB2	Plexin-B2
14.5651	14.5624	14.5323	14.6994	14.4718	13.1552	13.0327	13.3078	12.9299	13.1544	13.8741	14.0235	14.5266	14.3046	14.2621	14.477	14.5793	14.5595	14.5518	14.5999	13.3711	13.0062	13.1214	13.1236	12.7085	14.0795	14.405	14.3329	14.0792	13.9489	O15042	O15042	SR140_HUMAN	U2SURP	U2 snRNP-associated SURP motif-containing protein
10.4736	10.8998	9.01027	10.4784	10.6983	9.08278	8.23907	10.2011	10.3078	10.3864	8.51415	11.1309	9.80972	9.2537	9.5418	11.0713	10.3634	10.3012	10.0269	9.97077	10.15	10.472	10.9939	9.28304	10.2262	10.1151	9.70258	10.3684	9.15947	10.7081	O15047	O15047	SET1A_HUMAN	SETD1A	Histone-lysine N-methyltransferase SETD1A
8.06853	6.3792	7.27192	8.06503	8.48324	NaN	NaN	6.4336	NaN	NaN	NaN	NaN	7.51297	NaN	NaN	8.13301	7.67767	NaN	8.05735	8.29586	6.84224	7.38576	NaN	NaN	NaN	NaN	7.84877	8.67984	7.30766	8.24525	O15050	O15050	TRNK1_HUMAN	TRANK1	TPR and ankyrin repeat-containing protein 1
11.4286	11.8985	11.8671	11.7052	10.947	14.1144	13.6543	13.5316	13.7523	13.7719	13.4429	13.1412	12.9242	13.2422	12.882	11.3436	11.5179	11.4994	11.1374	11.6462	14.2515	14.1133	14.2012	13.8784	13.866	13.28	13.2088	13.2062	13.203	12.7707	O15056	O15056	SYNJ2_HUMAN	SYNJ2	Synaptojanin-2
NaN	NaN	NaN	NaN	NaN	12.5007	11.4907	11.829	12.0266	11.9424	11.7846	10.0692	11.1038	10.4153	11.3209	NaN	NaN	NaN	NaN	NaN	11.9884	10.77	12.0454	11.9002	12.4452	7.89205	8.52679	NaN	9.87721	NaN	O15061	O15061	SYNEM_HUMAN	SYNM	Synemin
10.0769	9.92745	8.02403	10.0189	9.77486	10.3112	9.07802	9.45387	9.48078	10.0703	10.1089	9.99036	9.48306	9.03684	10.1174	10.0313	10.4171	8.66776	9.62103	10.4222	10.8644	9.28378	9.27804	9.97685	8.67931	10.1984	9.636	9.13546	9.92031	9.33789	O15066	O15066	KIF3B_HUMAN	KIF3B	Kinesin-like protein KIF3B
13.7721	13.9415	13.9673	13.9418	13.8911	13.2233	13.0389	13.2334	13.1576	13.1187	13.6436	13.7812	13.7869	13.9829	13.824	13.3635	13.6203	13.6546	13.6557	13.6436	12.9207	13.0763	13.0883	12.9906	13.0543	13.5659	13.6392	13.3305	13.4491	13.4052	O15067	O15067	PUR4_HUMAN	PFAS	Phosphoribosylformylglycinamidine synthase
NaN	NaN	NaN	NaN	NaN	12.2874	12.7327	13.1638	13.5569	12.8465	11.7546	12.293	12.7006	12.3807	12.7981	NaN	NaN	NaN	11.4629	11.3724	11.7457	11.1361	11.3524	11.5312	10.4957	NaN	NaN	NaN	9.86141	NaN	O15075	O15075	DCLK1_HUMAN	DCLK1	Serine/threonine-protein kinase DCLK1
11.6875	11.6376	11.8314	11.6477	12.0837	10.754	11.2199	11.3903	11.5309	10.7408	11.969	11.1727	11.5486	11.2669	11.6866	12.1305	11.9491	12.023	11.7155	11.8465	11.2419	10.5927	11.2949	11.544	11.3568	11.8028	11.747	10.9277	11.8755	11.7721	O15084	Q8N8A2;O15084	ANR28_HUMAN	ANKRD28	Serine/threonine-protein phosphatase 6 regulatory ankyrin repeat subunit A
11.5216	11.9309	11.8665	11.7532	12.0544	12.2139	11.7855	12.0903	12.2861	12.3318	11.8847	11.415	11.8749	11.7608	12.5608	11.7113	12.5755	11.9272	11.9593	11.9961	11.913	12.6796	12.5354	12.7274	13.0243	12.1462	12.2182	12.4549	11.9254	12.2123	O15085	O15085	ARHGB_HUMAN	ARHGEF11	Rho guanine nucleotide exchange factor 11
11.724	12.1858	12.0045	11.9512	11.4598	10.3995	11.0266	9.94388	10.6837	10.5059	11.6207	11.3445	11.1481	11.6418	11.6098	11.3117	11.9366	11.6587	12.3673	11.8916	10.9541	10.6215	10.7839	10.9144	11.0978	11.8021	12.0164	11.8011	12.1253	12.0619	O15091	O15091	MRPP3_HUMAN	PRORP	Mitochondrial ribonuclease P catalytic subunit
10.4312	10.7016	10.3874	10.6875	10.697	10.782	9.85516	10.6112	10.4557	10.7185	11.3256	10.5022	10.5966	10.6735	10.895	10.8681	10.7767	10.8822	10.4918	10.1805	9.47151	10.5432	9.02641	10.5905	9.53341	10.7702	10.2315	10.9154	11.1829	10.679	O15111	O15111	IKKA_HUMAN	CHUK	Inhibitor of nuclear factor kappa-B kinase subunit alpha
12.1645	11.6027	12.6406	11.8338	11.6406	10.4158	11.3908	11.6809	11.7095	11.6305	11.026	10.8653	12.1973	11.5471	11.8575	11.7931	11.4327	11.543	12.0995	12.2372	11.3553	11.38	12.0045	10.9009	12.4821	13.0799	11.4302	12.2922	11.2341	11.4648	O15116	O15116	LSM1_HUMAN	LSM1	U6 snRNA-associated Sm-like protein LSm1
12.7082	12.2829	12.6943	13.206	13.084	15.3605	15.2344	15.1475	15.1985	15.0245	14.8316	14.3253	14.3586	14.4425	14.3734	13.4738	13.3269	13.6338	13.7375	13.6627	15.4895	15.3243	15.6096	15.3351	15.3752	15.1077	15.1656	15.0489	15.0809	14.6031	O15118	O15118	NPC1_HUMAN	NPC1	NPC intracellular cholesterol transporter 1
14.5712	14.6118	15.0299	14.9233	15.0031	12.2568	12.2819	13.1658	12.5721	13.1954	14.2165	14.0243	14.4812	14.3815	14.2628	14.6058	14.9104	14.9476	15.0533	14.6651	11.3994	12.357	13.1858	12.1925	13.1461	14.3293	14.5829	14.5067	14.6536	14.5062	O15120	O15120	PLCB_HUMAN	AGPAT2	1-acyl-sn-glycerol-3-phosphate acyltransferase beta
12.0755	11.5773	11.4054	11.3899	11.8583	11.7359	12.3344	11.8382	11.8692	11.9223	12.7334	12.0217	12.0119	12.2623	11.5887	12.2017	10.9625	11.8842	11.2595	11.7148	12.2526	11.5416	12.4771	12.2403	11.9578	12.7131	12.6611	12.6308	12.0667	12.4554	O15121	O15121	DEGS1_HUMAN	DEGS1	Sphingolipid delta(4)-desaturase DES1
12.2518	12.7093	12.37	12.6096	12.6376	13.4268	13.2767	12.9651	13.5128	13.0585	13.428	12.301	13.3199	13.4313	13.3093	12.5223	12.6127	12.7528	12.3015	12.0362	12.9359	13.5151	13.5938	13.6719	13.6538	13.2331	13.8884	13.5498	13.6789	13.2391	O15126	O15126	SCAM1_HUMAN	SCAMP1	Secretory carrier-associated membrane protein 1
13.5196	14.1378	13.2481	13.5882	13.7007	13.5774	13.5162	13.7128	13.6001	13.4737	13.7494	13.5255	13.9237	14.0556	13.7641	14.1474	13.5433	14.1036	14.4747	14.0512	13.0668	13.4772	13.6878	13.9134	13.793	14.4588	14.2724	14.3983	14.2719	14.1777	O15127	O15127	SCAM2_HUMAN	SCAMP2	Secretory carrier-associated membrane protein 2
16.0733	16.0723	16.0892	16.0243	16.0851	16.8632	17.0006	17.1665	16.9313	16.8725	16.8577	16.7238	16.6527	16.7188	16.8297	16.3073	16.2954	16.2698	16.5269	16.7026	16.5422	17.02	16.8184	16.629	17.0352	16.5795	16.6511	16.7616	16.6356	16.7395	O15143	O15143	ARC1B_HUMAN	ARPC1B	Actin-related protein 2/3 complex subunit 1B
NaN	NaN	9.39663	NaN	9.44944	NaN	NaN	11.8902	NaN	NaN	11.006	11.7702	11.8436	11.5165	12.2813	NaN	12.1339	NaN	11.0518	12.039	NaN	NaN	NaN	9.72196	11.737	NaN	NaN	11.8608	12.1264	NaN	O15143;Q92747	O15143;Q92747	ARC1A_HUMAN;ARC1B_HUMAN	ARPC1A;ARPC1B	Actin-related protein 2/3 complex subunit 1B
15.359	15.3265	15.4856	15.5035	15.3942	16.2108	16.2054	16.3873	16.4	16.2937	16.1762	16.0144	16.1161	16.1647	16.039	15.4234	15.3135	15.7998	15.8439	15.5405	16.0202	16.102	16.2794	16.0581	16.3665	15.8083	15.8785	16.1253	16.0241	16.1667	O15144	O15144	ARPC2_HUMAN	ARPC2	Actin-related protein 2/3 complex subunit 2
16.2651	16.4926	16.011	16.4285	16.4338	16.9356	17.2794	17.3385	17.1644	17.2972	17.0063	17.1549	17.1798	17.1984	17.4142	16.4078	16.3157	16.574	16.3318	16.6665	17.1201	17.333	17.2416	16.6274	17.198	16.9809	16.9168	16.8196	16.9842	16.953	O15145	O15145	ARPC3_HUMAN	ARPC3	Actin-related protein 2/3 complex subunit 3
11.6601	11.922	11.7216	10.7685	11.4916	14.3358	14.4719	14.0492	14.4094	14.0579	14.4703	13.5238	13.4479	14.0417	13.802	11.3707	11.7023	11.9171	12.2276	11.6619	14.3841	13.994	13.8998	14.1138	13.8183	13.5613	13.3269	12.8537	13.6815	13.2238	O15155	O15155	BET1_HUMAN	BET1	BET1 homolog
10.6402	9.28623	9.87199	9.8526	9.85175	6.56072	NaN	6.67989	7.15853	NaN	9.8715	7.50419	9.14455	8.18685	9.7705	10.0647	10.225	10.1569	10.1491	10.3805	NaN	NaN	NaN	NaN	NaN	10.4891	9.0814	10.6292	10.2615	9.04097	O15156	O15156	ZBT7B_HUMAN	ZBTB7B	Zinc finger and BTB domain-containing protein 7B
13.9197	13.8181	14.1009	13.8758	13.8543	13.0653	12.3829	12.9728	12.6436	12.5352	13.5924	13.4465	13.8677	13.9227	14.0413	13.6189	13.467	13.3243	13.4318	13.5693	12.0976	12.8631	12.5287	12.9697	12.8804	13.4013	13.3231	13.1535	13.2153	13.5334	O15160	O15160	RPAC1_HUMAN	POLR1C	DNA-directed RNA polymerases I and III subunit RPAC1
13.2345	13.4713	13.3508	13.6004	13.4979	10.0402	9.13588	10.4569	10.7296	11.0089	11.0626	10.3003	12.4511	12.321	12.1282	13.5267	13.7739	13.7783	13.6193	13.3678	11.2176	10.4246	10.3698	10.7282	10.2146	12.701	13.1479	12.8265	13.0529	12.9253	O15162	O15162	PLS1_HUMAN	PLSCR1	Phospholipid scramblase 1
14.3494	14.7287	14.7423	14.5049	14.2232	17.3073	17.3525	17.1224	16.7678	17.0094	16.4607	16.6652	16.1497	15.4164	16.5472	14.4094	14.6107	14.7526	14.8591	15.0011	17.7679	17.5559	17.4429	17.2819	17.2097	16.4208	16.3306	16.2014	16.2018	16.2901	O15173	O15173	PGRC2_HUMAN	PGRMC2	Membrane-associated progesterone receptor component 2
9.4627	9.69451	9.86263	9.6497	9.70634	7.39244	9.15422	9.89671	NaN	NaN	10.1815	10.7346	10.1848	10.9334	9.95231	9.88843	NaN	9.09825	10.0917	10.2301	NaN	9.84834	10.5891	8.92891	10.6851	11.5281	10.2966	10.4463	NaN	NaN	O15182	O15182	CETN3_HUMAN	CETN3	Centrin-3
13.0157	13.0606	12.7922	13.2318	13.1562	9.16992	9.36245	NaN	NaN	NaN	11.006	11.1357	11.0879	11.3403	10.8727	13.4089	13.7507	13.4687	13.8231	13.6867	10.0745	NaN	12.8751	NaN	12.9011	12.3334	12.6768	12.6617	12.7072	12.9886	O15195	O15195	VILL_HUMAN	VILL	Villin-like protein
13.7074	13.8304	14.24	14.1223	13.9113	13.7396	14.2141	13.7167	13.7311	13.5094	14.3574	14.6639	14.0667	14.2077	14.1112	14.2042	13.9094	14.0494	13.9535	14.2318	14.6373	13.9266	13.4619	14.5375	14.2572	14.5722	14.3112	13.9783	14.3082	14.429	O15212	O15212	PFD6_HUMAN	PFDN6	Prefoldin subunit 6
11.4203	11.3398	11.2116	11.9203	11.4375	9.73269	NaN	10.6043	9.62323	NaN	12.0429	11.7557	11.3644	10.9667	10.5504	10.8036	10.0783	11.0124	11.2991	10.8687	10.4102	10.3977	12.1803	10.4943	10.5991	12.2706	10.9342	10.5795	10.5044	11.1921	O15213	O15213	WDR46_HUMAN	WDR46	WD repeat-containing protein 46
12.5842	12.4261	12.641	12.3287	12.7325	10.9902	10.6238	11.0262	10.5616	10.4694	12.5072	12.0948	12.4995	12.3612	12.0235	11.8881	11.5201	12.1351	12.3172	12.2546	10.6709	10.8541	11.0351	10.2931	10.3096	12.0316	12.2177	12.2261	12.0714	11.8519	O15226	O15226	NKRF_HUMAN	NKRF	NF-kappa-B-repressing factor
11.7059	11.4806	11.3205	10.965	11.6512	11.3917	11.4347	11.1147	11.3809	11.4142	11.0742	11.2041	11.5912	11.5054	11.3766	10.7297	10.5108	10.7468	10.8078	10.8575	10.3958	10.7772	11.0348	10.3966	10.9989	11.2803	11.4741	11.1843	11.2368	10.7758	O15228	O15228	GNPAT_HUMAN	GNPAT	Dihydroxyacetone phosphate acyltransferase
12.801	13.0998	13.4432	12.429	12.5542	NaN	NaN	NaN	NaN	9.64851	8.9965	10.0405	10.4174	9.92908	10.087	13.0928	12.871	13.4707	12.7463	12.5677	NaN	NaN	NaN	NaN	NaN	10.9178	10.9728	11.3887	11.1538	10.6156	O15229	O15229	KMO_HUMAN	KMO	Kynurenine 3-monooxygenase
11.0889	11.2107	11.0633	11.1225	11.1203	12.3973	11.8254	12.1911	11.9611	12.033	12.3895	11.8068	11.7773	11.828	11.9136	11.5297	10.7814	11.551	11.4893	11.6075	11.8007	11.461	12.614	11.8209	12.6183	12.5887	12.2446	11.8909	11.8496	11.722	O15230	O15230	LAMA5_HUMAN	LAMA5	Laminin subunit alpha-5
12.9036	12.8123	12.661	13.2354	12.9908	6.28163	NaN	9.4996	NaN	9.54928	12.0383	12.2582	12.4096	12.3562	12.4236	14.18	14.0966	13.7286	14.1227	14.0158	NaN	6.61316	NaN	NaN	NaN	13.0191	13.1706	13.1986	13.1941	13.4285	O15231	O15231	ZN185_HUMAN	ZNF185	Zinc finger protein 185
6.67544	NaN	NaN	4.59757	7.70608	6.21618	NaN	NaN	NaN	NaN	7.55441	NaN	NaN	NaN	6.43631	7.26268	NaN	8.8428	6.22313	7.37389	NaN	NaN	5.66469	NaN	5.65073	NaN	NaN	7.10806	6.60901	NaN	O15234	O15234	CASC3_HUMAN	CASC3	Protein CASC3
10.4855	10.0865	10.2098	10.7036	10.5472	9.74998	8.95253	NaN	9.66635	NaN	NaN	NaN	9.98087	9.98298	10.2284	9.75649	10.0746	9.93258	8.96159	9.77753	NaN	NaN	NaN	NaN	9.0355	10.3096	10.8111	10.4299	10.8226	NaN	O15235	O15235	RT12_HUMAN	MRPS12	28S ribosomal protein S12, mitochondrial
9.36499	8.78385	8.86722	9.78568	9.01815	9.9664	7.84135	8.27467	10.1151	10.22	8.5192	8.98012	8.67624	8.51148	8.70657	9.74635	9.88966	8.9736	11.0395	10.6443	10.8165	10.4299	11.1568	10.9174	10.1053	9.80066	10.0283	9.68459	10.7669	9.58617	O15243	O15243	OBRG_HUMAN	LEPROT	Leptin receptor gene-related protein
11.2358	10.7648	10.2284	10.7292	10.4501	9.95646	11.6221	10.8223	11.4354	10.8048	10.3532	10.5648	10.5614	10.8105	11.4319	10.8132	10.3168	10.8882	10.9588	11.6147	11.5434	11.6378	12.4996	12.6304	12.5738	10.9628	11	10.6955	11.0069	11.9104	O15247	O15247	CLIC2_HUMAN	CLIC2	Chloride intracellular channel protein 2
8.84055	10.9628	8.67239	10.2598	8.88058	11.3898	12.1974	11.7819	11.748	11.7038	11.0159	12.0045	11.7365	11.8602	11.5579	8.87287	9.86568	9.80243	9.19641	9.51899	11.627	11.5612	11.0834	9.54924	11.1287	9.56396	11.3633	10.875	11.0062	9.53491	O15247;Q9NZA1;Q9Y696	O15247;Q9NZA1;Q96NY7;Q9Y696	CLIC2_HUMAN;CLIC4_HUMAN;CLIC5_HUMAN	CLIC2;CLIC4;CLIC5	Chloride intracellular channel protein 2
11.9415	11.5901	11.612	11.1592	11.6308	12.2992	12.2929	13.1476	12.6546	12.8151	11.8409	12.1209	12.4874	12.5176	12.673	11.4403	11.6476	11.4845	11.401	11.7455	11.7488	11.4614	11.8955	12.0689	12.302	11.082	11.8101	12.1229	11.9576	11.9778	O15254	O15254	ACOX3_HUMAN	ACOX3	Peroxisomal acyl-coenzyme A oxidase 3
13.9011	13.9088	13.8742	13.8434	13.482	14.0679	14.2215	13.8964	13.7434	13.8739	14.1463	13.4631	13.8372	13.8778	13.7294	14.2959	13.3394	14.0393	13.9547	13.6822	13.9903	13.5005	13.8187	13.5674	13.7519	14.2183	13.8544	14.1274	13.9839	14.0065	O15258	O15258	RER1_HUMAN	RER1	Protein RER1
14.6022	14.8864	14.6589	15.0695	14.8271	15.4583	15.8243	15.6945	15.9327	15.8351	15.5542	14.7565	15.4962	15.547	15.4651	15.0207	14.8104	15.027	15.0194	15.1171	15.796	15.27	16.1241	15.6185	15.5955	15.3617	15.6433	15.8943	15.8491	15.7419	O15260	O15260	SURF4_HUMAN	SURF4	Surfeit locus protein 4
13.4457	13.2779	13.2175	13.0182	13.3099	12.3607	12.0652	12.0733	11.7283	11.2463	13.1393	12.2271	12.7999	12.981	12.7978	13.4796	13.7076	13.6911	13.4468	13.4099	11.5166	12.3778	11.7567	12.3956	10.8001	12.8985	12.9915	12.2017	12.7053	12.7401	O15264	O15264	MK13_HUMAN	MAPK13	Mitogen-activated protein kinase 13
14.8149	14.7313	14.4305	14.7249	14.9387	13.7693	13.4955	13.7305	12.8301	13.8981	14.2877	13.6557	14.4263	14.1921	13.8998	14.9278	14.9328	14.5849	14.353	14.8013	13.401	13.3337	13.3041	12.5776	13.2736	14.3416	14.5226	14.5697	14.6269	14.4552	O15269	O15269	SPTC1_HUMAN	SPTLC1	Serine palmitoyltransferase 1
13.2668	13.139	13.1881	13.0316	13.1748	11.3834	11.617	11.5086	11.3721	11.5647	12.9844	12.53	13.2014	12.8315	12.6947	12.9161	12.7362	12.9465	12.7828	12.5531	11.1747	11.5517	10.9922	11.0586	11.5681	12.8771	12.7052	12.4499	12.3966	12.7658	O15270	O15270	SPTC2_HUMAN	SPTLC2	Serine palmitoyltransferase 2
13.5695	13.5369	13.596	13.5334	13.7869	12.8502	12.7076	12.4589	12.6539	12.5357	13.5325	13.458	13.5489	13.82	13.6507	13.8608	13.6667	13.7772	13.8034	13.5793	12.6637	12.9627	12.856	12.9628	13.0909	13.3333	13.448	13.3437	13.3655	13.6373	O15294	O15294	OGT1_HUMAN	OGT	UDP-N-acetylglucosamine--peptide N-acetylglucosaminyltransferase 110 kDa subunit
14.7422	14.8709	15.0238	15.023	15.1303	15.1408	14.9584	15.5042	15.2983	15.2741	15.194	15.8058	15.2693	15.4656	15.2028	15.5021	15.2638	15.014	15.1864	15.2119	15.2002	15.2646	14.794	15.1272	15.0697	15.3903	15.2546	15.0557	15.2707	15.2721	O15305	O15305	PMM2_HUMAN	PMM2	Phosphomannomutase 2
13.6613	13.4271	13.3232	13.4856	13.2301	14.1444	14.1009	13.86	13.5601	13.7266	13.7751	13.6496	13.7047	13.6304	13.3161	13.6743	13.6633	13.4501	13.3768	13.4744	14.0591	14.2269	13.9146	14.0639	14.2705	14.1011	13.9108	14.1293	14.1942	14.1876	O15321	O15321	TM9S1_HUMAN	TM9SF1	Transmembrane 9 superfamily member 1
15.0165	14.9301	14.908	14.9263	14.905	10.8279	11.2479	11.1529	11.2757	10.5999	13.8931	13.9114	13.9189	13.8682	13.6142	15.1714	15.04	15.0322	15.1825	15.115	11.5217	11.1104	11.0528	11.2802	10.4775	13.8665	14.1011	14.2449	14.1551	14.1115	O15327	O15327	INP4B_HUMAN	INPP4B	Inositol polyphosphate 4-phosphatase type II
12.2221	12.3479	12.4166	12.1217	12.7098	10.6636	9.52157	12.0007	8.79848	11.6706	12.0843	11.9043	12.7621	12.062	12.4968	11.8443	12.2103	11.7671	11.822	11.5162	8.9339	9.52544	8.85968	10.4425	10.0798	11.0758	12.0882	11.6556	11.7595	11.0505	O15344	O15344	TRI18_HUMAN	MID1	E3 ubiquitin-protein ligase Midline-1
16.0521	16.0557	16.1268	15.8399	16.0641	13.4571	13.3888	12.9669	12.6959	13.0904	15.3587	15.154	15.3915	15.1039	15.2863	15.6744	15.7162	15.7759	15.6241	15.604	13.297	12.9855	12.7769	13.0142	13.2262	15.0968	15.1789	15.147	15.1625	15.0107	O15347	O15347	HMGB3_HUMAN	HMGB3	High mobility group protein B3
14.5023	14.7088	14.5992	14.6761	14.4771	13.5699	13.5748	13.3709	12.9118	13.3431	14.5619	14.4495	14.7176	14.6123	14.5171	14.5182	14.6862	14.6302	14.4388	14.6241	13.6961	13.4581	13.3213	13.4941	13.5309	14.4222	14.5609	14.263	14.3244	14.582	O15355	O15355	PPM1G_HUMAN	PPM1G	Protein phosphatase 1G
13.152	13.3809	13.304	13.2153	13.3809	12.9841	13.0004	13.1698	12.8582	13.0325	13.3879	12.8882	13.4038	13.361	13.2054	13.4855	13.5356	13.6092	13.4055	13.4684	12.6904	12.9959	13.0719	13.1136	12.9551	12.9457	13.6296	13.408	13.4568	13.6755	O15357	O15357	SHIP2_HUMAN	INPPL1	Phosphatidylinositol 3,4,5-trisphosphate 5-phosphatase 2
13.7515	13.7074	13.5332	13.5578	13.7216	13.6691	13.0462	13.2448	13.0761	13.469	13.8383	13.4666	14.023	13.9048	13.8347	13.4574	13.3063	13.6606	13.5558	13.1401	13.3606	13.0561	13.3572	13.1944	13.0666	13.618	13.7786	13.7189	13.6455	13.4935	O15371	O15371	EIF3D_HUMAN	EIF3D	Eukaryotic translation initiation factor 3 subunit D
15.3513	15.1922	15.0414	14.9983	15.3645	15.0593	14.9157	15.0676	14.9475	14.598	15.4161	15.0463	15.5229	15.5032	15.4974	14.9839	14.9675	14.9639	14.941	14.9102	14.9823	15.5028	15.0854	15.1096	15.3393	15.1838	15.333	14.7963	15.6264	15.1793	O15372	O15372	EIF3H_HUMAN	EIF3H	Eukaryotic translation initiation factor 3 subunit H
10.3644	9.32699	10.3822	10.7238	9.64143	NaN	NaN	NaN	NaN	NaN	NaN	NaN	NaN	8.23087	7.97254	10.6262	10.0752	10.4805	11.3743	10.355	NaN	NaN	NaN	NaN	NaN	NaN	9.14726	10.1118	10.7451	10.21	O15375	O15375	MOT6_HUMAN	SLC16A5	Monocarboxylate transporter 6
12.1751	11.5648	12.2329	11.7145	11.6237	10.0245	10.433	10.8575	11.5078	NaN	10.465	11.1746	11.4797	11.1881	11.106	10.3961	11.9742	11.8564	11.737	11.5276	11.1554	11.2345	10.54	10.8901	NaN	10.7216	10.4894	11.4958	11.465	11.5019	O15379	O15379	HDAC3_HUMAN	HDAC3	Histone deacetylase 3
11.5098	11.3742	11.1369	11.0483	11.3774	10.2025	NaN	NaN	NaN	9.96619	10.2432	10.5114	10.628	10.7325	11.0802	10.499	10.8926	10.9484	10.6041	10.5332	9.07975	5.33327	10.3411	6.24737	9.62853	10.4564	10.7672	10.6141	10.3794	10.4955	O15381	O15381	NVL_HUMAN	NVL	Nuclear valosin-containing protein-like
12.3705	11.209	11.7045	12.4239	12.1656	10.7925	9.76587	11.3344	11.1902	11.141	10.8129	11.6244	11.1748	11.7606	11.3012	13.075	12.2879	12.3121	12.1135	12.4877	10.7897	11.5253	12.2395	11.2189	11.2222	12.0266	12.8847	12.3851	12.4364	12.3423	O15382	O15382	BCAT2_HUMAN	BCAT2	Branched-chain-amino-acid aminotransferase, mitochondrial
9.99708	9.97146	10.8287	9.94717	10.3702	NaN	NaN	5.5928	NaN	NaN	8.82595	NaN	8.39178	6.92651	7.99124	10.5684	10.2137	10.5822	10.1884	10.2848	NaN	NaN	NaN	NaN	NaN	8.87171	8.87268	9.03674	8.81214	7.51821	O15393	O15393	TMPS2_HUMAN	TMPRSS2	Transmembrane protease serine 2
12.6045	12.7125	12.5421	12.24	12.4271	12.0755	12.1162	12.3903	11.7114	12.0478	12.9004	13.0179	12.645	12.7551	12.7587	12.1891	12.2144	12.1594	12.4869	11.7511	12.7453	12.3817	12.4575	11.0627	12.5011	13.0608	12.9789	12.9646	12.7921	12.0703	O15397	O15397	IPO8_HUMAN	IPO8	Importin-8
12.9137	12.026	12.5352	11.9804	12.7943	12.3278	12.589	12.6665	12.1662	12.0613	13.23	12.5859	12.1003	12.2875	12.3152	12.375	11.2286	12.287	12.2025	12.636	11.6395	11.7279	10.6731	11.1841	11.7838	12.107	11.8686	11.9838	11.7128	11.6663	O15397;O95373	O95373;O15397	IPO7_HUMAN;IPO8_HUMAN	IPO7;IPO8	Importin-8
14.5515	14.5572	14.2792	14.4097	14.4901	16.1866	16.1295	16.1327	16.3134	16.166	15.6118	15.7784	15.5745	15.5638	15.5102	14.7729	14.59	14.7053	14.6054	14.432	16.0673	16.0859	16.0192	16.3127	16.1711	15.5004	15.6803	15.6195	15.7539	15.4602	O15400	O15400	STX7_HUMAN	STX7	Syntaxin-7
16.3295	15.5288	16.2701	16.1116	15.8488	14.6415	15.4598	15.6603	16.0787	15.1304	15.6915	15.4001	16.2414	15.7448	16.0296	17.1991	15.7582	16.6068	16.984	16.3981	15.4132	15.7999	15.9775	15.9139	15.8164	15.6387	16.3541	16.7669	16.0428	16.2895	O15427	O15427	MOT4_HUMAN	SLC16A3	Monocarboxylate transporter 4
8.08713	9.00715	8.08305	8.34619	8.72641	11.6395	10.9667	11.6982	11.7108	10.9931	10.4653	11.3179	11.178	11.5118	10.6509	9.22691	9.28934	9.8156	9.99643	NaN	11.4774	11.4914	10.9865	11.1464	11.154	10.4786	11.083	10.3917	10.7498	10.6694	O15431	O15431	COPT1_HUMAN	SLC31A1	High affinity copper uptake protein 1
13.6245	13.7438	13.6045	13.8023	13.57	10.4299	11.723	NaN	12.0369	12.5659	12.1877	12.0997	12.326	11.7756	12.2025	14.2244	14.2694	14.24	14.2139	13.9901	10.0772	10.8425	10.964	9.34332	10.4324	13.4877	13.7696	13.6897	13.6336	13.7238	O15438	O15438	MRP3_HUMAN	ABCC3	Canalicular multispecific organic anion transporter 2
11.7569	12.0023	12.5568	12.5444	12.5065	13.254	13.2654	13.7542	13.538	12.6356	12.9334	13.1062	13.3475	13.1208	13.3903	12.8087	12.6784	13.3295	13.09	12.9765	11.9496	13.4802	13.4736	13.7191	12.6168	12.5813	13.1898	12.8597	12.984	12.3815	O15438;P33527	O15438;P33527	MRP1_HUMAN;MRP3_HUMAN	ABCC1;ABCC3	Canalicular multispecific organic anion transporter 2
9.06471	10.1853	9.65075	9.02743	9.96205	10.2924	9.78396	10.3802	10.394	9.92973	9.73393	10.1608	10.416	10.2614	9.93806	8.91305	8.85997	7.17415	7.63177	8.90573	9.91222	10.6356	10.3265	10.123	10.5517	8.8567	8.72665	8.5127	8.73177	8.8806	O15439	O15439	MRP4_HUMAN	ABCC4	Multidrug resistance-associated protein 4
13.2503	13.5454	13.085	13.3396	13.4759	12.5161	12.7527	12.1894	12.2328	11.8991	13.4391	13.1383	13.0036	13.157	13.418	13.2076	13.5109	12.7079	12.8292	12.827	12.8956	11.9971	12.5594	12.2559	12.4517	12.9856	12.8696	12.9001	12.9783	12.7368	O15446	O15446	RPA34_HUMAN	POLR1G	DNA-directed RNA polymerase I subunit RPA34
12.4683	12.3673	12.1785	12.5199	12.293	10.255	10.041	10.4376	10.265	11.0738	10.7577	10.568	10.2759	10.8825	10.4113	13.7334	13.6113	13.6557	13.9534	13.4755	10.7864	10.4639	9.83914	10.5024	9.74602	12.1687	12.055	11.9911	12.2062	12.1693	O15455	O15455	TLR3_HUMAN	TLR3	Toll-like receptor 3
13.1565	12.5883	12.8175	12.7099	12.757	17.2018	17.0823	17.0467	16.932	16.8716	16.4876	16.6031	16.3444	16.3203	16.3058	13.0417	11.9914	12.4505	12.3092	12.5623	16.701	16.4904	16.1871	16.48	16.3742	15.9715	15.5646	15.4664	15.7267	15.6995	O15460	O15460	P4HA2_HUMAN	P4HA2	Prolyl 4-hydroxylase subunit alpha-2
15.3349	15.3424	15.2881	15.6658	15.5525	12.7918	13.4341	12.9638	13.4595	12.5234	13.8486	13.8143	13.8835	14.1426	13.616	16.0533	16.1025	16.132	16.4874	16.1375	12.5355	13.0271	13.2607	13.3553	13.4126	15.0607	15.1756	15.318	15.3548	15.4678	O15484	O15484	CAN5_HUMAN	CAPN5	Calpain-5
13.7215	13.9374	14.0328	14.1262	13.9623	14.6494	14.5561	14.7366	14.285	14.7362	14.4652	14.5285	14.6113	14.8076	14.7339	13.7932	13.635	13.8761	13.8664	13.5791	14.5611	14.4166	14.2442	13.7677	13.8968	14.082	14.2315	14.2977	14.2595	14.198	O15498	O15498	YKT6_HUMAN	YKT6	Synaptobrevin homolog YKT6
11.1122	10.8351	11.2385	10.6476	11.1648	11.1294	6.178	10.8281	10.1451	10.0677	11.6232	11.3645	11.3126	10.3514	11.8294	11.1495	11.0979	10.7443	11.554	10.8285	9.98549	10.4222	11.7047	11.0202	10.0204	11.078	10.6386	10.5618	11.6932	11.8342	O15504	O15504	NUP42_HUMAN	NUP42	Nucleoporin NUP42
16.7583	17.006	17.0575	17.0697	16.9829	18.0325	18.257	18.2691	18.1175	17.3275	17.9624	17.912	17.8587	17.9203	17.8035	17.0915	17.4957	17.0917	17.0777	17.2297	17.8251	18.205	17.9349	17.964	18.1984	17.7601	17.7717	17.5185	17.566	17.7194	O15511	O15511	ARPC5_HUMAN	ARPC5	Actin-related protein 2/3 complex subunit 5
7.09612	8.4576	10.0822	6.61375	7.29691	6.92673	NaN	8.12889	NaN	NaN	7.46816	8.02954	9.07846	7.94538	NaN	9.40738	7.26828	7.04972	8.71235	9.12697	NaN	9.3656	NaN	NaN	NaN	8.81827	9.04023	8.49694	NaN	8.74521	O15514	O15514	RPB4_HUMAN	POLR2D	DNA-directed RNA polymerase II subunit RPB4
11.6987	11.6551	11.1063	11.3218	11.8791	12.4949	12.5886	12.8083	12.1048	12.2975	11.8629	12.1757	12.1385	12.545	12.0969	11.4277	10.8627	10.9043	12.1705	11.4492	12.2444	12.3738	12.0298	12.5653	12.5142	11.7141	11.6498	11.708	12.428	12.6093	O15530	O15530;Q6A1A2	PDPK1_HUMAN	PDPK1	3-phosphoinositide-dependent protein kinase 1
15.6559	15.2391	15.031	15.3937	15.3459	14.2343	14.2356	14.4255	14.2849	14.0908	14.7486	14.8242	14.9841	14.8356	14.7449	15.4734	15.1285	15.4025	15.2807	15.0687	13.8189	14.1302	14.3413	14.3271	14.397	14.6486	15.5084	15.1974	15.2616	15.0207	O15533	O15533	TPSN_HUMAN	TAPBP	Tapasin
11.1902	11.8547	11.7141	12.0106	11.4997	11.453	10.5842	11.6012	11.3076	11.6039	11.9283	12.0641	12.023	11.8878	12.1682	11.9153	11.2011	11.9212	11.8052	11.25	10.7397	11.0899	11.4752	11.4978	11.3431	12.0259	11.6883	11.761	12.1163	11.5771	O15541	O15541;Q8IZP6	R113A_HUMAN	RNF113A	E3 ubiquitin-protein ligase RNF113A
7.71203	7.27157	10.1978	9.51732	9.38127	NaN	NaN	NaN	NaN	7.59304	7.93071	9.50784	8.38682	8.56297	NaN	9.73083	7.58728	8.38761	9.87808	9.40868	NaN	NaN	NaN	NaN	8.28724	8.96084	9.03442	9.08772	9.27346	8.31249	O15550	O15550	KDM6A_HUMAN	KDM6A	Lysine-specific demethylase 6A
13.6344	13.9289	13.5051	13.6277	13.7444	NaN	NaN	NaN	NaN	NaN	12.0752	12.5247	11.9169	12.1808	11.4986	13.8232	13.4231	14.041	14.1546	14.0747	NaN	NaN	NaN	NaN	NaN	13.0581	13.5264	13.3696	13.2038	13.2902	O15551	O15551	CLD3_HUMAN	CLDN3	Claudin-3
11.9759	11.2513	11.9876	11.8539	11.6839	10.0963	10.1644	9.24017	9.1051	9.55334	10.4581	10.7749	10.9802	11.0954	10.6923	12.473	12.2257	12.141	12.2179	12.4444	9.83134	9.8257	9.89807	9.95862	10.3576	11.8591	11.5191	11.6558	11.698	11.3274	O15554	O15554	KCNN4_HUMAN	KCNN4	Intermediate conductance calcium-activated potassium channel protein 4
15.5755	15.6793	15.6913	15.6676	15.4892	14.7868	14.7413	14.6445	14.7181	14.8441	15.5777	15.5317	15.3925	15.3805	15.3456	15.4842	15.3818	15.5833	15.5564	15.4958	15.0899	14.8846	15.042	14.7122	14.9756	15.5064	15.3381	15.5664	15.3447	15.5577	O43143	O43143	DHX15_HUMAN	DHX15	Pre-mRNA-splicing factor ATP-dependent RNA helicase DHX15
13.9194	14.1844	14.1919	14.1001	14.126	13.5118	13.0385	13.7307	12.9335	12.4079	13.8232	14.3185	14.5322	14.4273	13.8177	14.0486	14.4811	14.2544	14.1411	14.197	13.8132	14.0248	13.441	13.7743	13.5561	13.5545	14.2062	14.0074	13.8863	14.2225	O43143;O60231;Q14562	O60231;Q14562;O43143	DHX15_HUMAN;DHX16_HUMAN;DHX8_HUMAN	DHX15;DHX16;DHX8	Pre-mRNA-splicing factor ATP-dependent RNA helicase DHX15
12.5314	12.3896	12.9154	12.5177	12.2046	12.6439	12.889	12.8305	12.7718	12.3064	12.9858	12.6997	12.5882	12.466	12.4905	12.697	12.2737	12.967	12.9476	12.4438	12.508	12.8498	12.7646	12.8391	12.4035	12.6652	12.8503	12.8054	12.6798	12.8316	O43148	O43148	MCES_HUMAN	RNMT	mRNA cap guanine-N7 methyltransferase
11.0295	10.9017	10.5165	11.0422	10.8403	11.0707	10.7872	10.9438	10.9524	11.3439	10.7654	11.1583	11.1285	11.1829	10.8626	11.3699	11.2526	10.6226	11.4346	9.94369	11.1474	11.2151	11.323	11.0289	11.2632	10.6794	10.3125	10.845	11.3209	10.7478	O43149	O43149	ZZEF1_HUMAN	ZZEF1	Zinc finger ZZ-type and EF-hand domain-containing protein 1
11.0731	10.0754	10.4204	10.3267	10.1656	11.1628	11.4176	11.4558	11.1187	10.8568	10.938	11.2454	11.1067	10.5748	10.7295	11.455	10.6627	10.8074	10.8184	10.829	11.5347	10.9601	11.1581	11.2596	11.0352	11.0239	11.3207	9.63962	10.6563	11.2279	O43150	O43150	ASAP2_HUMAN	ASAP2	Arf-GAP with SH3 domain, ANK repeat and PH domain-containing protein 2
12.4746	12.5048	11.8656	12.3898	11.1206	13.0247	13.2591	13.2276	13.2396	13.3617	12.7902	13.314	12.8054	13.0804	12.6514	12.5781	12.5769	12.8784	12.5996	12.2575	12.9895	13.2642	13.2925	13.0517	13.323	13.1795	12.8992	12.987	13.0954	12.5445	O43150;Q9ULH1	Q9ULH1;O43150	ASAP1_HUMAN;ASAP2_HUMAN	ASAP1;ASAP2	Arf-GAP with SH3 domain, ANK repeat and PH domain-containing protein 2
10.022	10.0039	9.74604	10.2793	9.57687	9.99992	10.192	9.61384	9.25521	9.03825	10.1147	7.89869	10.3532	10.127	10.2618	8.81913	8.58102	9.44678	9.59743	9.98309	10.2162	9.65351	9.4096	NaN	9.90988	9.24189	9.80369	9.68977	9.85356	9.39825	O43156	O43156	TTI1_HUMAN	TTI1	TELO2-interacting protein 1 homolog
11.5544	12.0983	12.3173	11.5816	11.9872	10.655	11.1964	10.8662	10.8383	10.9399	11.4668	11.3521	11.9296	11.8948	11.4906	11.4318	11.0297	11.1908	11.2512	11.4476	10.4713	10.2679	10.709	10.7061	9.96852	12.0379	11.0582	11.4512	11.5189	10.8524	O43159	O43159	RRP8_HUMAN	RRP8	Ribosomal RNA-processing protein 8
11.0314	11.1871	10.5901	10.5142	10.919	11.58	11.3445	11.6678	11.4029	11.6259	11.0532	11.0971	11.1668	10.9834	11.3871	11.8604	11.473	11.2548	10.8168	10.1056	11.7702	11.453	10.8609	11.5628	11.0521	11.1911	11.2628	11.5945	11.0819	10.6369	O43166	O43166	SI1L1_HUMAN	SIPA1L1	Signal-induced proliferation-associated 1-like protein 1
16.3911	16.3424	16.325	16.4386	16.0569	14.9434	15.0056	15.1465	14.748	14.6135	14.8598	14.8921	15.1999	15.0134	15.1192	16.7587	15.8278	16.3035	16.0508	16.3254	14.8647	15.2207	14.9688	14.3367	15.1087	15.6575	15.5717	15.8384	15.7687	15.5542	O43169	O43169	CYB5B_HUMAN	CYB5B	Cytochrome b5 type B
14.4777	14.361	14.4482	14.4747	14.5421	12.7382	12.9467	12.8782	13.0033	13.1878	14.18	14.0776	14.0778	14.2182	14.0881	14.3197	14.3573	14.4661	14.4463	14.3021	13.0149	12.9858	12.7604	12.709	13.1168	14.1468	14.1586	14.3192	14.2775	14.1381	O43172	O43172	PRP4_HUMAN	PRPF4	U4/U6 small nuclear ribonucleoprotein Prp4
14.1953	14.1971	14.0567	14.4479	14.3627	16.9707	17.126	17.1897	17.267	17.2387	16.5122	16.6831	16.4068	16.5456	16.6878	13.705	13.5585	13.4647	13.8577	13.7505	15.8682	15.8799	16.1244	16.1128	16.1853	15.0684	15.0611	14.9018	15.2576	15.145	O43175	O43175	SERA_HUMAN	PHGDH	D-3-phosphoglycerate dehydrogenase
13.2382	13.2809	13.3536	13.0844	13.0427	12.9488	12.8833	12.7057	12.6321	12.9039	13.0286	12.6431	12.7812	12.6589	12.898	13.3249	13.1076	12.9954	13.2762	13.0241	13.1803	12.8103	12.8937	13.0695	13.1211	13.6248	13.5815	13.5488	13.5931	13.6707	O43181	O43181	NDUS4_HUMAN	NDUFS4	NADH dehydrogenase [ubiquinone] iron-sulfur protein 4, mitochondrial
NaN	NaN	NaN	NaN	10.0747	11.8051	11.0709	11.653	11.4329	11.2135	11.0881	11.1624	11.2758	11.255	11.6102	NaN	NaN	NaN	NaN	NaN	10.4026	10.4462	11.0877	10.7404	9.64737	NaN	NaN	9.7007	9.15851	9.0898	O43184	O43184	ADA12_HUMAN	ADAM12	Disintegrin and metalloproteinase domain-containing protein 12
9.06577	11.21	9.79121	9.56854	10.2503	NaN	NaN	NaN	NaN	NaN	NaN	NaN	9.35948	9.63819	9.15266	10.8768	10.2234	10.1728	9.72006	10.3037	NaN	NaN	NaN	NaN	NaN	8.85101	9.45176	9.74694	10.3159	10.0042	O43194	O43194	GPR39_HUMAN	GPR39	G-protein coupled receptor 39
8.4542	8.02063	NaN	NaN	NaN	12.6638	12.9237	NaN	NaN	13.1905	11.3925	11.8537	12.3134	12.4372	12.4266	NaN	NaN	NaN	6.54027	NaN	NaN	12.6627	12.7805	12.4942	12.7013	NaN	11.8034	NaN	11.6038	12.3211	O43236	O43236	SEPT4_HUMAN	SEPTIN4	Septin-4
14.1257	14.1842	13.9774	14.32	14.0781	15.1405	15.1136	15.1334	14.9492	15.1327	14.8037	15.0856	14.7082	14.6424	14.9178	14.4579	14.2576	14.3387	14.421	14.5199	15.1513	14.9457	15.0599	15.0526	14.783	14.777	14.5388	14.4479	14.6075	14.5159	O43237	O43237	DC1L2_HUMAN	DYNC1LI2	Cytoplasmic dynein 1 light intermediate chain 2
11.5366	11.9289	11.2239	11.5107	11.093	12.0471	11.6644	11.6873	11.0506	11.6698	11.8769	11.3708	12.108	12.3566	11.9663	11.4485	11.261	11.7233	11.7132	10.8926	11.597	12.1175	11.6986	11.1092	11.5787	11.6898	11.7155	11.5914	11.354	11.289	O43237;Q9Y6G9	O43237;Q9Y6G9	DC1L1_HUMAN;DC1L2_HUMAN	DYNC1LI1;DYNC1LI2	Cytoplasmic dynein 1 light intermediate chain 2
10.1952	10.5704	9.98088	9.57663	10.781	NaN	NaN	NaN	NaN	NaN	10.984	11.9463	11.6798	12.0196	11.6776	10.8325	11.858	12.4698	10.5525	10.8444	NaN	NaN	NaN	NaN	8.50764	11.8887	12.7659	11.9988	11.1792	12.2326	O43240	O43240	KLK10_HUMAN	KLK10	Kallikrein-10
15.3236	15.1842	15.3058	15.1162	15.3038	14.9961	14.5874	14.8695	14.8474	14.9033	15.3079	15.0794	15.4614	15.3309	15.2423	15.1746	15.0275	15.1568	15.2503	15.0785	14.6415	14.76	14.7945	14.6418	14.806	15.2516	15.135	15.3419	15.1916	15.3372	O43242	O43242	PSMD3_HUMAN	PSMD3	26S proteasome non-ATPase regulatory subunit 3
10.397	11.3842	11.5238	10.3011	10.2169	11.9059	11.0621	11.8019	11.2353	11.2429	11.1803	11.4237	11.6837	11.0988	11.4738	11.6688	11.2328	11.129	11.5194	11.8906	12.5171	11.8748	12.5266	11.3945	11.3402	11.9985	10.6883	11.7353	10.6332	11.6651	O43251;Q9NWB1	Q9NWB1;O43251	RFOX1_HUMAN;RFOX2_HUMAN	RBFOX1;RBFOX2	RNA binding protein fox-1 homolog 2
14.4354	14.3258	14.314	14.4209	14.1649	13.3337	13.2583	12.9562	13.218	13.0471	13.83	13.8194	13.6519	13.6978	13.5648	14.3644	14.4309	14.4282	14.4176	14.2143	13.2536	13.4289	13.2115	12.9418	13.0176	14.0833	14.1536	14.2286	14.12	14.2169	O43252	O43252	PAPS1_HUMAN	PAPSS1	Bifunctional 3'-phosphoadenosine 5'-phosphosulfate synthase 1
13.3998	13.8303	13.8297	13.8069	13.3806	13.8812	13.8435	13.9984	14.0046	13.6902	14.1193	13.9593	13.7438	13.8282	13.7551	13.504	13.2957	13.4949	13.8	13.4029	13.8671	13.5798	13.6434	13.53	13.1754	13.7512	13.6776	13.9405	13.5881	13.3223	O43252;O95340	O43252;O95340	PAPS1_HUMAN;PAPS2_HUMAN	PAPSS1;PAPSS2	Bifunctional 3'-phosphoadenosine 5'-phosphosulfate synthase 1
12.1826	12.0203	12.4936	12.2167	12.3678	12.2978	12.6776	12.8591	12.4865	11.7876	12.7965	12.8877	13.0663	13.071	12.8705	12.0176	12.0275	11.8885	11.8531	11.9959	12.1005	12.6595	12.3272	12.2272	12.0037	12.239	12.4008	12.0425	12.4284	12.4615	O43264	O43264	ZW10_HUMAN	ZW10	Centromere/kinetochore protein zw10 homolog
8.13381	9.71816	9.68929	8.81087	9.92931	NaN	NaN	NaN	NaN	NaN	6.12333	NaN	7.41881	NaN	NaN	10.2717	10.4013	9.71942	10.0102	9.83765	NaN	NaN	NaN	NaN	NaN	8.2369	8.00838	8.44376	8.71348	9.35636	O43272	O43272	PROD_HUMAN	PRODH	Proline dehydrogenase 1, mitochondrial
14.7942	14.5295	14.4581	14.5824	14.6148	9.89936	NaN	NaN	NaN	NaN	13.5081	13.6102	13.9026	13.8234	13.7047	14.8671	15.2149	15.3015	14.6759	15.0137	10.2353	NaN	8.73008	NaN	9.7905	14.6334	14.7933	14.952	14.5457	14.654	O43278	O43278	SPIT1_HUMAN	SPINT1	Kunitz-type protease inhibitor 1
NaN	10.6593	11.1678	11.3661	11.6877	NaN	NaN	NaN	8.92265	NaN	NaN	NaN	NaN	9.70597	10.3985	10.329	10.6926	NaN	10.9324	NaN	NaN	NaN	NaN	NaN	NaN	10.7342	NaN	NaN	NaN	10.2498	O43286	O43286	B4GT5_HUMAN	B4GALT5	Beta-1,4-galactosyltransferase 5
14.3585	14.1604	14.2006	14.3251	14.3333	13.212	13.0236	13.3148	13.0647	13.1133	13.4205	14.0295	13.7721	13.9314	13.7789	14.3431	14.4103	14.3386	14.3303	14.3154	13.264	12.8957	13.0734	12.9781	13.1214	14.0693	13.947	13.9828	13.9373	13.9562	O43290	O43290	SNUT1_HUMAN	SART1	U4/U6.U5 tri-snRNP-associated protein 1
14.9189	14.6698	14.6525	14.7546	14.7418	NaN	NaN	NaN	NaN	NaN	14.0379	13.5767	14.6898	14.0268	14.4766	14.9313	15.1624	14.6376	14.4475	14.941	NaN	NaN	NaN	NaN	NaN	14.0372	13.0417	13.077	14.0283	13.946	O43291	O43291	SPIT2_HUMAN	SPINT2	Kunitz-type protease inhibitor 2
12.5567	12.5719	12.5079	12.3963	12.0872	12.2324	12.1207	12.2774	12.3643	11.8277	12.314	12.0525	12.4784	12.4382	12.1226	12.6245	12.5053	12.4753	12.2641	12.3918	12.5179	11.7822	11.677	12.1594	12.2791	12.3532	11.9432	11.9446	12.4686	12.5063	O43292	O43292	GPAA1_HUMAN	GPAA1	Glycosylphosphatidylinositol anchor attachment 1 protein
12.4875	12.2334	12.2306	12.0977	12.7012	12.1424	12.3657	12.0127	12.0208	12.0351	12.1182	11.6794	12.3218	11.5669	12.1253	12.3934	12.5954	12.0958	12.6279	12.369	11.4874	11.1955	11.229	11.4773	12.3926	12.15	12.4754	12.4634	12.2152	11.694	O43293	O43293	DAPK3_HUMAN	DAPK3	Death-associated protein kinase 3
8.84974	8.38383	9.33226	NaN	8.70903	12.7556	13.1232	13.2664	13.0593	13.0842	12.5877	11.9155	12.6892	12.621	12.6686	8.55943	NaN	NaN	NaN	9.03669	12.8188	12.9413	12.7933	12.7631	13.1666	11.4344	11.2748	10.6549	11.4569	10.1141	O43294	O43294	TGFI1_HUMAN	TGFB1I1	Transforming growth factor beta-1-induced transcript 1 protein
11.6078	11.6265	10.259	10.8522	11.0525	10.6893	11.5406	11.3003	10.2655	11.1619	9.7366	8.27312	9.61234	11.3014	11.1976	11.6336	11.1169	11.4969	12.1796	11.6815	10.0845	11.0324	11.4298	10.9008	11.0017	11.3353	10.2015	10.9818	10.7723	9.80741	O43295;Q7Z6B7	Q7Z6B7;O43295	SRGP1_HUMAN;SRGP3_HUMAN	SRGAP1;SRGAP3	SLIT-ROBO Rho GTPase-activating protein 3
10.8008	11.4997	10.8744	11.2793	10.9656	10.672	10.6166	10.4491	10.9601	11.3036	11.0758	11.0272	10.9202	10.9907	11.164	11.7264	11.1878	11.1887	10.8462	11.1752	10.8742	11.1454	11.7504	10.2548	11.0815	11.2963	11.0502	11.0229	11.3016	11.0756	O43299	O43299	AP5Z1_HUMAN	AP5Z1	AP-5 complex subunit zeta-1
11.208	11.3509	11.8239	10.7377	10.7998	13.9795	13.7956	13.8689	13.6236	13.741	13.295	13.2126	13.0191	13.0541	12.9851	11.3243	11.5884	12.1146	11.307	11.4201	14.1887	13.8133	13.8365	13.9287	13.8637	12.9174	12.8496	12.7236	12.8951	12.9899	O43301	O43301	HS12A_HUMAN	HSPA12A	Heat shock 70 kDa protein 12A
9.43656	8.43893	9.72072	8.50724	9.1552	NaN	6.86069	NaN	NaN	NaN	7.39425	8.31396	9.53152	NaN	8.55812	NaN	8.10943	7.69445	8.35916	8.75291	NaN	NaN	NaN	NaN	NaN	8.738	NaN	8.94279	NaN	7.62059	O43307;Q96N96;Q9NR80	Q96N96;O43307;Q9NR80	ARHG4_HUMAN;ARHG9_HUMAN;SPT13_HUMAN	ARHGEF4;ARHGEF9;SPATA13	Rho guanine nucleotide exchange factor 9
10.5046	NaN	NaN	9.65872	NaN	12.9641	12.9373	13.0659	12.6175	12.7346	10.9557	11.9085	11.9639	12.0949	12.5262	10.1428	NaN	10.579	12.2778	NaN	12.5032	12.7485	11.9826	12.4197	12.3396	12.1391	11.5836	10.7912	11.8589	12.5516	O43310	O43310	CTIF_HUMAN	CTIF	CBP80/20-dependent translation initiation factor
12.2633	12.4327	12.1537	12.308	12.4422	12.7159	12.6376	12.6768	12.2547	12.2619	12.3079	12.7054	12.6124	12.5065	12.1609	12.4556	12.2946	12.4225	12.7114	12.2835	12.0293	12.2976	12.0777	12.3453	12.4485	11.9108	12.6945	12.3625	12.306	12.2627	O43314	O43314	VIP2_HUMAN	PPIP5K2	Inositol hexakisphosphate and diphosphoinositol-pentakisphosphate kinase 2
8.22783	9.29388	9.39463	9.62761	9.46999	7.799	9.26682	8.85742	8.59041	9.24316	8.64396	10.357	9.13972	8.93915	9.78585	8.38108	9.66175	9.58498	9.43143	9.84152	9.462	8.69813	9.48064	10.1358	8.57757	9.10544	8.33294	9.05971	9.06608	9.18718	O43314;Q6PFW1	O43314;Q6PFW1	VIP1_HUMAN;VIP2_HUMAN	PPIP5K1;PPIP5K2	Inositol hexakisphosphate and diphosphoinositol-pentakisphosphate kinase 2
9.5324	9.80204	9.75765	9.35997	9.24001	10.0257	8.50168	10.0836	9.36424	8.88088	10.4016	10.1438	8.87563	9.51063	9.57681	9.90368	10.6305	10.1625	10.237	9.7169	10.2121	8.91865	8.98004	9.81007	10.4063	9.53532	9.44431	9.82983	9.87537	9.67778	O43318	O43318	M3K7_HUMAN	MAP3K7	Mitogen-activated protein kinase kinase kinase 7
14.1711	14.0097	14.1411	14.2016	13.8543	13.6994	13.523	13.6098	13.5738	13.9481	14.0333	14.2925	13.8581	13.9746	14.0325	13.4543	13.7741	13.8662	13.5382	14.1999	13.6216	13.6267	13.1615	13.4756	13.8548	14.2014	13.9609	14.2405	14.2131	14.555	O43324	O43324	MCA3_HUMAN	EEF1E1	Eukaryotic translation elongation factor 1 epsilon-1
11.5017	11.165	11.8375	12.1922	11.6881	12.8391	12.7457	12.8083	12.8422	12.7214	12.5715	12.5425	12.4438	12.638	12.8078	11.9581	12.2581	12.213	11.6396	11.9804	12.6861	13.1163	12.4546	12.8748	12.962	12.5968	12.4605	12.8282	12.4366	12.2181	O43353	O43353	RIPK2_HUMAN	RIPK2	Receptor-interacting serine/threonine-protein kinase 2
NaN	NaN	NaN	NaN	NaN	10.7385	10.6902	10.5135	10.4466	11.0751	9.72748	9.48998	10.0025	8.92023	9.36562	NaN	NaN	NaN	NaN	NaN	10.1483	9.68947	10.4146	9.6217	10.3923	NaN	NaN	NaN	NaN	NaN	O43374	C9J798;O43374	RASL2_HUMAN	RASA4	Ras GTPase-activating protein 4
16.2414	16.1433	16.0743	16.2512	16.1786	14.9864	14.9104	14.8612	14.8257	14.9636	15.8759	15.5094	15.5819	15.4823	15.8761	16.1156	16.2666	16.1333	16.3766	16.3409	15.2013	14.7361	15.8556	15.3006	15.3482	16.1088	15.9561	16.3564	16.0168	16.1311	O43390	O43390	HNRPR_HUMAN	HNRNPR	Heterogeneous nuclear ribonucleoprotein R
16.9737	16.9828	16.9113	16.8357	17.0551	16.4533	16.5713	16.2393	16.3204	16.2483	17.0423	16.9796	16.9733	16.9307	17.072	16.7703	16.8785	16.8624	16.6674	16.9254	16.5954	16.5378	16.6356	16.8997	16.5017	16.9193	16.9443	16.8961	17.0588	16.5498	O43390;O60506	O60506;O43390	HNRPQ_HUMAN;HNRPR_HUMAN	HNRNPR;SYNCRIP	Heterogeneous nuclear ribonucleoprotein R
13.332	13.5248	13.3585	13.3589	13.2775	11.8433	12.1407	11.582	11.6903	12.015	12.7916	12.6284	12.9028	12.8183	12.7281	13.1728	13.0391	13.2918	13.4285	13.3315	12.2551	11.7756	12.1207	12.1742	12.2458	12.9611	13.1888	13.2107	13.0321	12.9456	O43395	O43395	PRPF3_HUMAN	PRPF3	U4/U6 small nuclear ribonucleoprotein Prp3
12.8575	13.3862	12.9092	13.1654	13.2962	14.9674	15.0919	14.5712	15.0653	15.0901	14.2369	14.4356	14.4464	14.3594	14.0209	12.6679	12.1401	12.7305	12.607	12.075	15.1838	15.1188	15.1006	14.9244	15.3918	14.0501	13.8342	13.6368	13.8371	13.8412	O43396	O43396	TXNL1_HUMAN	TXNL1	Thioredoxin-like protein 1
16.3168	16.3799	16.4085	16.5721	16.2944	17.1464	17.1892	17.1097	17.3409	17.0286	16.9872	17.293	16.8044	17.0283	16.9989	16.8457	16.5841	16.4498	16.3629	16.4695	17.084	17.1954	17.1172	16.7491	17.0695	16.7584	16.731	16.5655	16.7807	16.6988	O43399	O43399	TPD54_HUMAN	TPD52L2	Tumor protein D54
12.5164	12.169	12.5399	12.925	12.5967	12.595	12.3868	12.7995	12.7352	12.8781	12.6949	12.6752	11.9373	12.8132	12.8402	12.1918	11.9278	12.1428	12.3191	12.5817	12.3887	12.7499	12.7769	12.6712	11.7085	13.2132	13.1363	12.5463	12.7095	12.5169	O43402	O43402	EMC8_HUMAN	EMC8	ER membrane protein complex subunit 8
11.9839	12.7745	12.6301	12.6456	12.2271	12.6435	12.9516	12.9666	13.1673	12.2276	12.3754	12.8062	12.4701	12.9895	12.5414	12.6542	12.7026	12.5588	12.1647	13.0374	12.7714	13.1426	12.8197	12.8434	12.8005	13.0894	12.5121	12.6916	12.5473	12.6239	O43414	O43414	ERI3_HUMAN	ERI3	ERI1 exoribonuclease 3
7.4436	8.50525	7.71318	7.78045	6.97258	8.52686	9.46982	8.6584	9.41599	9.18336	9.52347	7.6289	9.30752	9.25533	9.67611	6.93919	7.60032	NaN	6.73501	8.86945	10.0799	9.14421	9.89675	9.79355	9.22518	8.94371	8.00095	9.03413	8.3285	8.45502	O43426	O43426	SYNJ1_HUMAN	SYNJ1	Synaptojanin-1
10.514	10.5218	10.5429	10.2513	10.3391	9.12579	9.19716	9.2297	NaN	10.056	11.1076	9.76387	8.40981	10.674	9.24167	10.8471	10.8094	10.1137	10.8685	10.9197	NaN	10.1332	8.81376	NaN	9.59314	9.94904	9.52311	10.4862	10.733	9.90294	O43427	O43427	FIBP_HUMAN	FIBP	Acidic fibroblast growth factor intracellular-binding protein
12.1026	11.8002	11.6096	11.8024	11.7959	13.0177	12.7076	12.9497	13.11	12.8825	12.7485	12.7892	12.4991	12.1017	12.618	12.2219	11.9213	11.7835	11.7753	12.1763	13.019	12.9801	13.1411	13.0262	13.1202	12.6498	12.7165	12.8219	12.6201	12.3526	O43432	O43432	IF4G3_HUMAN	EIF4G3	Eukaryotic translation initiation factor 4 gamma 3
12.7104	12.7464	12.9412	13.238	12.9454	12.959	12.9924	13.3386	12.5118	12.8808	13.1273	13.4645	13.0956	13.1797	13.592	13.0842	12.6023	12.1677	12.3528	12.5128	12.3379	12.8156	12.4329	12.4274	12.3994	12.7472	13.1782	12.0724	12.9751	12.8355	O43432;Q04637	O43432;Q04637	IF4G1_HUMAN;IF4G3_HUMAN	EIF4G1;EIF4G3	Eukaryotic translation initiation factor 4 gamma 3
13.0181	13.1904	12.858	13.2047	12.9106	11.8077	11.6838	12.286	11.5286	11.6215	12.6666	12.6802	12.7101	12.0224	12.7556	12.7129	12.698	12.8512	12.7109	13.0497	12.2953	11.803	11.7674	11.2214	11.8527	12.613	12.3421	12.3095	12.8695	13.0618	O43447	O43447	PPIH_HUMAN	PPIH	Peptidyl-prolyl cis-trans isomerase H
12.7694	12.6097	12.7295	12.5728	12.6359	11.8109	11.4733	11.9119	11.7283	12.1271	12.9403	12.1911	11.8601	11.6775	12.056	12.5606	12.5482	13.0852	12.7869	13.0034	12.2927	12.0905	12.4151	10.9633	12.2994	13.1089	13.0426	13.3375	12.7159	13.6068	O43464	O43464	HTRA2_HUMAN	HTRA2	Serine protease HTRA2, mitochondrial
13.212	13.0722	12.7882	13.0529	13.0351	13.7765	11.9726	12.7215	13.1942	13.9306	13.2391	12.5705	13.1034	13.6915	14.0849	13.0611	13.8504	13.5405	13.9102	13.7442	13.8203	13.2794	13.6164	13.7351	14.1359	14.4672	13.8436	14.4183	14.237	14.358	O43464;P83110	O43464;P83110	HTRA2_HUMAN;HTRA3_HUMAN	HTRA2;HTRA3	Serine protease HTRA2, mitochondrial
9.42035	9.55049	10.5527	10.1447	9.54195	10.1261	9.83157	9.95294	9.33552	9.81086	8.09629	8.53344	9.41976	8.97616	8.65892	10.7615	10.0974	9.05733	10.2693	8.85525	8.24703	9.33745	8.93641	9.23733	9.54716	10.6661	9.42227	9.39492	9.24632	9.96783	O43474	O43474	KLF4_HUMAN	KLF4	Krueppel-like factor 4
13.9254	14.0272	14.1196	14.1648	13.9016	14.9125	15.0417	14.6993	14.6778	14.9386	14.6872	14.7632	14.7103	14.8534	14.7603	14.3709	14.3237	14.4403	14.3253	14.604	15.2256	15.2141	15.2163	15.0869	15.0602	15.1081	14.7729	14.6975	14.868	14.8429	O43488	O43488	ARK72_HUMAN	AKR7A2	Aflatoxin B1 aldehyde reductase member 2
14.7401	13.0853	14.1865	14.4991	14.5617	15.2783	15.2618	15.2136	15.6258	15.1129	15.4388	15.4286	15.1307	15.4089	15.3723	14.881	15.114	14.7118	15.0546	14.9992	15.5861	15.4104	15.4553	15.2334	15.6481	15.6765	15.162	15.1455	14.7331	15.1356	O43488;O95154	O95154;O43488;Q8NHP1	ARK72_HUMAN;ARK73_HUMAN	AKR7A2;AKR7A3	Aflatoxin B1 aldehyde reductase member 2
14.738	15.0145	14.7532	14.2476	14.669	NaN	NaN	13.9309	13.6357	13.7717	13.8077	13.7596	13.4914	13.2381	14.5787	14.5287	14.6448	14.8136	13.8702	14.4794	13.6147	14.2193	14.9321	13.9901	13.8311	13.8175	13.8236	14.1364	13.9012	14.2409	O43490	O43490	PROM1_HUMAN	PROM1	Prominin-1
14.3104	14.445	14.5882	14.333	14.4329	15.7244	15.6637	15.8437	15.8235	15.8935	15.6618	15.9172	15.7094	15.779	15.6784	13.5231	13.6222	13.8314	13.5057	13.8142	15.2031	15.4992	15.4808	15.3996	15.356	14.7671	14.8498	14.5037	14.7679	14.8377	O43491	O43491	E41L2_HUMAN	EPB41L2	Band 4.1-like protein 2
11.4779	11.6708	12.2444	11.7485	10.8114	11.135	10.3998	11.4153	11.6744	10.9123	11.2644	11.8803	11.8956	11.1433	11.5927	11.3879	11.2302	10.2254	12.0979	10.7217	10.8573	10.4636	10.4286	11.6283	10.708	10.5516	11.1748	11.016	10.5634	11.3182	O43491;Q9H4G0	Q9Y2J2;Q9H4G0;O43491	E41L1_HUMAN;E41L2_HUMAN	EPB41L1;EPB41L2	Band 4.1-like protein 2
13.5259	13.4055	13.6165	13.1805	13.3567	13.2023	13.741	13.3954	13.4476	13.3323	13.452	13.3827	12.9477	12.7517	13.1753	13.7443	13.6656	13.324	13.4693	13.2779	13.9536	13.3465	13.9722	13.8052	14.0637	14.27	13.7391	13.6859	13.8031	13.5303	O43493	O43493	TGON2_HUMAN	TGOLN2	Trans-Golgi network integral membrane protein 2
15.2748	14.7669	14.9414	15.3085	14.9162	16.2689	16.2989	16.1143	16.6469	16.5727	15.3038	16.1434	15.3862	15.7866	15.9472	15.4339	15.8819	15.8471	15.5726	14.4068	16.9026	17.1031	16.9167	16.7588	16.7387	16.309	16.3554	16.179	16.4467	16.4	O43504	O43504	LTOR5_HUMAN	LAMTOR5	Ragulator complex protein LAMTOR5
8.95274	8.38844	9.90746	9.21723	9.32017	10.838	10.5775	10.865	10.048	11.065	11.1776	9.93804	11.1443	10.7945	10.895	10.2424	9.46871	9.28998	9.77474	8.74319	11.9933	10.966	10.857	10.3841	9.098	10.7249	10.4806	10.1534	8.9152	10.2263	O43505	O43505	B4GA1_HUMAN	B4GAT1	Beta-1,4-glucuronyltransferase 1
8.7707	NaN	NaN	NaN	NaN	14.7189	14.5556	13.915	14.6974	14.7339	13.3945	12.8406	13.2682	13.3181	13.4594	10.0562	NaN	NaN	NaN	9.21873	14.918	15.0897	15.1484	14.9755	14.8671	13.6031	13.1338	12.2189	13.3024	13.0537	O43516	O43516	WIPF1_HUMAN	WIPF1	WAS/WASL-interacting protein family member 1
9.91439	10.6715	10.4849	10.7131	9.64757	11.0407	11.6611	11.7069	11.8274	11.8402	10.8699	11.3767	11.3735	11.3131	11.0541	10.9637	10.8517	10.6832	9.90129	11.2921	10.0811	11.0194	11.1082	10.1219	10.4937	10.9891	10.4662	11.285	10.9943	11.181	O43520	O43520	AT8B1_HUMAN	ATP8B1	Phospholipid-transporting ATPase IC
NaN	NaN	NaN	NaN	NaN	13.002	12.8448	12.9053	13.157	13.4606	12.2939	11.7019	11.8363	11.7837	12.5698	NaN	NaN	NaN	NaN	NaN	12.5718	12.5024	12.9636	12.5011	13.0692	11.7827	11.6725	11.7374	12.443	11.9949	O43556	O43556	SGCE_HUMAN	SGCE	Epsilon-sarcoglycan
12.3704	11.3111	11.9109	12.0802	11.5156	13.3743	13.9152	13.9803	13.5406	14.2384	13.2835	13.6303	12.6461	13.2583	12.8679	12.9718	12.5874	13.1183	12.6044	12.361	14.1757	14.1952	13.7663	14.4841	14.7584	13.4522	13.2997	13.3211	13.7576	13.7633	O43567	O43567	RNF13_HUMAN	RNF13	E3 ubiquitin-protein ligase RNF13
8.43846	8.44351	9.04147	7.90696	NaN	8.02293	8.17965	8.6616	NaN	8.16814	NaN	8.73173	6.81792	7.96015	8.50725	NaN	NaN	9.52015	9.5249	10.2336	9.31793	9.13909	8.76454	8.39077	8.5659	NaN	8.36733	NaN	8.87757	9.17269	O43572	O43572	AKA10_HUMAN	AKAP10	A-kinase anchor protein 10, mitochondrial
10.7091	11.4995	11.8216	11.1214	11.0576	11.1901	9.92697	10.8358	11.3656	12.2096	11.695	10.0569	11.4902	11.359	11.1287	12.6177	10.9069	11.3898	12.4317	10.2955	9.97019	11.5763	10.4516	9.36075	10.6121	10.809	11.7302	11.2687	12.1345	11.068	O43583	O43583	DENR_HUMAN	DENR	Density-regulated protein
13.6759	13.6783	13.7876	13.9726	13.7294	14.7518	14.9203	14.8377	14.5957	14.3413	14.8193	14.6472	14.7619	14.7225	14.7193	13.4275	13.2505	13.6219	13.7062	13.4604	14.1779	14.1947	13.9982	14.2916	14.0441	14.0049	14.2392	13.8271	14.223	14.0095	O43592	O43592	XPOT_HUMAN	XPOT	Exportin-T
12.562	12.7893	12.1185	12.1228	12.0246	12.2202	12.4751	11.4693	12.2788	10.817	12.6526	11.7406	12.0467	12.183	12.6125	12.585	12.1307	12.0848	11.945	12.3725	11.6059	12.961	12.0111	11.1689	11.9755	12.2567	12.3971	11.7234	12.0574	11.9343	O43598	O43598	DNPH1_HUMAN	DNPH1	2'-deoxynucleoside 5'-phosphate N-hydrolase 1
NaN	NaN	NaN	NaN	NaN	NaN	NaN	NaN	NaN	NaN	NaN	6.09381	NaN	NaN	5.48736	NaN	NaN	NaN	NaN	NaN	9.14347	NaN	9.36796	NaN	NaN	NaN	9.76734	NaN	NaN	10.3337	O43614	O43614	OX2R_HUMAN	HCRTR2	Orexin receptor type 2
14.029	13.9702	14.0415	14.0944	14.0987	13.3662	13.4816	13.2051	13.3275	13.1157	13.8838	13.7811	13.6051	13.733	13.7615	13.6845	13.781	13.9087	13.6102	13.6047	12.9873	13.1567	13.1442	12.9797	12.7546	13.5763	13.8406	13.923	13.8785	13.7887	O43615	O43615	TIM44_HUMAN	TIMM44	Mitochondrial import inner membrane translocase subunit TIM44
14.4438	14.5417	14.291	14.4677	14.5948	14.8526	14.575	14.8214	14.4401	14.417	14.5036	14.852	14.8113	14.9639	15.0921	14.3859	14.6131	14.2508	14.1834	14.4837	14.6435	14.8514	14.7097	14.1951	14.7945	14.7884	14.9853	14.4535	14.8818	14.6653	O43617	O43617	TPPC3_HUMAN	TRAPPC3	Trafficking protein particle complex subunit 3
11.2421	11.1836	10.5051	10.8986	10.8744	10.7757	11.4902	10.2881	11.3355	11.1658	11.2125	11.2127	10.7965	10.5584	11.5044	11.6469	11.3298	10.9649	10.4432	11.2723	11.2027	11.637	10.9453	11.1529	11.0759	11.6511	10.7347	12.0774	10.5473	11.3492	O43633	O43633	CHM2A_HUMAN	CHMP2A	Charged multivesicular body protein 2a
13.5673	13.172	13.1719	13.362	13.2197	12.0504	11.7401	12.1973	12.1434	12.2169	12.4132	12.4091	12.4273	12.3301	12.5749	13.3603	13.2506	13.2198	13.5378	12.9368	13.1261	11.9225	12.0498	13.2055	11.4904	12.8994	13.0008	12.8258	13.5736	13.2712	O43639	O43639	NCK2_HUMAN	NCK2	Cytoplasmic protein NCK2
12.2568	11.3197	11.3105	11.6166	11.2695	10.9032	11.1661	11.1111	10.2831	10.8657	10.824	10.4226	10.9026	11.2554	10.7665	12.4752	11.2142	12.0863	12.4243	12.5321	11.6913	11.2596	11.6463	11.8891	11.5821	11.4705	11.1005	11.2308	11.7015	11.5493	O43657	O43657	TSN6_HUMAN	TSPAN6	Tetraspanin-6
11.4118	11.5039	11.7045	11.3875	11.1424	10.4692	10.1574	10.8176	10.6593	10.4133	11.4174	11.0063	11.4256	11.3887	10.9254	11.527	11.6108	11.6305	11.947	11.5792	10.6084	10.3649	10.7232	10.6046	11.0141	10.8556	11.9156	11.3481	11.2444	11.5432	O43660	O43660	PLRG1_HUMAN	PLRG1	Pleiotropic regulator 1
12.9934	13.0489	13.3291	13.251	13.1858	12.0806	11.7727	11.488	11.4633	11.2907	12.6467	12.8042	12.6089	12.5504	13.0059	12.4169	12.0285	12.3834	12.2913	12.0753	11.7175	12.211	11.2047	11.1039	11.7258	11.9626	11.9737	11.5974	11.7191	11.7111	O43665	O43665	RGS10_HUMAN	RGS10	Regulator of G-protein signaling 10
15.5879	15.8416	15.7476	15.5814	15.5868	14.7321	14.6699	14.5286	14.282	14.4123	15.4789	15.2575	15.2945	15.1214	15.2839	15.5566	15.5354	15.5082	15.2282	15.5329	14.9385	14.8695	14.9344	14.6876	15.0784	15.6915	15.5021	15.3958	15.3567	15.4133	O43670	O43670	ZN207_HUMAN	ZNF207	BUB3-interacting and GLEBS motif-containing protein ZNF207
11.3402	11.5746	10.5419	10.9986	11.9376	11.1042	7.83109	9.80382	10.6797	10.287	10.8082	9.44453	10.4216	10.8476	11.3346	11.923	11.2955	11.5594	11.1838	11.6831	10.4085	10.826	10.7174	10.4098	10.6103	12.4609	11.9142	11.5394	11.9808	11.1507	O43674	O43674	NDUB5_HUMAN	NDUFB5	NADH dehydrogenase [ubiquinone] 1 beta subcomplex subunit 5, mitochondrial
15.5046	15.6732	15.7311	15.8075	15.6892	14.9452	14.8205	14.7667	15.2644	14.9151	15.5368	15.082	15.0849	15.1981	15.2096	15.0127	15.6464	15.8537	15.564	15.6636	14.8571	14.1271	15.5093	15.0665	14.8969	15.7422	15.4857	16.0229	15.9808	15.8525	O43676	O43676	NDUB3_HUMAN	NDUFB3	NADH dehydrogenase [ubiquinone] 1 beta subcomplex subunit 3
14.7723	15.4035	14.9366	15.0101	14.7567	14.5259	13.6181	14.6006	14.0947	14.5324	15.3131	14.7889	14.3453	14.1786	15.0742	15.5314	14.9845	15.4269	14.7357	15.3311	14.8594	14.8365	14.6697	14.9015	15.2313	15.8164	15.0404	16.0018	14.961	15.5713	O43678	O43678	NDUA2_HUMAN	NDUFA2	NADH dehydrogenase [ubiquinone] 1 alpha subcomplex subunit 2
15.6958	15.9439	15.5469	15.4705	15.712	15.6161	15.8654	15.6151	15.4031	15.6311	15.6486	15.5638	15.6622	15.8777	15.6121	15.7174	15.528	15.4567	15.3332	15.4432	15.4018	15.5029	15.1094	14.8262	15.4458	15.1646	15.4178	15.4432	15.6011	15.4346	O43681	O43681	GET3_HUMAN	GET3	ATPase GET3
15.9697	16.0253	15.9235	15.8966	15.9606	14.8846	14.8124	15.0234	14.7812	14.987	15.8239	15.7235	15.8041	15.7138	15.7579	15.8617	15.8908	15.8892	15.8915	15.8615	15.0707	15.1499	14.9836	14.9818	15.0806	15.8693	15.6877	15.625	15.7441	15.7638	O43684	O43684	BUB3_HUMAN	BUB3	Mitotic checkpoint protein BUB3
14.0864	14.2276	14.2508	14.1196	14.0333	NaN	NaN	NaN	NaN	NaN	12.7521	12.4068	13.4666	12.4764	12.2575	14.4577	13.7277	14.2782	14.2723	14.3407	NaN	NaN	NaN	NaN	NaN	13.0761	12.768	13.313	12.7934	12.7509	O43688	O43688	PLPP2_HUMAN	PLPP2	Phospholipid phosphatase 2
16.9868	16.9092	16.8871	16.8796	16.867	16.4314	16.5182	16.9291	16.7125	17.0082	16.899	16.6229	17.0421	16.9518	17.1683	17.2183	17.1065	17.0303	17.0111	17.2601	16.1657	16.0216	16.4645	16.4207	16.6112	16.8782	16.8974	17.0903	16.9779	17.0695	O43707	O43707	ACTN4_HUMAN	ACTN4	Alpha-actinin-4
18.0131	17.8572	17.7383	17.6479	17.898	18.1434	18.3333	18.7034	18.5653	18.8005	18.3145	18.095	18.5535	18.3496	18.5579	18.1149	18.0658	18.1723	18.0814	17.9959	18.0942	17.7008	18.4154	18.0414	18.4913	18.476	18.2714	18.3632	18.3469	18.2467	O43707;P12814	P12814;O43707	ACTN1_HUMAN;ACTN4_HUMAN	ACTN1;ACTN4	Alpha-actinin-4
17.5849	17.276	17.2008	17.173	17.2633	17.7111	17.8208	18.1046	18.0196	18.1199	17.7409	17.9933	17.788	17.6541	17.9259	17.6694	17.4446	17.7621	17.6891	17.4376	17.4582	17.2514	17.8185	17.6279	17.7234	17.5784	17.5045	17.7627	17.8712	17.7011	O43707;P12814;P35609	Q08043;P12814;P35609;O43707	ACTN1_HUMAN;ACTN2_HUMAN;ACTN4_HUMAN	ACTN1;ACTN2;ACTN4	Alpha-actinin-4
11.0314	10.1428	10.3984	10.819	11.1413	10.4551	10.48	10.6175	10.3515	11.1809	10.2475	10.7666	9.8693	10.5146	10.4737	10.9411	10.9604	11.2145	11.1449	9.5507	9.49433	10.6889	10.0048	10.5341	11.7901	11.121	11.3264	10.829	11.9531	10.2106	O43708	O43708	MAAI_HUMAN	GSTZ1	Maleylacetoacetate isomerase
10.977	11.3531	11.1109	11.4915	11.2391	10.3285	8.38995	10.622	11.0903	8.43406	10.5467	11.2118	10.7105	10.8381	10.9088	11.8771	11.9297	11.6204	11.3917	11.4851	11.3843	10.7673	11.1611	10.9345	10.3243	11.4851	11.8125	11.6208	11.7673	11.412	O43715	O43715	TRIA1_HUMAN	TRIAP1	TP53-regulated inhibitor of apoptosis 1
11.1413	10.9995	11.3492	11.2877	10.9482	10.7611	10.2443	9.54603	9.58152	9.32893	10.5833	10.0343	10.3641	10.3946	10.3943	10.8723	10.2971	10.4378	10.9695	11.2177	10.9202	10.1666	10.5922	10.9767	11.1667	10.1633	11.5696	10.662	11.0909	11.0325	O43716	O43716	GATC_HUMAN	GATC	Glutamyl-tRNA(Gln) amidotransferase subunit C, mitochondrial
12.5833	12.2866	11.8754	12.3831	12.2249	11.4956	11.3448	11.0292	11.6711	11.8032	11.961	12.0608	11.9669	11.7834	12.2183	12.5837	12.0498	12.4509	12.2163	12.5537	12.0489	11.8552	11.602	11.7608	10.9774	12.0542	12.5637	12.103	11.9085	11.7444	O43719	O43719	HTSF1_HUMAN	HTATSF1	HIV Tat-specific factor 1
11.6702	12.5409	12.3431	12.2118	12.3065	13.5725	13.3996	13.3403	12.8498	13.3715	13.5574	13.406	13.0938	12.8179	13.0166	12.4681	12.1647	12.4526	12.7183	11.8226	13.6499	13.1356	13.4555	13.611	13.1139	12.5978	12.1636	12.8782	12.6682	11.6997	O43731	O43731	ERD23_HUMAN	KDELR3	ER lumen protein-retaining receptor 3
11.119	11.2971	11.3406	10.5573	11.7348	11.5069	11.1296	12.4993	12.3482	12.5824	10.5863	11.451	11.4622	12.1188	11.1372	11.4655	11.6294	11.2944	10.9435	11.235	9.45729	10.9007	9.32766	11.2549	NaN	NaN	10.8852	11.1651	10.9285	11.8498	O43739	O43739	CYH3_HUMAN	CYTH3	Cytohesin-3
14.1785	14.1768	14.2417	14.3331	14.1148	13.1408	13.9729	14.0446	13.8701	14.4677	13.9711	13.9435	13.8911	14.2068	14.1258	14.2658	14.2033	14.502	14.4461	14.3706	12.8383	13.0989	13.196	13.6276	12.6662	13.7821	13.9056	13.8574	14.0504	13.7529	O43739;Q15438;Q99418	Q99418;Q15438;O43739	CYH1_HUMAN;CYH2_HUMAN;CYH3_HUMAN	CYTH1;CYTH2;CYTH3	Cytohesin-3
12.4251	12.3992	11.6088	12.6135	12.1404	11.4937	10.7716	11.8153	11.2844	12.9724	11.7469	10.5445	12.0088	11.9154	12.1637	12.8969	13.0571	12.7419	13.2161	13.196	NaN	11.5394	11.3619	10.8298	NaN	11.3938	11.4637	11.2749	12.6633	11.6519	O43739;Q99418	Q99418;O43739	CYH2_HUMAN;CYH3_HUMAN	CYTH2;CYTH3	Cytohesin-3
8.34003	9.1997	9.61396	9.91572	8.88748	9.34042	10.1726	10.8079	8.61729	10.354	10.2982	10.6191	10.6183	10.7473	9.96982	9.82095	9.39839	9.61303	7.27372	8.2996	9.57481	10.47	10.3342	NaN	10.7225	9.63008	11.3464	8.35169	10.6167	10.9919	O43741	O43741	AAKB2_HUMAN	PRKAB2	5'-AMP-activated protein kinase subunit beta-2
11.113	10.3532	10.0621	10.3958	11.0886	11.1346	11.2812	11.0921	11.3799	12.0699	11.2674	11.5209	11.5272	10.9679	11.4807	10.61	10.9081	11.0065	11.884	11.3866	10.8749	10.8881	11.5791	10.5271	11.0235	10.5245	10.9057	11.7764	12.0059	11.1284	O43741;Q9Y478	O43741;Q9Y478	AAKB1_HUMAN;AAKB2_HUMAN	PRKAB1;PRKAB2	5'-AMP-activated protein kinase subunit beta-2
13.4747	13.7234	13.4781	13.3934	13.3954	13.8662	13.9617	13.9792	14.1799	14.0959	13.8848	13.7981	13.7994	14.3251	13.7638	13.6716	13.4995	13.4279	13.8456	13.4846	13.8077	13.7244	13.5073	13.602	13.7106	13.442	14.1473	14.0172	14.1436	13.9465	O43747	O43747	AP1G1_HUMAN	AP1G1	AP-1 complex subunit gamma-1
12.6371	12.2712	13.1668	12.4689	12.4911	12.9891	12.5119	11.8801	12.3644	13.3128	12.6905	13.2944	12.8854	12.6214	12.9417	12.458	12.6739	12.8063	11.5377	12.8554	12.9575	12.5489	12.6009	13.5708	12.8287	13.457	13.1291	12.921	13.1678	12.5908	O43752	O43752	STX6_HUMAN	STX6	Syntaxin-6
NaN	NaN	NaN	NaN	NaN	13.1629	13.3846	13.4864	13.8177	13.3831	13.01	12.9993	12.6956	12.7651	12.7116	10.0008	NaN	10.004	10.0777	8.05128	13.5146	13.35	13.5787	13.7495	13.4358	12.8435	12.08	12.9541	12.7737	12.9577	O43759	O43759	SNG1_HUMAN	SYNGR1	Synaptogyrin-1
16.443	16.3292	16.0641	16.3159	16.3444	11.8168	11.9057	11.6859	11.3466	12.088	15.1094	15.2322	15.2572	14.9523	15.1218	16.5323	16.4422	16.7701	16.5831	16.8591	11.8129	10.8105	11.4457	12.0488	11.6777	15.8629	15.7423	15.9728	15.8214	16.2209	O43760	O43760	SNG2_HUMAN	SYNGR2	Synaptogyrin-2
13.9834	14.3549	14.3811	14.0255	14.2545	13.0223	12.8632	13.1157	12.9833	12.413	14.0755	13.9339	13.9318	14.0847	14.019	13.993	13.8997	13.2747	13.7112	13.7794	12.9324	12.3508	12.6435	12.4294	12.9538	13.9026	13.6394	13.5002	13.0146	13.5249	O43765	O43765	SGTA_HUMAN	SGTA	Small glutamine-rich tetratricopeptide repeat-containing protein alpha
14.2678	14.7219	14.0931	14.4369	14.0001	13.8838	13.949	14.0006	13.683	13.6729	14.7735	14.818	13.9981	14.2525	14.0092	15.083	14.743	14.0973	14.9332	14.7749	14.784	13.8838	13.8948	13.2912	13.8489	14.2518	13.703	14.0701	14.5904	14.6215	O43768	O43768;P56211	ENSA_HUMAN	ENSA	Alpha-endosulfine
11.4112	11.701	11.3814	11.3991	11.2664	12.3533	12.5961	12.3857	12.3364	11.9413	11.7283	11.7276	11.7973	11.7904	11.9333	11.673	12.2569	11.6338	11.8741	11.4981	12.795	13.0671	12.6617	12.8021	13.2209	12.5446	12.6916	12.8024	12.1778	12.7997	O43772	O43772	MCAT_HUMAN	SLC25A20	Mitochondrial carnitine/acylcarnitine carrier protein
14.2424	13.8641	13.9886	14.1598	13.9071	16.0121	15.8554	15.7727	15.8007	15.6901	15.3534	15.6138	15.3437	15.4444	15.2002	14.2119	13.973	13.775	14.0808	13.8736	15.6063	15.6151	15.6716	15.648	15.3509	15.0738	15.1163	15.1272	15.0983	15.0765	O43776	O43776	SYNC_HUMAN	NARS1	Asparagine--tRNA ligase, cytoplasmic
15.3324	15.5163	15.5675	15.5177	15.6565	15.2463	15.227	14.907	15.2015	15.3559	15.2185	14.8816	15.0834	15.2079	15.1452	15.6279	15.7599	15.7756	15.9326	15.8265	15.0254	15.2753	15.3748	15.2311	15.233	15.2369	15.4868	15.703	15.5954	15.6129	O43795	O43795	MYO1B_HUMAN	MYO1B	Unconventional myosin-Ib
NaN	NaN	9.4711	8.37725	NaN	9.67571	8.37673	NaN	9.21968	NaN	NaN	NaN	8.00138	7.65206	NaN	NaN	8.90398	6.93051	NaN	NaN	8.02072	NaN	NaN	NaN	NaN	8.31044	NaN	NaN	NaN	8.06064	O43795;Q12965	O00160;Q12965;O43795	MYO1B_HUMAN;MYO1E_HUMAN	MYO1B;MYO1E	Unconventional myosin-Ib
12.472	12.9024	12.7281	12.2302	12.5301	9.17762	9.59119	10.1288	7.51811	9.56397	12.3784	12.2384	11.7252	12.1264	12.067	13.0299	12.6084	12.4239	12.4596	12.4738	NaN	10.0776	11.312	NaN	11.3563	11.9463	11.7229	11.8271	11.5128	12.1798	O43805	O43805	SSNA1_HUMAN	SSNA1	Sjoegren syndrome nuclear autoantigen 1
11.52	10.7488	11.4376	10.5779	10.8695	11.708	10.6208	11.5189	10.8565	11.062	11.2399	11.101	11.3488	11.2925	10.8055	10.1197	10.0028	9.25953	10.3196	9.85474	10.7971	11.0268	11.1087	10.8932	10.7994	11.4147	10.5259	10.9988	10.8891	11.4203	O43808	O43808	PM34_HUMAN	SLC25A17	Peroxisomal membrane protein PMP34
15.7667	15.9159	15.8947	15.6214	15.3415	15.2357	15.1816	14.9214	14.7772	14.9169	15.64	15.7665	15.7051	15.2443	15.2709	16.0782	16.0443	16.1964	15.7271	15.7774	15.2801	15.0036	15.1553	14.9581	15.0816	15.6991	15.8778	15.7254	15.8469	15.7323	O43809	O43809	CPSF5_HUMAN	NUDT21	Cleavage and polyadenylation specificity factor subunit 5
13.9584	13.6745	13.808	13.6369	13.4625	14.1643	14.6828	14.8282	14.773	14.6572	14.266	14.3084	13.834	14.4143	14.2328	14.0457	14.2983	13.9794	14.41	13.985	14.4258	14.4197	14.1733	14.4723	14.4386	14.2394	14.5003	14.1489	14.3047	14.4138	O43813	O43813	LANC1_HUMAN	LANCL1	Glutathione S-transferase LANCL1
13.3075	13.2725	13.2055	13.2806	13.2325	13.2576	12.869	13.0383	13.0212	12.9708	13.1575	13.1469	13.2256	13.1676	13.1954	13.5039	13.428	13.3644	13.3039	13.3509	12.287	12.7059	12.6448	12.777	12.5501	13.0458	13.2949	13.2845	13.1544	13.1948	O43815	O43815	STRN_HUMAN	STRN	Striatin
13.1846	13.4178	12.8583	13.5984	13.3777	12.1692	11.801	11.9524	12.4038	11.8776	13.0177	12.9105	12.9438	12.9299	13.1471	12.9208	11.7183	13.0081	12.907	13.051	12.5443	11.6046	12.1173	12.4817	12.561	13.0962	13.032	13.4676	13.0123	12.5814	O43818	O43818	U3IP2_HUMAN	RRP9	U3 small nucleolar RNA-interacting protein 2
12.4728	12.1341	12.4204	12.1762	12.3212	11.7755	10.0715	11.0033	11.708	11.1838	11.8366	10.6308	10.9747	11.6617	11.5008	11.9915	10.7491	11.2469	10.7031	12.0037	11.3066	12.1268	11.8527	12.17	10.7858	11.7707	11.6287	12.5825	12.1848	11.867	O43819	O43819	SCO2_HUMAN	SCO2	Protein SCO2 homolog, mitochondrial
5.86436	8.38214	9.05692	7.82772	8.84216	10.6234	10.7581	10.9402	10.4671	9.956	8.97358	10.5758	9.77637	9.94056	10.0372	8.17571	8.89954	9.0544	8.32638	8.16785	9.84882	11.259	11.0466	10.5054	10.9957	9.09619	9.17056	8.13668	9.55967	NaN	O43822	O43822	CF410_HUMAN	CFAP410	Cilia- and flagella-associated protein 410
12.5984	12.4285	12.7454	12.4978	12.524	11.3273	11.3214	11.5086	10.9804	11.6788	12.0979	11.7291	12.0407	12.4776	12.4072	12.2994	11.6826	12.0438	12.3003	12.546	11.367	10.7653	11.5472	11.0535	10.8736	11.9422	12.3358	12.1126	12.273	11.9226	O43823	O43823	AKAP8_HUMAN	AKAP8	A-kinase anchor protein 8
10.991	10.8292	10.8351	10.6988	10.9079	8.27442	10.0189	9.38424	NaN	NaN	9.59184	NaN	9.43255	9.95512	8.7584	10.5905	11.0411	11.227	11.26	10.5767	NaN	NaN	NaN	NaN	NaN	9.75921	11.0466	11.6744	11.1429	11.3869	O43824	O43824	GTPB6_HUMAN	GTPBP6	Putative GTP-binding protein 6
12.8726	12.8833	12.9767	12.7636	12.9376	12.0281	11.6455	12.1269	12.0666	10.9649	12.5759	12.2239	12.5068	12.5565	12.3919	13.0059	12.9315	13.626	13.6713	13.0323	11.6444	11.4727	12.2414	12.4162	11.3833	13.2473	13.4081	13.4747	13.1071	12.8579	O43837	O43837	IDH3B_HUMAN	IDH3B	Isocitrate dehydrogenase [NAD] subunit beta, mitochondrial
14.2997	14.4533	14.4779	14.3684	14.1649	14.537	14.2927	14.5026	13.9993	14.276	14.5467	14.4881	14.8589	14.7478	14.477	14.3975	13.8944	14.1696	13.9219	13.9806	14.2587	14.4993	14.2784	14.4092	14.1946	14.3535	14.5298	14.579	14.405	14.4813	O43847	O43847	NRDC_HUMAN	NRDC	Nardilysin
15.8302	15.3327	15.2576	15.5431	15.499	18.988	19.0381	18.934	19.1165	18.7264	18.3956	18.5808	18.2693	18.1941	18.1607	16.3906	15.6122	15.5517	15.6186	15.6197	19.2526	18.9729	18.8673	18.8296	19.213	18.2417	17.8292	17.8611	17.9779	17.9577	O43852	O43852	CALU_HUMAN	CALU	Calumenin
NaN	11.0997	NaN	13.7327	13.7381	15.9674	16.0895	16.2833	16.3338	16.0875	15.1995	15.1215	15.6309	15.4654	15.3365	NaN	13.7161	NaN	13.7674	NaN	16.0317	16.11	16.1814	16.2881	15.9981	15.939	16.0533	15.8689	15.9624	15.7463	O43854	O43854	EDIL3_HUMAN	EDIL3	EGF-like repeat and discoidin I-like domain-containing protein 3
12.3044	11.6317	12.1632	12.3019	12.1177	12.8412	12.5726	12.5819	12.6499	12.2153	12.1112	12.8524	12.2756	12.3567	12.9716	11.9267	11.7272	11.0895	12.3174	11.986	12.1776	12.9044	13.0353	12.7677	12.4419	12.3707	12.3549	12.2957	11.9421	11.6333	O43865	O43865	SAHH2_HUMAN	AHCYL1	S-adenosylhomocysteine hydrolase-like protein 1
13.9983	13.6447	13.8842	14.0191	13.9076	14.5568	14.293	14.5851	14.5084	14.5861	14.132	14.0555	14.1219	14.1103	13.9993	13.6148	13.6578	13.7622	13.9212	13.7436	14.6547	14.4251	14.6919	14.4061	14.2993	13.9897	14.2885	13.8276	14.049	13.9234	O43865;Q96HN2	Q96HN2;O43865	SAHH2_HUMAN;SAHH3_HUMAN	AHCYL1;AHCYL2	S-adenosylhomocysteine hydrolase-like protein 1
7.12611	8.22331	8.3267	7.68603	8.52152	4.47608	8.09255	8.46807	7.7665	8.176	9.06419	6.28772	8.44598	8.87161	8.24408	5.90727	9.0456	9.37179	8.47068	7.54787	NaN	5.92176	8.72414	7.0208	8.1505	6.95639	8.40301	7.21477	8.59573	7.73707	O43896	O43896	KIF1C_HUMAN	KIF1C	Kinesin-like protein KIF1C
13.2257	NaN	NaN	13.6813	NaN	11.6911	NaN	11.5504	10.9682	NaN	NaN	11.4178	12.3027	NaN	NaN	14.0899	14.139	14.0983	NaN	14.0525	NaN	11.0202	11.4587	NaN	NaN	13.4703	NaN	NaN	NaN	13.892	O43896;O60333	Q12756;O43896;O60333	KIF1B_HUMAN;KIF1C_HUMAN	KIF1B;KIF1C	Kinesin-like protein KIF1C
11.0971	10.9608	11.3362	10.6111	10.4506	NaN	9.38843	8.48127	9.23243	NaN	10.7251	10.5651	10.2883	10.4296	9.95706	10.2126	11.0136	10.6733	10.8568	8.67588	NaN	9.56499	10.2551	9.25987	8.04442	10.3142	10.1009	10.4652	10.7884	9.0906	O43913	O43913	ORC5_HUMAN	ORC5	Origin recognition complex subunit 5
13.3696	13.7108	13.2783	13.4573	13.8616	12.856	12.3442	13.0841	12.4234	12.8505	13.3651	12.9848	12.7906	13.0177	13.1589	13.379	13.4563	13.5224	13.5729	12.9548	13.2463	13.0492	12.9171	12.6928	12.4002	13.515	13.7445	13.8893	14.009	13.4954	O43920	O43920	NDUS5_HUMAN	NDUFS5	NADH dehydrogenase [ubiquinone] iron-sulfur protein 5
11.3617	12.014	11.3117	10.772	11.1045	11.1484	11.3191	11.8969	11.5423	11.2846	11.756	10.8377	11.4746	11.4743	11.3321	11.4145	11.6303	11.8133	11.5319	11.5009	11.7953	11.1545	11.6194	10.3458	11.4665	11.8281	11.3991	12.1881	11.2092	11.8737	O43924	O43924	PDE6D_HUMAN	PDE6D	Retinal rod rhodopsin-sensitive cGMP 3',5'-cyclic phosphodiesterase subunit delta
10.16	10.6145	10.8548	10.3269	10.5123	8.34569	NaN	9.19253	8.49112	NaN	10.089	9.42496	10.5004	9.54704	9.9147	10.1224	9.98574	10.2551	10.2029	10.5612	10.089	NaN	11.3114	10.1921	9.68805	10.8236	10.9294	NaN	9.19877	9.90682	O43929	O43929	ORC4_HUMAN	ORC4	Origin recognition complex subunit 4
13.021	12.9411	13.3333	13.3767	13.3245	12.288	11.7264	12.1195	11.8108	12.3713	13.1547	12.7969	12.9795	12.826	12.9878	12.8302	13.253	13.2597	13.5086	13.3206	12.1811	11.8249	12.4958	12.2705	12.7757	13.1318	13.1348	13.1259	13.2204	12.9531	O60216	O60216	RAD21_HUMAN	RAD21	Double-strand-break repair protein rad21 homolog
12.6665	12.257	12.3989	12.6727	12.7454	11.5271	11.9555	12.0717	12.3403	11.7829	11.8983	12.4806	11.9637	12.1327	11.612	13.3168	13.2923	13.4595	12.912	12.9132	12.2932	13.4155	13.3456	12.8566	12.711	12.5238	12.9957	12.5732	12.2471	12.2998	O60218	O60218	AK1BA_HUMAN	AKR1B10	Aldo-keto reductase family 1 member B10
14.599	14.6726	14.2671	14.8534	14.3198	14.006	14.6459	13.9339	14.4503	14.3359	14.6934	14.7053	14.2165	14.104	14.7272	15.0577	15.2798	14.5273	14.8635	14.7196	15.1159	14.5819	14.7593	14.4971	14.4036	15.2196	14.9502	14.7278	15.0341	14.8319	O60220	O60220	TIM8A_HUMAN	TIMM8A	Mitochondrial import inner membrane translocase subunit Tim8 A
12.0926	11.8758	11.8824	12.1096	12.0842	11.4923	10.6423	10.6282	10.8764	11.1728	11.5163	11.9322	11.8157	11.5679	11.7068	11.6119	11.6599	12.2218	11.9209	11.5785	11.3092	11.3388	10.4862	10.9902	11.3371	11.5679	12.2615	12.0242	11.9571	11.9097	O60231	O60231	DHX16_HUMAN	DHX16	Pre-mRNA-splicing factor ATP-dependent RNA helicase DHX16
11.7792	11.3186	11.5941	11.4878	10.4703	9.15408	9.82263	10.2094	9.28133	10.3847	12.1524	11.4167	11.1379	11.085	11.1993	12.3669	10.3881	11.3611	10.5206	11.3984	9.39389	10.2893	9.19578	9.28348	9.45313	11.1308	10.9145	10.8355	10.9163	12.2745	O60232	O60232	ZNRD2_HUMAN	ZNRD2	Protein ZNRD2
8.32625	8.28334	7.93636	8.47911	NaN	9.60892	9.21385	8.79051	9.70218	9.85711	8.76338	NaN	8.10902	8.76805	9.33396	8.79749	NaN	8.48031	9.0973	6.74064	8.28973	10.2581	9.17698	8.44159	8.26965	8.92438	9.42504	8.93841	10.0521	8.13589	O60238	O60238	BNI3L_HUMAN	BNIP3L	BCL2/adenovirus E1B 19 kDa protein-interacting protein 3-like
11.9306	12.3082	12.6758	12.1428	12.5588	10.8268	10.4584	10.6975	10.9719	10.8529	11.6342	11.4769	11.7961	11.7486	11.8507	12.4451	12.2188	12.2019	12.6278	12.6028	11.0957	10.4343	10.8379	11.0633	11.5761	12.4699	12.1266	12.2864	12.3505	12.4738	O60244	O60244	MED14_HUMAN	MED14	Mediator of RNA polymerase II transcription subunit 14
11.7931	11.4907	11.4625	11.1679	11.6036	12.8865	12.7556	12.3748	12.7	12.3496	12.2163	11.7372	11.9513	11.9801	11.4807	11.8461	11.5988	12.1823	11.3495	11.4095	12.7416	12.8527	12.7056	13.1205	12.5655	10.1237	9.90368	10.2084	11.002	10.1557	O60245	O60245	PCDH7_HUMAN	PCDH7	Protocadherin-7
12.3058	13.0177	12.8757	12.8757	12.8682	12.5165	12.7946	12.5838	12.543	11.9117	12.7834	12.9816	12.7122	13.2462	12.8217	12.4101	12.6372	12.2394	12.6749	12.8783	12.9531	12.5435	12.0452	12.5325	12.2382	12.5069	12.8288	12.2487	11.698	12.3714	O60256	O60256	KPRB_HUMAN	PRPSAP2	Phosphoribosyl pyrophosphate synthase-associated protein 2
13.5716	12.2038	13.4824	13.3519	13.1472	12.4133	13.5872	14.4551	14.0077	12.4418	12.4572	12.4479	13.3144	11.7827	12.2488	13.0619	13.02	13.199	12.3832	12.4902	12.5411	11.9994	14.2941	12.9858	13.5376	12.9497	12.2873	12.1049	14.0101	12.2562	O60256;Q14558	Q14558;O60256	KPRA_HUMAN;KPRB_HUMAN	PRPSAP1;PRPSAP2	Phosphoribosyl pyrophosphate synthase-associated protein 2
13.6399	13.6011	13.5793	13.559	13.5897	12.2025	12.0832	12.1785	12.2935	12.0188	12.8202	12.9596	12.9655	12.9421	12.9261	13.3937	13.4405	13.2995	13.3961	13.4065	12.4742	12.5298	12.6362	12.4989	12.3815	13.1601	13.2592	13.3427	13.374	13.3395	O60264	O60264	SMCA5_HUMAN	SMARCA5	SWI/SNF-related matrix-associated actin-dependent regulator of chromatin subfamily A member 5
14.0117	14.2209	14.1014	14.2959	14.1697	13.4377	13.2641	13.1313	13.0299	12.6902	13.7973	13.9071	14.0395	13.9442	14.0002	14.0225	14.2349	14.0478	14.2487	14.2942	13.6771	13.5492	13.5517	13.4611	13.8988	13.9015	13.8756	14.1565	13.9505	14.054	O60264;P28370	O60264;P28370	SMCA1_HUMAN;SMCA5_HUMAN	SMARCA1;SMARCA5	SWI/SNF-related matrix-associated actin-dependent regulator of chromatin subfamily A member 5
13.0711	12.8483	13.0093	13.0468	12.9174	14.1696	14.0521	14.1998	14.1078	14.0548	13.7602	13.4687	13.7676	13.844	13.7556	12.8237	12.5895	12.802	12.6367	12.6543	13.9515	14.0392	13.9186	13.8951	13.8157	13.2872	13.2827	13.1457	13.4312	13.0852	O60271	O60271	JIP4_HUMAN	SPAG9	C-Jun-amino-terminal kinase-interacting protein 4
12.6621	12.4949	12.9154	12.802	12.6122	14.2273	13.9937	14.1232	14.0958	13.7595	13.7118	13.1953	13.5178	14.0991	13.5168	12.3108	12.3815	12.7891	12.6562	12.2279	14.1469	14.1702	13.4308	14.3273	13.6765	13.7491	13.4993	13.3247	13.5748	12.9439	O60271;Q9UPT6	O60271;Q9UPT6	JIP3_HUMAN;JIP4_HUMAN	MAPK8IP3;SPAG9	C-Jun-amino-terminal kinase-interacting protein 4
12.2672	12.3979	12.6824	12.6689	12.9326	11.127	11.6227	11.3663	11.2239	10.2761	12.1764	12.1599	12.3713	12.4085	12.2985	11.9359	11.7539	12.4412	12.2664	12.63	11.7238	11.3527	11.3827	12.1738	12.1966	11.7075	11.7101	12.2328	12.1266	11.7249	O60287	O60287	NPA1P_HUMAN	URB1	Nucleolar pre-ribosomal-associated protein 1
9.1226	6.54709	9.08291	8.56541	7.62043	NaN	NaN	NaN	5.83396	NaN	6.64047	9.05837	8.27484	8.17385	5.01205	9.28923	8.17962	9.32041	9.95833	6.92347	NaN	NaN	NaN	8.12716	NaN	NaN	8.14389	8.6038	NaN	NaN	O60292	O60292	SI1L3_HUMAN	SIPA1L3	Signal-induced proliferation-associated 1-like protein 3
12.5636	12.2868	12.2134	10.9935	12.8947	10.3475	13.215	12.5363	12.023	11.8716	12.9629	13.3735	12.1373	12.8883	12.7367	12.8127	12.478	12.7864	12.9035	12.9317	13.1498	12.7154	13.3152	12.7238	12.8289	13.3459	13.1441	NaN	13.4998	12.9769	O60293	O60293	ZC3H1_HUMAN	ZFC3H1	Zinc finger C3H1 domain-containing protein
13.1365	13.0327	12.6903	12.7537	12.994	11.6808	11.6321	11.4147	11.9138	12.4568	12.7856	12.438	12.2671	12.629	12.6759	13.1383	12.9753	12.9132	13.1222	12.9425	12.7301	12.137	12.1763	12.4048	12.5792	12.7274	12.4617	12.8164	12.7027	12.8957	O60306	O60306	AQR_HUMAN	AQR	RNA helicase aquarius
8.669	9.53904	8.69784	10.2361	8.22155	8.92207	7.66401	7.97159	NaN	NaN	8.84135	NaN	7.6201	8.62744	NaN	9.5382	9.26386	9.50144	9.56609	9.68538	NaN	8.27738	8.75325	NaN	NaN	9.00982	8.8866	7.07428	9.24092	7.71637	O60307	O60307	MAST3_HUMAN	MAST3	Microtubule-associated serine/threonine-protein kinase 3
13.597	13.3858	13.5426	13.6598	13.5399	13.3144	13.3478	13.0803	13.2339	12.9501	13.2319	13.4087	13.3732	13.4825	13.2482	13.7152	13.3997	13.5363	13.788	13.5241	13.1126	13.3906	13.2482	13.2475	13.068	13.6184	13.8343	13.7998	13.7959	13.6632	O60313	O60313	OPA1_HUMAN	OPA1	Dynamin-like 120 kDa protein, mitochondrial
NaN	NaN	NaN	NaN	NaN	11.1831	10.8449	10.9689	9.62948	10.5094	10.4139	10.1094	NaN	9.63355	10.0332	NaN	NaN	NaN	NaN	NaN	11.8633	11.2346	11.1991	10.8656	11.4627	10.1869	9.85651	10.1714	10.1646	10.0573	O60315	O60315	ZEB2_HUMAN	ZEB2	Zinc finger E-box-binding homeobox 2
9.71139	10.2343	9.76673	10.2262	10.0478	7.93727	8.7353	9.74481	9.16259	9.76007	10.1329	8.4734	10.1956	9.8877	9.67947	8.67519	9.84249	9.60278	9.67185	10.9498	NaN	9.92642	8.00422	9.6938	7.89377	9.87652	9.09747	10.7699	9.44236	11.183	O60318	O60318	GANP_HUMAN	MCM3AP	Germinal-center associated nuclear protein
15.2302	15.4241	NaN	15.3635	15.337	15.4049	15.7724	15.2941	15.8314	15.3615	15.5667	15.7594	14.9073	15.1139	15.0726	15.2736	14.5581	15.8597	NaN	NaN	16.2036	15.3868	15.938	16.2938	15.6729	15.4654	NaN	15.8174	NaN	15.2742	O60330	O60330	PCDGC_HUMAN	PCDHGA12	Protocadherin gamma-A12
NaN	NaN	4.07711	7.39419	NaN	13.5686	13.5818	13.4086	13.5694	13.8305	11.7786	11.7181	11.7783	11.6522	12.1294	8.20829	8.1407	8.23928	8.00014	8.77863	13.5973	13.5472	13.9135	13.655	13.8441	11.7129	11.5325	11.8024	11.9432	12.081	O60330;Q9UN70;Q9Y5F7;Q9Y5G0	Q9Y5G4;Q9Y5H1;Q9Y5G3;O60330;Q9Y5H4;Q9Y5F9;Q9Y5F6;Q9Y5G5;Q9Y5H2;Q9Y5G9;Q9Y5G1;Q9Y5H0;Q9Y5H3;Q9Y5G0;Q9UN71;Q9Y5G6;Q9Y5F8;Q9Y5G8;Q9UN70;Q9Y5G7;Q9Y5F7;Q9Y5G2	PCDGC_HUMAN;PCDGH_HUMAN;PCDGK_HUMAN;PCDGL_HUMAN	PCDHGA12;PCDHGB5;PCDHGC3;PCDHGC4	Protocadherin gamma-A12
9.6637	8.87779	8.01934	9.03965	9.20473	10.446	10.328	10.5602	10.612	11.0783	9.56131	9.61362	9.6469	10.1734	10.3681	9.8953	NaN	NaN	9.46449	NaN	10.2491	10.2889	9.95909	11.2864	10.1344	9.98714	NaN	10.1341	9.85443	9.91322	O60331	O60331	PI51C_HUMAN	PIP5K1C	Phosphatidylinositol 4-phosphate 5-kinase type-1 gamma
10.773	10.6071	11.1988	10.9975	10.7963	11.5478	11.2588	12.1358	11.5956	11.7527	11.6684	11.7939	11.6169	11.8263	11.8427	11.4203	11.5146	11.2055	11.1536	11.4144	11.0636	11.5994	11.8377	11.7485	11.441	11.4449	10.9515	11.7131	11.5827	11.3546	O60333	O60333	KIF1B_HUMAN	KIF1B	Kinesin-like protein KIF1B
12.9308	13.1317	12.6678	12.7885	12.5906	11.2798	11.7602	11.6679	11.0939	11.7468	12.634	12.3091	12.5552	12.7467	12.6043	12.8862	12.4808	13.0411	12.798	12.4113	12.2558	12.0889	11.4386	12.0309	12.1583	12.619	12.5756	12.5059	12.5788	12.772	O60341	O60341	KDM1A_HUMAN	KDM1A	Lysine-specific histone demethylase 1A
12.1627	12.5402	11.9643	11.8032	12.4586	10.7364	10.9829	11.1334	10.992	10.8416	12.1191	12.344	12.5485	12.1117	12.0047	11.7965	11.5495	11.6456	10.7643	11.5692	10.2668	10.9591	10.1683	8.94308	11.1856	11.7817	11.9857	11.7091	11.6236	11.5379	O60343	O60343	TBCD4_HUMAN	TBC1D4	TBC1 domain family member 4
10.1317	9.69496	10.2466	9.69332	9.62337	9.2325	8.42187	7.41682	6.02931	8.68972	9.71077	9.66781	9.53216	10.4566	8.08602	11.0132	10.4022	10.1472	9.44197	9.90084	NaN	8.95019	NaN	8.58056	NaN	9.52225	9.46341	10.0956	9.37052	8.71326	O60353	O60353	FZD6_HUMAN	FZD6	Frizzled-6
7.58858	NaN	NaN	NaN	NaN	10.174	NaN	NaN	9.78613	10.8758	9.1956	NaN	7.42262	NaN	NaN	NaN	NaN	NaN	NaN	NaN	NaN	NaN	NaN	NaN	11.7835	NaN	NaN	NaN	10.7145	9.634	O60383	O60383	GDF9_HUMAN	GDF9	Growth/differentiation factor 9
NaN	NaN	NaN	NaN	11.9194	14.9158	14.9936	14.9731	14.8579	14.3197	13.2212	13.8087	13.8464	13.7794	13.6308	NaN	NaN	NaN	12.6451	NaN	14.5362	14.5078	14.7712	14.4301	14.4256	12.5558	13.0579	12.7283	12.4351	13.1704	O60427	O60427	FADS1_HUMAN	FADS1	Acyl-CoA (8-3)-desaturase
14.7764	14.7258	14.683	15.1796	14.9408	11.6771	12.0301	11.9525	11.8846	12.0202	13.5808	13.545	13.5205	13.6618	13.578	15.708	15.7845	15.6434	15.9312	15.8631	11.1135	11.2391	11.4583	11.6814	11.6082	14.6349	14.7663	14.9761	15.0706	14.9561	O60437	O60437	PEPL_HUMAN	PPL	Periplakin
NaN	11.6724	NaN	NaN	NaN	14.949	15.2457	15.422	15.2832	15.0296	14.1391	14.3803	14.4256	14.3364	14.3274	NaN	NaN	NaN	NaN	NaN	14.552	14.7789	14.8295	14.7075	14.7591	13.4755	13.7489	13.6665	13.6309	13.5058	O60443	O60443	GSDME_HUMAN	GSDME	Gasdermin-E
14.8151	14.7851	14.7753	14.6922	14.5665	10.2688	NaN	NaN	12.7861	NaN	13.1141	13.0402	13.625	13.4402	13.5146	15.1046	14.6216	15.1201	14.6928	14.9731	NaN	11.4643	NaN	13.7856	13.7324	14.3618	14.1512	14.4047	13.7823	14.3472	O60449	O60449	LY75_HUMAN	LY75	Lymphocyte antigen 75
9.60359	10.0613	9.97309	10.4583	9.991	9.59907	9.95786	9.95617	10.3902	9.94714	11.4107	10.8526	11.6173	10.8647	10.9603	10.3516	10.4331	10.1293	9.61593	10.1609	8.7676	8.472	10.2205	10.172	10.4531	11.001	10.9423	11.0417	10.9073	10.8835	O60462	O60462	NRP2_HUMAN	NRP2	Neuropilin-2
10.4505	10.3969	10.2626	9.93597	9.88203	10.6663	11.1196	10.8567	11.4376	11.4536	11.114	10.7904	10.9806	10.8212	10.5739	10.4734	10.9136	9.6491	10.5543	11.2566	11.8358	11.0844	11.5402	11.5586	10.99	11.0653	10.8556	10.8079	10.7589	11.6264	O60476	O60476	MA1A2_HUMAN	MAN1A2	Mannosyl-oligosaccharide 1,2-alpha-mannosidase IB
11.6718	10.9963	11.7261	11.2577	11.3599	NaN	NaN	NaN	NaN	NaN	NaN	NaN	10.5002	9.75174	8.36381	12.1766	11.109	12.088	11.5902	11.9981	NaN	NaN	NaN	NaN	NaN	10.4579	11.2992	12.3832	11.5614	11.1609	O60487	O60487	MPZL2_HUMAN	MPZL2	Myelin protein zero-like protein 2
13.2412	13.5084	13.6874	13.4391	13.9522	15.4551	15.2771	15.0719	15.1001	14.8502	16.5248	15.9644	15.9597	16.0011	15.845	13.1944	12.9838	13.0039	12.9548	13.257	15.704	15.9573	15.3914	15.7969	15.4854	17.4401	17.4113	17.5529	17.3458	17.3451	O60488	O60488	ACSL4_HUMAN	ACSL4	Long-chain-fatty-acid--CoA ligase 4
14.0219	14.2071	14.0706	13.9309	14.4449	15.2146	15.135	14.9565	14.9003	15.0484	16.2951	15.9167	15.5265	15.4943	15.5475	13.958	13.78	13.9262	13.6136	13.8648	15.1283	15.6797	15.3328	15.2452	15.1942	16.9632	16.8048	16.8093	16.8872	16.8074	O60488;O95573	O60488;O95573	ACSL3_HUMAN;ACSL4_HUMAN	ACSL3;ACSL4	Long-chain-fatty-acid--CoA ligase 4
13.2175	13.1089	13.0072	13.1374	13.0395	14.8594	15.0186	15.2417	15.1834	14.9507	14.7556	14.7986	14.5357	14.551	14.7047	13.2623	13.1586	13.1032	13.0895	13.0565	14.8487	15.1951	14.9541	15.3312	15.2438	14.3065	14.0959	14.265	14.2836	14.0403	O60493	O60493	SNX3_HUMAN	SNX3	Sorting nexin-3
11.8964	11.571	12.4627	12.1924	11.9521	10.8903	11.4705	11.8047	12.4857	13.0996	11.6265	12.2183	12.2948	12.533	12.8685	12.8515	12.6102	12.3313	12.0201	12.778	12.1637	12.24	12.7819	13.0571	12.239	12.2125	13.0654	12.987	12.8285	12.181	O60493;Q9UMY4	Q9UMY4;O60493	SNX12_HUMAN;SNX3_HUMAN	SNX12;SNX3	Sorting nexin-3
9.29877	10.2377	10.4169	10.0043	10.61	10.6786	11.1913	11.1181	10.8654	11.2918	11.3098	10.6294	10.2901	10.8571	10.8216	9.35545	10.2834	9.863	9.26097	9.76797	9.91944	11.2007	11.6312	9.38346	11.5809	10.5056	10.5904	10.984	10.5007	10.8819	O60499	O60499	STX10_HUMAN	STX10	Syntaxin-10
14.0506	14.0183	14.2113	14.0547	14.1035	13.4162	13.5693	13.9985	13.7805	13.7328	14.2359	14.0176	14.2572	14.4029	14.0786	13.9186	13.7748	13.8352	13.6894	13.9606	12.8646	13.5214	13.2227	13.5504	13.0944	13.9701	13.8059	13.6094	13.9118	13.7428	O60502	O60502	OGA_HUMAN	OGA	Protein O-GlcNAcase
NaN	NaN	NaN	NaN	NaN	6.80303	8.43015	9.33266	9.03152	8.11228	8.18594	9.18438	7.98555	9.17099	7.88035	6.04214	NaN	NaN	7.72787	NaN	9.62355	9.52337	8.69337	8.87771	9.68429	NaN	NaN	NaN	NaN	NaN	O60503	O60503	ADCY9_HUMAN	ADCY9	Adenylate cyclase type 9
8.65895	9.78137	9.67165	9.69765	9.22399	12.5306	12.419	12.3115	12.2235	12.7764	11.8866	12.3058	12.0063	12.0553	11.7818	NaN	NaN	10.4242	12.9931	NaN	13.2096	12.1479	12.2277	11.9777	11.6338	9.86447	11.3784	11.7789	11.0942	9.78797	O60504	O60504	VINEX_HUMAN	SORBS3	Vinexin
15.9529	15.9543	16.1586	16.1229	16.124	16.4725	16.3942	16.1818	16.2368	16.1952	16.7554	16.5784	16.437	16.3979	16.3287	15.8772	15.7027	15.9665	15.872	15.8612	16.4777	16.2453	16.4613	16.2048	15.9675	16.4124	16.1921	16.364	16.4054	16.3468	O60506	O60506	HNRPQ_HUMAN	SYNCRIP	Heterogeneous nuclear ribonucleoprotein Q
NaN	NaN	NaN	NaN	NaN	13.6786	12.8092	13.2795	13.0797	12.7678	12.7937	12.6929	12.3	12.5838	12.2751	NaN	NaN	NaN	NaN	NaN	13.438	13.8396	13.417	13.6323	13.6981	12.5531	11.8991	11.7797	11.843	11.9178	O60507	O60507	TPST1_HUMAN	TPST1	Protein-tyrosine sulfotransferase 1
12.0313	11.2842	10.8881	11.5475	11.1667	NaN	NaN	10.0805	10.4218	10.1009	10.2219	10.27	10.3911	11.1451	11.1978	12.3242	12.1391	12.1738	12.0932	11.6773	NaN	9.05196	9.62521	7.53359	11.0338	12.1559	11.0807	11.2985	11.5179	10.4626	O60513	O60513	B4GT4_HUMAN	B4GALT4	Beta-1,4-galactosyltransferase 4
12.3505	11.7113	11.9396	11.9199	12.5801	12.5697	12.9068	12.6694	12.8928	12.5143	12.5947	12.666	12.8466	12.2942	12.404	12.4251	12.1525	12.294	11.9132	11.9095	12.7626	13.1254	12.6734	12.9109	12.2787	12.6228	12.7227	12.8462	12.948	12.3686	O60518	O60518	RNBP6_HUMAN	RANBP6	Ran-binding protein 6
11.9417	12.1521	12.2075	12.1039	11.9579	12.5461	12.6141	12.629	12.7675	12.5627	12.8122	13.1322	12.7106	12.8235	12.7245	12.0884	12.1764	12.0056	11.9781	11.64	12.2841	12.9002	12.8542	12.7932	12.6285	12.3614	12.6375	12.7692	12.4886	12.2827	O60524	O60524	NEMF_HUMAN	NEMF	Nuclear export mediator factor NEMF
12.6018	12.4309	12.9962	12.5953	12.886	11.5389	10.9247	11.3956	10.5108	10.8741	11.8143	12.3263	12.1846	12.4117	11.5305	13.1085	12.6356	13.3289	13.2549	12.4829	11.3367	10.8551	11.0609	11.0402	10.5621	12.3699	12.5339	12.6269	12.3843	11.7804	O60547	O60547	GMDS_HUMAN	GMDS	GDP-mannose 4,6 dehydratase
10.2191	9.94155	9.9385	9.69228	10.2562	11.2385	11.5566	11.9117	11.5815	11.6702	10.3477	10.6531	11.2707	10.8216	10.4866	10.3462	10.7064	10.6476	10.5335	9.81338	10.9366	10.5356	10.3947	10.5813	10.8577	10.8449	9.73892	10.8002	9.83924	11.1195	O60551	O60551	NMT2_HUMAN	NMT2	Glycylpeptide N-tetradecanoyltransferase 2
13.2894	12.9863	13.021	12.9276	13.0699	13.2895	12.8975	13.1894	13.0167	12.7266	13.6185	13.4998	13.34	13.0354	13.1746	13.1776	12.6886	12.8126	12.8596	13.4062	13.184	11.8371	12.6336	13.3344	12.9079	13.1736	12.8858	12.988	13.1009	13.4307	O60551;P30419	P30419;O60551	NMT1_HUMAN;NMT2_HUMAN	NMT1;NMT2	Glycylpeptide N-tetradecanoyltransferase 2
NaN	NaN	8.24016	NaN	NaN	15.0145	14.4815	14.5456	14.6996	14.9354	14.0218	13.3608	13.6306	14.1992	14.1566	5.69975	NaN	NaN	8.70626	8.17722	15.8557	15.7106	15.5951	15.6522	16.1748	15.0777	15.0923	14.7059	15.1181	15.0037	O60565	O60565	GREM1_HUMAN	GREM1	Gremlin-1
13.2377	12.8533	12.7588	12.7298	13.2178	16.1527	15.8615	15.9182	15.8627	15.7997	15.5876	15.1763	15.2129	15.3328	15.3948	12.6611	11.448	12.4783	12.4298	12.6966	15.7225	15.6283	15.5612	15.5906	15.537	15.0995	15.0671	14.7416	15.0299	14.6788	O60568	O60568	PLOD3_HUMAN	PLOD3	Multifunctional procollagen lysine hydroxylase and glycosyltransferase LH3
11.1824	10.907	11.1906	11.3879	10.4889	9.40911	10.5077	10.8827	10.8077	11.2148	10.4992	11.5479	11.1517	11.5079	11.4121	10.247	9.50467	10.9526	10.7469	10.0431	9.94316	10.3621	11.1013	10.305	10.4653	10.7169	10.3126	10.855	10.6937	10.8753	O60573	O60573	IF4E2_HUMAN	EIF4E2	Eukaryotic translation initiation factor 4E type 2
14.3584	14.4135	14.3882	14.3595	14.3456	12.9929	13.0101	12.9413	12.9484	12.8881	14.0026	13.9508	13.9411	14.0874	14.0051	14.5804	14.4265	14.537	14.5099	14.6226	12.968	12.9205	12.8869	13.104	12.532	14.1609	14.046	13.9744	13.8058	13.8374	O60610	O60610	DIAP1_HUMAN	DIAPH1	Protein diaphanous homolog 1
11.7769	11.7821	11.2087	11.4191	10.7218	14.2225	14.1007	14.2004	13.7951	14.2804	13.558	13.7129	13.6654	13.1225	13.5269	11.9562	12.0196	12.2675	12.128	11.9826	14.7237	14.4592	14.4661	14.2144	14.7446	13.7497	13.5212	13.5193	13.1917	13.6013	O60613	O60613	SEP15_HUMAN	SELENOF	Selenoprotein F
15.0001	14.9749	15.178	15.1776	15.087	9.30314	8.1748	NaN	9.25977	NaN	13.1069	13.5492	13.5158	13.3562	13.3319	15.7504	14.9219	14.8978	14.9533	15.147	9.21353	NaN	NaN	NaN	NaN	14.1218	14.0554	13.1993	13.9245	12.9659	O60635	O60635	TSN1_HUMAN	TSPAN1	Tetraspanin-1
13.7563	13.6669	13.6573	13.3186	13.8851	14.543	14.2911	14.3158	14.6678	14.9224	14.4143	14.6451	14.3331	14.436	14.6833	13.6153	13.5649	13.9277	13.8229	13.8642	15.1795	14.8414	14.8499	14.8394	14.4293	14.3384	13.7351	14.4327	14.3353	14.4738	O60641;Q13492	Q13492;O60641	AP180_HUMAN;PICAL_HUMAN	PICALM;SNAP91	Clathrin coat assembly protein AP180
13.7872	13.7617	13.9237	13.6305	13.815	14.2992	14.05	14.2058	14.273	14.2037	13.9989	14.1179	14.3056	13.9668	14.4006	14.0629	13.6647	14.1007	14.0672	14.0792	13.7842	14.1783	13.8374	14.1219	13.8099	14.1632	14.058	14.0591	13.8984	14.1043	O60645	O60645	EXOC3_HUMAN	EXOC3	Exocyst complex component 3
17.0237	17.0636	16.9267	16.7923	17.1533	17.1668	17.53	17.217	17.5164	17.5715	17.5386	17.5894	17.4125	17.4952	17.5054	17.4608	17.3988	17.3746	17.208	17.439	17.3856	17.3196	17.4054	17.4227	17.448	17.6128	17.3292	17.4167	17.6077	17.655	O60664	O60664	PLIN3_HUMAN	PLIN3	Perilipin-3
9.85913	9.84781	8.04939	9.60265	10.3014	9.75377	9.99591	8.95386	9.32928	8.94757	8.9043	8.77687	10.8205	9.28108	9.7232	10.2292	10.7821	10.38	10.2631	10.4496	10.066	10.7705	10.9278	10.8924	10.0769	10.4297	11.1564	10.8402	10.3704	10.5634	O60669	O60669	MOT2_HUMAN	SLC16A7	Monocarboxylate transporter 2
8.11219	6.78876	7.53588	8.66923	8.52679	9.0479	9.52131	9.61108	9.38918	10.2324	10.0299	10.4625	9.58604	9.33322	10.2114	9.0169	NaN	8.61851	6.70882	NaN	8.26318	9.22332	8.64124	9.51628	5.90862	9.36619	8.9055	9.58938	8.95614	10.5785	O60675	O60675	MAFK_HUMAN	MAFK	Transcription factor MafK
11.9098	11.6951	12.0206	11.6679	12.0525	11.662	11.8272	12.1277	11.6373	11.4627	12.6428	12.7594	12.7322	12.5625	12.6243	11.1845	7.94852	10.8879	11.2091	11.3597	11.7557	12.0379	12.0879	12.0997	11.668	12.5878	11.9156	11.7605	11.7552	11.5672	O60678	O60678	ANM3_HUMAN	PRMT3	Protein arginine N-methyltransferase 3
15.0596	15.0427	14.9887	14.8419	14.9917	14.5335	14.4379	14.5339	14.6088	14.7994	14.8233	15.0465	14.9548	15.047	15.214	14.7799	14.8898	14.9492	14.8039	14.9282	14.4949	14.3397	14.4761	14.551	14.6442	15.1463	15.0435	15.1111	15.007	15.0216	O60684	O60684	IMA7_HUMAN	KPNA6	Importin subunit alpha-7
14.7108	14.7657	14.8951	15.0422	14.8651	14.6805	14.5781	14.6048	14.4301	14.6847	15.0832	15.1176	15.0062	15.0362	15.3327	14.8227	14.7684	14.6641	14.5128	14.8182	14.0336	14.3292	14.1706	14.167	14.463	14.5855	14.6558	14.7325	14.5898	14.8734	O60684;P52294	O15131;P52294;O60684	IMA5_HUMAN;IMA7_HUMAN	KPNA1;KPNA6	Importin subunit alpha-7
12.6709	12.5504	12.4734	11.99	12.4403	10.0797	NaN	10.0153	9.44789	NaN	10.9085	10.6664	10.8024	11.0294	10.0518	13.4552	13.7601	13.4134	13.642	13.8063	11.2347	9.92803	10.3596	9.53048	5.6457	11.6573	10.7973	11.579	11.0746	10.9507	O60687	O60687	SRPX2_HUMAN	SRPX2	Sushi repeat-containing protein SRPX2
14.1836	14.1784	14.1823	13.9516	14.2938	16.8382	16.6858	16.7381	16.8182	16.9446	16.1272	16.07	16.0944	16.1974	16.3117	13.7165	13.7444	13.8029	13.7535	13.7077	16.7284	16.7627	16.7895	16.7487	16.5263	15.5483	15.5534	15.3634	15.5591	15.4905	O60701	O60701	UGDH_HUMAN	UGDH	UDP-glucose 6-dehydrogenase
NaN	NaN	NaN	NaN	NaN	12.6727	12.2554	12.5328	12.0392	12.2457	12.3329	11.8025	11.9367	11.966	11.5371	NaN	NaN	NaN	NaN	NaN	12.1463	12.7399	12.7294	12.6061	12.1104	12.3739	12.1537	12.2346	11.9832	11.8498	O60711	O60711	LPXN_HUMAN	LPXN	Leupaxin
15.2267	15.3896	15.2387	15.1747	15.4511	14.6276	14.3354	14.6665	14.5395	14.7874	15.0739	14.8243	15.02	14.9833	15.1138	15.5644	15.5082	15.4427	15.2729	15.5384	14.6392	14.5693	14.6028	14.4862	14.4574	15.1165	15.0411	15.0171	15.1708	15.0412	O60716	O60716	CTND1_HUMAN	CTNND1	Catenin delta-1
9.21485	10.1125	10.659	10.7338	8.57647	10.3502	9.37455	10.5373	9.12228	9.12186	7.17054	9.06508	10.2141	9.93591	9.12858	9.55246	9.59661	9.24552	9.07706	8.95816	9.79332	8.1629	8.93073	NaN	NaN	10.2111	10.1654	8.0992	10.2014	NaN	O60725	O60725	ICMT_HUMAN	ICMT	Protein-S-isoprenylcysteine O-methyltransferase
9.46705	9.25995	8.23717	9.11702	8.86787	10.2785	10.025	9.97509	10.0641	7.54667	9.51056	8.53142	9.5537	10.1363	10.3249	8.39061	9.28502	8.69686	8.50326	8.0658	9.76257	9.09327	9.13646	8.33066	7.9503	9.57621	9.04349	8.94124	9.76724	9.62205	O60739	O60739	EIF1B_HUMAN	EIF1B	Eukaryotic translation initiation factor 1b
12.7444	12.7784	12.9721	12.5675	12.5953	12.7123	12.9214	12.0295	12.424	12.6777	13.1475	13.2806	12.6377	13.1225	12.6962	13.3327	12.658	12.3558	12.1744	12.1845	12.5498	12.7971	12.747	12.7016	12.1795	12.9812	13.0009	13.0335	12.7437	12.4036	O60739;P41567	P41567;O60739	EIF1B_HUMAN;EIF1_HUMAN	EIF1;EIF1B	Eukaryotic translation initiation factor 1b
14.5878	14.6371	14.5114	14.6518	14.6314	15.2183	15.3391	15.1665	15.2642	14.9965	15.1142	15.1793	14.9762	14.9957	14.8859	14.5919	14.4191	14.7062	14.6999	14.5113	14.9641	15.2376	15.2491	15.2027	14.9714	14.6966	14.8549	15.0065	15.0637	14.7124	O60749	O60749	SNX2_HUMAN	SNX2	Sorting nexin-2
14.2271	14.1676	13.875	14.02	13.89	14.7364	15.0311	14.638	14.5364	14.8656	14.5514	14.931	14.4876	14.6253	14.718	14.1267	14.134	13.8805	14.1431	13.6381	14.9523	14.9328	14.7261	14.5184	14.9773	14.2707	14.2364	13.9437	14.3814	14.3268	O60749;Q13596	O60749;Q13596	SNX1_HUMAN;SNX2_HUMAN	SNX1;SNX2	Sorting nexin-2
15.2974	15.5975	15.59	15.5155	15.4173	15.0451	14.5265	14.8715	14.6803	14.8828	15.0829	15.4378	15.6479	15.2929	15.0602	15.2692	15.2773	15.3162	15.2705	15.3071	14.6333	14.7775	14.882	14.6799	14.4866	15.4684	15.2692	15.1681	15.1329	15.1941	O60762	O60762	DPM1_HUMAN	DPM1	Dolichol-phosphate mannosyltransferase subunit 1
14.2279	14.4771	14.322	14.3266	14.3093	15.4715	15.2538	15.5321	15.3329	15.2897	15.3181	15.244	15.353	15.2301	15.3054	14.3197	14.336	14.0752	14.3141	14.5102	15.4105	15.3389	15.1889	15.2816	15.2347	15.1282	15.0341	14.9108	14.9073	15.0628	O60763	O60763	USO1_HUMAN	USO1	General vesicular transport factor p115
11.2482	11.6915	12.0786	12.3677	11.6605	10.5783	9.6865	10.3218	10.4974	10.0378	11.2113	10.7807	10.967	10.9311	11.0682	11.6456	11.8629	11.1499	11.7638	11.4126	10.8993	9.80808	8.68093	10.9712	10.8572	11.4701	12.3249	11.9105	12.0979	12.0316	O60783	O60783	RT14_HUMAN	MRPS14	28S ribosomal protein S14, mitochondrial
13.7572	13.6951	13.6445	13.4151	13.609	15.3986	14.9969	15.2764	15.2241	14.9448	14.6024	14.6601	14.6016	14.5995	14.5337	14.2002	14.062	14.0705	14.1576	13.9564	15.4796	15.5788	15.3154	15.5346	15.3813	14.8053	15.0002	14.9754	15.1584	14.9758	O60784	O60784	TOM1_HUMAN	TOM1	Target of Myb protein 1
19.3491	19.4793	19.2672	19.6097	19.9412	17.6154	17.1348	17.4438	17.2427	17.2896	19.4319	17.5384	18.6874	18.7057	19.0426	19.176	20.2179	20.1536	20.2809	20.2137	17.5611	18.0251	19.0202	18.0492	19.3088	19.6373	19.5989	19.9926	19.8275	19.8117	O60814;P06899;P23527;P33778;P57053;P58876;P62807;Q16778;Q5QNW6;Q8N257;Q93079;Q99877;Q99879;Q99880	Q99880;Q93079;Q8N257;Q96A08;P06899;P33778;Q99879;O60814;Q99877;Q16778;P57053;Q5QNW6;P23527;P62807;P58876	H2B1B_HUMAN;H2B1C_HUMAN;H2B1D_HUMAN;H2B1H_HUMAN;H2B1J_HUMAN;H2B1K_HUMAN;H2B1L_HUMAN;H2B1M_HUMAN;H2B1N_HUMAN;H2B1O_HUMAN;H2B2E_HUMAN;H2B2F_HUMAN;H2B3B_HUMAN;H2BFS_HUMAN	H2BC11;H2BC12;H2BC13;H2BC14;H2BC15;H2BC17;H2BC18;H2BC21;H2BC3;H2BC4;H2BC5;H2BC9;H2BS1;H2BU1	Histone H2B type 1-K
18.8856	18.8642	18.5557	18.8836	19.134	16.8956	17.111	17.0614	16.2736	17.3813	18.704	17.0317	18.379	18.0427	17.924	18.4168	19.0426	19.3033	19.5443	19.5492	17.4792	16.6913	18.4354	18.0515	18.5946	19.011	19.1853	19.2671	19.1261	19.4308	O60814;P57053;P58876;P62807;Q5QNW6;Q93079;Q99877;Q99879;Q99880	Q99880;Q93079;Q99879;O60814;Q99877;P57053;Q5QNW6;P62807;P58876	H2B1C_HUMAN;H2B1D_HUMAN;H2B1H_HUMAN;H2B1K_HUMAN;H2B1L_HUMAN;H2B1M_HUMAN;H2B1N_HUMAN;H2B2F_HUMAN;H2BFS_HUMAN	H2BC12;H2BC13;H2BC14;H2BC15;H2BC18;H2BC4;H2BC5;H2BC9;H2BS1	Histone H2B type 1-K
12.2701	12.6639	12.4068	12.5998	12.5818	11.0698	10.4587	10.9928	10.5715	11.1717	12.0384	11.6344	12.0414	12.1955	11.8419	12.3669	12.2795	12.4463	12.7716	12.4042	10.4716	10.5945	10.9785	10.9031	11.4694	12.0397	12.3036	12.161	12.2579	12.5975	O60825	O60825	F262_HUMAN	PFKFB2	6-phosphofructo-2-kinase/fructose-2,6-bisphosphatase 2
12.7722	12.5358	13.1527	13.1985	12.9418	11.6107	11.9239	11.766	11.5433	NaN	12.4717	13.0862	13.2008	13.0247	11.9862	13.1314	12.5133	12.7072	13.2669	12.9734	10.9546	11.0613	10.6397	11.8301	11.3147	12.7039	12.7461	12.203	13.0844	13.0859	O60825;Q16875	P16118;O60825;Q16875;Q16877	F262_HUMAN;F263_HUMAN	PFKFB2;PFKFB3	6-phosphofructo-2-kinase/fructose-2,6-bisphosphatase 2
11.5453	11.8792	11.4576	11.597	12.022	13.3213	13.4074	13.1436	13.2449	13.2445	12.9864	12.8258	12.6451	12.877	12.6103	11.4433	11.8396	11.4889	11.9265	11.9233	13.6436	13.4866	13.3067	13.5471	13.1288	12.7327	12.9534	12.8087	12.973	12.8688	O60826	O60826	CCD22_HUMAN	CCDC22	Coiled-coil domain-containing protein 22
11.4214	11.1062	11.3113	11.6631	11.2157	11.2659	11.284	11.3223	10.6336	10.7872	10.9159	11.472	10.7754	10.7776	11.5102	11.7042	11.2004	10.0668	11.4052	9.80329	10.5378	10.9544	10.126	7.33281	11.1931	11.0843	11.947	11.2769	11.4353	11.7247	O60828	O60828	PQBP1_HUMAN	PQBP1	Polyglutamine-binding protein 1
12.6689	12.6526	11.8838	12.5041	12.4623	10.9258	9.47657	9.66709	8.54734	11.0416	11.1972	NaN	11.5397	11.2691	11.6131	13.1449	12.3589	12.5905	12.6233	12.9038	11.4876	NaN	9.44144	10.7884	NaN	12.9565	12.3164	12.6442	12.6727	12.3916	O60830	O60830	TI17B_HUMAN	TIMM17B	Mitochondrial import inner membrane translocase subunit Tim17-B
NaN	11.4733	11.5885	NaN	11.3567	16.1188	16.528	15.7093	15.8012	16.4811	15.3841	15.017	15.6107	15.6455	15.8027	11.4348	NaN	11.7201	10.6935	10.4558	16.2575	16.3017	16.3402	16.841	16.1829	14.8509	15.5378	14.821	15.0459	14.7989	O60831	O60831	PRAF2_HUMAN	PRAF2	PRA1 family protein 2
14.8053	14.5537	14.5504	14.7215	14.636	13.8971	13.6638	13.9128	13.5406	13.9682	14.618	13.3992	14.2944	14.15	14.2673	14.8412	15.1505	15.0403	15.0647	14.9499	14.1258	13.6958	14.2787	13.8126	13.9179	14.5208	14.5989	14.9751	14.7378	14.5871	O60832	O60832	DKC1_HUMAN	DKC1	H/ACA ribonucleoprotein complex subunit DKC1
14.9454	14.9552	14.962	14.9153	14.8682	14.6052	14.4768	14.5741	14.3685	14.4268	15.264	15.1677	15.1346	14.9677	15.0213	14.613	14.7041	14.8065	14.418	14.4854	13.9578	14.0625	14.2791	14.1165	14.3114	14.6618	14.6759	14.6216	14.6458	14.7331	O60841	O60841	IF2P_HUMAN	EIF5B	Eukaryotic translation initiation factor 5B
10.0654	10.6038	9.85422	11.354	11.0676	10.0791	9.69737	9.39762	10.0133	10.1575	9.85238	9.63269	10.1907	10.3557	10.117	10.8962	10.6191	11.1646	10.5176	10.1079	10.1019	10.8615	10.5944	9.19601	10.2791	10.5755	11.6477	10.6376	10.3071	11.5806	O60869	O60869	EDF1_HUMAN	EDF1	Endothelial differentiation-related factor 1
11.253	10.9241	11.365	10.8064	10.8249	6.95774	10.2795	9.86836	10.8645	NaN	11.0951	10.6603	10.8457	11.0254	10.1834	11.0754	10.6459	10.6194	10.7236	10.0528	NaN	10.2227	NaN	9.37671	NaN	10.163	10.8675	10.0503	10.6987	10.1861	O60870	O60870	KIN17_HUMAN	KIN	DNA/RNA-binding protein KIN17
12.1923	12.5536	12.647	12.1495	12.3981	12.1992	12.2523	12.4014	12.1536	12.4252	12.2405	12.1472	12.5594	12.4139	12.1308	12.1047	12.569	12.1123	12.0932	12.299	12.4619	12.5842	12.444	12.4006	12.7097	12.3396	12.6668	12.6646	12.5473	12.5276	O60879	O60879	DIAP2_HUMAN	DIAPH2	Protein diaphanous homolog 2
13.6122	13.7673	13.9071	14.0073	13.948	13.8458	13.3882	13.7844	13.4771	13.7024	13.9447	14.0459	13.7584	14.0451	13.6684	13.7387	13.2924	13.7896	13.7518	13.6001	13.7659	13.8133	13.4058	13.6214	13.2714	13.9834	13.9647	13.8326	13.9732	14.1319	O60884	O60884	DNJA2_HUMAN	DNAJA2	DnaJ homolog subfamily A member 2
11.976	12.3022	12.3127	12.2154	11.8505	11.4718	11.0887	10.7851	10.9747	11.1937	12.3558	12.1366	12.2281	11.9352	11.926	12.4167	12.2435	12.2345	12.1896	11.7984	11.182	11.7633	10.7212	11.4016	11.5365	11.8563	11.7257	11.995	11.7563	11.8802	O60885	O60885	BRD4_HUMAN	BRD4	Bromodomain-containing protein 4
11.6517	11.8706	10.932	11.7942	11.8664	9.4512	11.4017	11.5649	10.8539	11.7346	11.4903	10.6779	11.6566	11.9007	12.1255	12.5266	12.1418	12.2173	12.065	12.4577	12.1063	12.3106	13.2605	NaN	12.0735	12.4949	11.9491	11.6255	12.4862	11.8329	O60885;Q15059	Q15059;O60885	BRD3_HUMAN;BRD4_HUMAN	BRD3;BRD4	Bromodomain-containing protein 4
15.9987	16.1353	16.1691	15.8788	16.0997	17.576	16.8223	17.2666	17.3493	17.6296	16.9416	16.0828	16.7931	16.8739	17.1575	16.1803	16.4502	15.8108	16.1954	16.3048	17.6259	17.5612	17.5564	17.821	17.7293	17.1153	17.009	16.9774	16.8641	17.3169	O60888	O60888	CUTA_HUMAN	CUTA	Protein CutA
9.16028	10.1139	9.76068	9.41449	9.16394	NaN	8.32633	NaN	8.76351	NaN	8.56887	NaN	8.93266	8.6185	9.1735	8.49556	9.94466	8.16559	8.8039	10.5889	NaN	NaN	NaN	10.0456	9.39929	NaN	8.85574	NaN	NaN	10.2077	O60906	O60906	NSMA_HUMAN	SMPD2	Sphingomyelin phosphodiesterase 2
10.4626	NaN	NaN	10.3254	NaN	NaN	7.97048	6.85149	NaN	NaN	9.73737	NaN	NaN	10.4013	NaN	10.3579	NaN	NaN	NaN	10.1567	NaN	NaN	NaN	NaN	NaN	NaN	NaN	NaN	NaN	10.5028	O60907	O60907	TBL1X_HUMAN	TBL1X	F-box-like/WD repeat-containing protein TBL1X
11.8198	11.7582	11.6847	11.4397	11.6552	11.3547	11.6146	11.0736	10.3947	9.64443	11.2948	11.8678	12.1066	12.1179	11.5747	12.3339	12.5484	12.0614	11.2676	11.9767	11.2332	11.4192	10.2623	10.8999	10.9776	11.7158	11.8	11.4193	11.616	10.8282	O60907;Q9BZK7	Q9BQ87;O60907;Q9BZK7	TBL1R_HUMAN;TBL1X_HUMAN	TBL1X;TBL1XR1	F-box-like/WD repeat-containing protein TBL1X
11.309	10.8122	10.2046	10.3051	10.3669	12.2045	12.0061	10.9975	12.1474	9.00772	10.7875	11.6546	10.9925	12.0073	11.181	11.7331	11.2356	11.2429	10.7114	10.9764	13.5315	12.6063	11.6575	12.185	11.4989	11.6079	11.0859	10.4882	10.5997	11.4461	O60911	O60911	CATL2_HUMAN	CTSV	Cathepsin L2
13.9074	14.2186	14.5637	14.6953	14.5548	14.1843	14.3205	14.3143	14.1138	14.0761	14.6689	14.671	14.6498	14.4895	15.1801	14.028	14.8402	14.3188	14.2316	14.3265	14.7986	14.7007	14.3938	14.4191	15.1348	14.91	14.4736	14.2936	14.7722	14.9793	O60925	O60925	PFD1_HUMAN	PFDN1	Prefoldin subunit 1
9.25916	8.13431	8.4588	8.38547	8.38754	9.79917	10.0349	9.39894	10.1921	7.8537	8.90266	9.11056	10.132	9.79364	9.98304	10.0578	7.90564	7.38963	9.59434	9.44964	9.89152	10.0026	10.3034	9.91534	10.2968	10.7359	10.2812	8.2179	9.47088	9.49886	O60927	O60927	PP1RB_HUMAN	PPP1R11	E3 ubiquitin-protein ligase PPP1R11
13.09	13.0445	12.9909	12.9169	13.3334	12.9017	12.4693	12.5537	12.4085	12.2226	12.8701	12.8895	12.7399	12.7754	12.6757	12.8778	12.8794	12.805	12.9515	12.906	12.7101	12.6123	12.5231	13.0399	13.0574	13.0706	13.0582	13.3881	13.207	12.8663	O60934	O60934	NBN_HUMAN	NBN	Nibrin
11.7816	12.3175	11.3663	12.0203	11.9221	11.9877	12.1364	12.4233	12.7649	12.0637	12.6258	12.056	11.7225	11.8717	12.5335	12.3739	12.3028	12.1485	12.4692	12.4018	13.7384	12.9377	12.8047	13.092	12.7494	12.4307	12.3478	12.3918	13.0373	12.8854	O60936	O60936	NOL3_HUMAN	NOL3	Nucleolar protein 3
10.7429	10.3457	10.5551	10.8422	11.053	9.86071	10.5102	9.58294	9.266	10.8389	10.0484	10.4154	10.6427	10.4242	10.3398	10.8666	10.0216	10.7478	10.7979	10.0225	9.67128	10.09	9.36944	10.7915	9.90838	10.7095	10.7727	10.8127	10.429	10.6525	O60942	O60942	MCE1_HUMAN	RNGTT	mRNA-capping enzyme
13.1925	13.2506	13.121	13.0568	13.2528	11.9113	12.0776	11.7551	11.953	11.7007	12.4275	12.2372	12.6148	12.5755	12.5105	13.1032	12.9406	13.2953	13.1549	12.9619	12.446	12.1827	12.1116	11.6782	11.2616	13.2679	13.0454	13.1194	13.4499	13.3723	O75027	O75027	ABCB7_HUMAN	ABCB7	ATP-binding cassette sub-family B member 7, mitochondrial
13.606	13.577	13.4517	13.2594	13.5629	13.6444	13.7097	13.6487	13.3413	13.4976	13.8858	13.5853	13.7661	13.3254	13.0944	14.0451	13.9944	13.654	13.8998	13.803	13.8588	13.4887	13.9377	14.0874	13.7294	13.0965	13.9406	14.0013	13.5521	13.2259	O75044	O75044;P0DJJ0;P0DMP2	SRGP2_HUMAN	SRGAP2	SLIT-ROBO Rho GTPase-activating protein 2
11.5136	11.4259	11.1067	10.9124	11.4037	11.5626	11.4133	11.2861	11.8413	11.2374	11.3677	10.4465	11.2414	11.0991	11.4144	11.1934	11.982	11.5134	11.6025	11.7893	10.2887	10.8262	11.4902	10.2431	11.3835	11.2969	11.3395	11.2391	11.5565	10.9341	O75044;Q7Z6B7	Q7Z6B7;O75044	SRGP1_HUMAN;SRGP2_HUMAN	SRGAP1;SRGAP2	SLIT-ROBO Rho GTPase-activating protein 2
11.6398	11.5227	11.9928	11.4726	10.8156	12.5891	12.1622	12.8316	12.1808	12.0437	12.2295	12.0264	12.4747	11.8976	11.9708	10.4542	12.0584	11.8046	10.478	10.3941	12.058	12.3634	12.7895	12.7482	13.3822	10.9057	12.036	12.0998	11.1441	11.4567	O75051;P51805;Q9HCM2;Q9UIW2	O75051;Q9HCM2;P51805;Q9UIW2	PLXA1_HUMAN;PLXA2_HUMAN;PLXA3_HUMAN;PLXA4_HUMAN	PLXNA1;PLXNA2;PLXNA3;PLXNA4	Plexin-A2
9.73368	9.637	9.70876	7.97291	8.82475	NaN	NaN	NaN	NaN	NaN	9.82308	8.28342	7.09281	7.86377	7.40835	10.6864	9.42586	10.0637	9.26059	8.88359	NaN	NaN	NaN	NaN	NaN	7.34443	7.8397	7.88609	NaN	NaN	O75054	O75054	IGSF3_HUMAN	IGSF3	Immunoglobulin superfamily member 3
10.7478	12.0194	NaN	11.6817	NaN	11.3685	10.1758	11.5337	12.0933	NaN	11.8107	10.4647	11.9727	NaN	NaN	NaN	13.1989	11.2547	12.1733	12.1359	13.4012	11.0927	NaN	NaN	11.4169	12.7761	10.8005	11.1576	10.4206	NaN	O75061	O75061	AUXI_HUMAN	DNAJC6	Putative tyrosine-protein phosphatase auxilin
12.5189	12.8837	12.7119	13.0102	12.5947	11.9593	11.8444	12.3771	11.8519	11.5991	12.1811	11.5164	12.0844	12.5648	12.4109	13.1096	12.8686	13.0487	12.6925	13.2066	12.1852	12.2347	12.3114	11.7902	11.8192	12.815	12.8373	11.6084	12.2425	12.5443	O75063	O75063	XYLK_HUMAN	FAM20B	Glycosaminoglycan xylosylkinase
11.1141	11.59	11.5573	10.9521	11.9763	9.84584	9.98796	10.2194	10.2804	9.18991	9.87963	9.66635	10.851	10.8094	10.8686	11.8725	10.8229	10.6252	10.9209	11.3496	9.60873	9.71082	10.2848	11.0357	10.6415	11.1157	10.7986	10.7334	11.4359	11.9667	O75071	O75071	EFC14_HUMAN	EFCAB14	EF-hand calcium-binding domain-containing protein 14
16.9365	16.7764	16.822	16.7815	16.6328	17.8762	17.834	18.1624	18.0524	17.9669	17.45	17.6601	17.8167	17.9376	17.9192	17.0035	16.8142	17.0457	16.9867	16.8569	17.3265	17.518	17.4707	17.2975	17.6085	17.3424	17.373	17.1595	17.3118	17.1931	O75083	O75083	WDR1_HUMAN	WDR1	WD repeat-containing protein 1
NaN	NaN	NaN	NaN	NaN	13.7632	13.9044	13.9173	13.9441	13.7971	13.1769	13.0581	13.0228	13.1781	12.7982	9.18377	NaN	NaN	NaN	NaN	13.6252	13.7748	13.7416	14.1087	13.7857	11.8619	12.4849	11.7762	12.1985	11.4594	O75094	O75094	SLIT3_HUMAN	SLIT3	Slit homolog 3 protein
9.92801	9.66431	10.3783	10.0577	9.1828	9.79956	9.81902	9.29535	NaN	NaN	NaN	9.31042	9.54255	10.0271	NaN	10.1101	10.0487	10.234	11.029	10.4109	9.72584	NaN	10.0739	10.8424	8.29216	9.69553	10.2104	8.90403	9.71283	9.94055	O75095	O75095	MEGF6_HUMAN	MEGF6	Multiple epidermal growth factor-like domains protein 6
12.804	13.0078	12.7445	12.8437	12.7782	13.5122	13.4328	13.4741	13.3678	13.5049	13.5561	13.2914	13.7054	13.6684	13.6789	13.0294	12.9887	12.9389	12.942	13.1584	13.1641	13.5424	13.4759	13.4955	13.4046	13.3367	13.2127	13.2547	13.415	13.2008	O75116	O75116	ROCK2_HUMAN	ROCK2	Rho-associated protein kinase 2
12.8634	12.6323	12.9088	13.1279	12.616	13.7585	14.0648	14.1223	13.925	13.973	13.852	14.0319	14.0016	13.6813	13.9043	13.0553	13.2658	13.0933	13.4602	13.1272	13.7443	13.8387	13.9766	13.8314	13.8044	13.6535	13.166	13.4796	13.2541	13.552	O75116;Q13464	Q13464;O75116	ROCK1_HUMAN;ROCK2_HUMAN	ROCK1;ROCK2	Rho-associated protein kinase 2
12.5023	12.1347	12.3641	12.2352	12.5041	12.5939	12.2378	12.5439	12.3078	12.3707	12.8042	12.7735	12.7209	12.6468	12.6881	12.1847	11.5934	12.0145	11.864	12.1254	12.549	12.4816	12.648	12.565	12.7774	12.449	12.1123	12.3912	12.39	12.4107	O75122	O75122	CLAP2_HUMAN	CLASP2	CLIP-associating protein 2
10.4824	10.3981	10.2117	9.79715	10.3209	11.1222	11.049	10.3634	11.0113	11.3596	11.3644	10.8418	10.8955	10.0799	10.4255	10.5014	9.57356	9.82433	9.60568	11.7799	11.2353	10.244	11.7022	10.8337	10.5976	10.6627	11.3592	9.30093	11.0371	10.8615	O75122;Q7Z460	Q7Z460;O75122	CLAP1_HUMAN;CLAP2_HUMAN	CLASP1;CLASP2	CLIP-associating protein 2
10.5312	10.103	10.2097	10.2149	9.99848	NaN	NaN	NaN	NaN	NaN	9.50398	8.21077	9.69589	9.7239	9.41254	9.54963	10.0071	10.7227	9.85111	9.87024	NaN	NaN	NaN	NaN	NaN	8.96676	9.38863	9.05499	8.47294	9.50128	O75128	O75128	COBL_HUMAN	COBL	Protein cordon-bleu
14.5869	14.7254	14.6245	14.4443	14.598	15.4018	15.4435	15.335	15.4587	15.2117	15.1921	15.1821	15.0722	15.2151	15.1049	14.4482	14.217	14.8311	14.3718	14.5563	15.5006	15.5952	15.4637	15.517	15.4669	15.0519	15.076	14.9066	15.1044	15.2236	O75131	O75131	CPNE3_HUMAN	CPNE3	Copine-3
14.8884	14.7582	14.5424	14.5619	14.7259	15.406	15.5917	15.261	15.4403	15.3603	15.2257	15.329	15.0758	15.1936	15.1217	14.7662	14.8497	14.9919	14.7313	14.9033	15.5504	15.754	15.1599	15.9223	15.6412	15.1732	15.13	15.4208	15.3083	15.3402	O75131;Q86YQ8;Q8IYJ1;Q96FN4;Q9UBL6	O75131;Q86YQ8;Q9HCH3;Q96FN4;O95741;Q96A23;Q9UBL6;Q8IYJ1	CPNE2_HUMAN;CPNE3_HUMAN;CPNE7_HUMAN;CPNE8_HUMAN;CPNE9_HUMAN	CPNE2;CPNE3;CPNE7;CPNE8;CPNE9	Copine-3
9.06242	7.88384	9.58823	NaN	9.10356	8.85387	NaN	9.76368	8.78512	10.5055	9.01997	9.5997	9.43633	8.10082	NaN	9.30149	9.96361	4.52992	9.5894	9.61032	NaN	9.72787	10.6991	7.39887	9.78764	10.9644	9.95019	9.6112	8.98169	9.32056	O75140	O75140	DEPD5_HUMAN	DEPDC5	GATOR complex protein DEPDC5
12.2758	12.0727	12.5768	12.4009	12.1063	10.0757	10.3714	11.1275	NaN	12.8267	11.3703	12.3377	11.9937	11.9873	12.1748	12.1502	12.2425	11.9961	11.797	12.2816	NaN	12.3755	NaN	11.8777	13.3145	11.5845	11.4913	11.7568	11.4134	11.2957	O75146	O75146	HIP1R_HUMAN	HIP1R	Huntingtin-interacting protein 1-related protein
12.2128	12.4227	12.2196	12.3815	12.47	11.7322	11.0103	11.0063	11.4508	10.9287	12.2159	12.1086	12.36	12.0327	11.999	12.5248	12.4326	12.4898	12.0963	11.8859	11.6352	11.5452	11.0991	11.6052	11.1609	12.2104	12.4698	12.6204	12.1609	11.9009	O75150	O75150	BRE1B_HUMAN	RNF40	E3 ubiquitin-protein ligase BRE1B
11.0834	11.2088	10.9134	10.5241	11.3095	9.72835	11.0153	10.2193	10.1598	10.5232	11.0426	11.246	10.2953	10.8253	10.7386	10.7377	11.0985	10.9739	11.7554	10.9966	9.95239	10.0344	10.2716	9.10736	10.9528	10.9306	11.8213	10.6454	10.8814	10.6875	O75150;Q5VTR2	Q5VTR2;O75150	BRE1A_HUMAN;BRE1B_HUMAN	RNF20;RNF40	E3 ubiquitin-protein ligase BRE1B
11.4671	11.7753	10.6854	11.5808	11.0934	8.72303	9.92117	10.2427	10.4755	9.92961	10.8877	10.2377	10.8677	9.5394	10.2142	10.8285	11.1169	11.5245	10.9125	11.772	10.6111	10.7027	10.0887	11.1273	10.166	10.6154	11.7583	10.9734	11.1643	11.6014	O75151	O75151;Q9UPP1	PHF2_HUMAN	PHF2	Lysine-specific demethylase PHF2
13.1498	13.1791	13.0638	12.9893	12.8928	11.0163	10.6639	11.1582	11.0034	11.0588	12.8041	12.7621	12.9199	12.9001	12.9206	13.0217	13.0919	13.1122	13.3791	12.6351	10.4313	11.1421	11.0274	11.4995	11.5338	12.8776	12.643	12.6707	12.945	12.5845	O75152	O75152	ZC11A_HUMAN	ZC3H11A	Zinc finger CCCH domain-containing protein 11A
13.0998	12.8716	13.0712	12.9656	13.0704	11.3155	11.1441	11.265	10.9315	11.391	13.1293	13.1516	13.212	13.1554	13.1818	12.617	12.0026	12.235	12.1731	12.4011	10.9786	10.7002	10.7028	10.6264	11.2125	12.2655	12.0051	12.0321	11.926	11.9211	O75153	O75153	CLU_HUMAN	CLUH	Clustered mitochondria protein homolog
8.68324	9.58955	9.22316	8.66131	9.04935	10.3997	9.9798	10.1436	10.1479	10.084	10.454	10.2075	10.0227	10.6122	9.88696	10.051	9.80022	8.37185	9.60929	9.15772	8.01752	8.22231	9.63823	8.88985	9.97449	9.51471	9.74682	8.56639	9.93807	9.90275	O75157	O75157	T22D2_HUMAN	TSC22D2	TSC22 domain family protein 2
10.6631	11.1723	11.5156	10.3213	9.85286	13.6294	13.3187	13.9406	13.8649	13.4738	12.8936	13.0521	12.8978	12.8053	13.1445	11.3149	11.0906	10.7429	10.077	10.4993	14.139	13.8027	13.3103	13.1048	13.5923	12.9544	12.5329	12.8259	12.8769	12.7422	O75157;Q15714	O75157;Q15714	T22D1_HUMAN;T22D2_HUMAN	TSC22D1;TSC22D2	TSC22 domain family protein 2
7.39944	9.18047	9.42933	9.56246	8.22898	7.3127	7.28556	6.74089	7.83381	8.35585	8.50062	7.60771	8.8831	7.60942	7.21327	8.33384	8.89582	9.29549	6.19496	7.99993	8.4495	7.05365	NaN	8.00538	4.23976	8.54829	8.82006	8.55444	4.78445	8.5102	O75164	O75164	KDM4A_HUMAN	KDM4A	Lysine-specific demethylase 4A
13.174	13.255	13.2775	13.2375	13.1926	13.5311	13.6463	13.5858	13.6788	13.4972	13.3517	13.3328	13.3487	13.458	13.29	13.4972	13.1724	13.1795	13.4895	13.4055	13.4986	13.4343	13.4543	13.3703	13.4159	13.0517	13.353	13.2789	13.3029	13.2205	O75165	O75165	DJC13_HUMAN	DNAJC13	DnaJ homolog subfamily C member 13
10.9495	10.53	9.52387	10.5087	10.8049	12.242	11.3909	11.905	11.9789	12.1926	10.3743	11.0213	10.8173	8.05382	11.6457	10.5692	10.7243	10.5517	10.6269	10.0002	11.7107	11.7272	11.6421	12.507	10.6508	9.77904	11.2035	10.8238	11.9343	10.8514	O75167	O75167	PHAR2_HUMAN	PHACTR2	Phosphatase and actin regulator 2
12.052	12.0934	11.7698	11.4697	11.4797	12.1354	12.0738	11.9664	12.2217	12.3285	12.2546	11.6966	11.2988	11.7993	11.937	12.0125	11.4344	12.0106	12.0023	11.731	12.2419	12.2667	12.1785	12.4383	12.2029	11.9043	11.7439	11.8447	11.9996	11.9798	O75170	O75170	PP6R2_HUMAN	PPP6R2	Serine/threonine-protein phosphatase 6 regulatory subunit 2
10.7184	11.2679	10.8316	11.1104	11.7087	10.2195	10.4873	10.4091	10.2919	10.1893	10.9504	10.1291	10.3508	10.5619	10.5748	11.0135	10.3693	10.748	11.3023	10.84	9.99093	10.7896	11.0664	8.18468	10.5277	11.2614	10.6849	10.9643	10.9541	10.9645	O75175	O75175	CNOT3_HUMAN	CNOT3	CCR4-NOT transcription complex subunit 3
11.8264	11.5488	10.9696	11.8473	11.0437	11.4537	10.7902	10.8444	11.0813	11.0267	11.9796	11.6185	11.8381	11.8419	11.9058	11.4464	11.2966	11.0867	11.6166	11.1367	10.49	10.8726	11.253	11.0158	11.5595	10.7251	11.5027	10.9743	11.4744	11.7137	O75179	O75179	ANR17_HUMAN	ANKRD17	Ankyrin repeat domain-containing protein 17
12.5705	12.4943	12.7707	12.4342	12.7184	12.2795	12.3495	12.1675	11.5967	12.36	12.7978	12.9443	13.0225	12.8252	13.0271	12.6062	12.6042	12.2699	12.5628	12.674	11.9866	12.1216	12.0121	12.0348	12.3279	12.7358	12.6206	12.713	13.0828	12.5202	O75179;Q8IWZ3	Q8IWZ3;O75179	ANKH1_HUMAN;ANR17_HUMAN	ANKHD1;ANKRD17	Ankyrin repeat domain-containing protein 17
11.1288	11.0798	11.5816	10.878	11.5653	11.9788	11.7163	11.9984	11.5425	10.2193	11.9554	11.0438	11.8921	12.278	12.1613	11.4072	11.919	10.8864	11.1158	10.7653	12.3173	11.7001	11.4081	11.6419	11.4926	10.9795	11.5973	11.3517	11.4728	10.9963	O75182	O75182	SIN3B_HUMAN	SIN3B	Paired amphipathic helix protein Sin3b
12.7274	12.4107	13.1235	12.9915	12.4886	13.4245	13.2294	13.3255	13.2414	13.568	13.2064	13.2224	13.1845	13.4895	13.6772	13.0094	13.0295	12.2013	12.6105	13.0854	13.6585	13.6923	13.3653	13.2758	13.8543	13.4607	12.6598	12.7717	13.0569	13.3448	O75190	O75190	DNJB6_HUMAN	DNAJB6	DnaJ homolog subfamily B member 6
12.1414	12.1682	11.9231	11.4892	11.8357	11.6017	11.8769	12.2824	12.7202	NaN	11.415	12.9436	12.0601	11.7109	11.6984	NaN	12.2418	11.7584	10.6154	10.6333	12.1636	12.3458	11.4235	12.6486	12.1067	10.6637	11.881	12.0853	12.3225	11.9919	O75190;P25686	P25686;O75190;Q8NHS0	DNJB2_HUMAN;DNJB6_HUMAN	DNAJB2;DNAJB6	DnaJ homolog subfamily B member 6
9.93045	10.7994	10.3306	10.8347	10.6728	9.79866	9.98033	10.2525	9.75527	10.0577	9.35558	10.163	9.60327	9.69918	9.21696	10.6792	10.7458	10.9685	9.58895	9.97421	10.6893	10.9216	10.3312	11.0909	10.4245	9.57226	10.7384	9.89704	8.69695	9.54275	O75197	O75197	LRP5_HUMAN	LRP5	Low-density lipoprotein receptor-related protein 5
10.7267	11.1227	11.2165	11.7506	11.0851	8.98054	9.60232	9.37203	7.82941	9.28335	10.1723	10.5716	9.61801	9.41876	9.95855	11.4708	12.2461	12.1287	11.5586	12.1146	9.80381	10.0307	9.27516	9.96008	10.7352	11.4179	11.2267	10.9785	11.2555	11.4796	O75208	O75208	COQ9_HUMAN	COQ9	Ubiquinone biosynthesis protein COQ9, mitochondrial
15.2095	15.1285	15.2232	15.2187	15.0907	13.2497	13.8395	14.0169	13.7919	13.7766	14.8537	14.935	14.6882	14.8178	14.7155	15.4444	15.4244	15.3695	15.5079	15.3283	13.887	14.0032	13.9176	14.0422	14.0664	15.1774	14.8449	15.0938	14.9864	15.1337	O75223	O75223	GGCT_HUMAN	GGCT	Gamma-glutamylcyclotransferase
14.7354	14.4129	14.2454	14.8943	14.9649	14.443	14.0579	14.2817	14.1389	14.4568	14.6198	14.1105	14.5146	14.0919	14.4959	14.702	14.1752	14.5125	14.852	14.3801	14.4922	14.6417	14.8384	14.8521	14.3954	15.5379	15.4622	15.1878	15.3325	15.3173	O75251	O75251	NDUS7_HUMAN	NDUFS7	NADH dehydrogenase [ubiquinone] iron-sulfur protein 7, mitochondrial
14.5256	14.7937	14.7382	14.6231	15.1323	14.3349	13.8475	14.2943	14.3758	14.329	14.6909	13.7065	14.2267	14.3452	14.487	14.6972	14.4149	14.8414	14.6778	14.8993	14.3142	14.5508	14.3712	14.2087	14.5012	15.1575	15.0988	15.316	15.2092	15.6326	O75306	O75306	NDUS2_HUMAN	NDUFS2	NADH dehydrogenase [ubiquinone] iron-sulfur protein 2, mitochondrial
12.9902	13.2147	13.3312	13.3718	13.2619	12.9019	13.4129	13.0347	12.6073	12.871	14.1405	14.4662	13.8444	13.8675	13.9633	13.4354	13.5186	13.0056	13.2252	12.8847	12.9492	13.0665	12.7203	12.753	13.1163	13.5413	13.0718	13.3718	12.829	12.87	O75312	O75312	ZPR1_HUMAN	ZPR1	Zinc finger protein ZPR1
12.2016	11.5072	11.8902	11.8793	12.2979	11.4889	10.9774	11.9717	10.2905	11.8264	11.6525	11.2574	9.25988	11.4478	11.1513	12.7022	11.9571	11.3939	12.1583	12.0048	11.5531	9.54713	11.4464	11.4024	9.97321	12.3307	12.8207	12.6707	11.7405	12.0301	O75323	O75323	NIPS2_HUMAN	NIPSNAP2	Protein NipSnap homolog 2
14.6821	12.0781	14.1595	13.4784	13.4871	10.7433	10.4507	14.0834	13.1887	13.467	12.0903	9.92139	12.5359	10.4653	12.6913	15.2635	14.2669	14.493	14.8489	13.2236	11.7138	13.5115	13.6186	10.0264	12.5935	11.6636	12.0574	13.4284	12.984	NaN	O75325	O75325	LRRN2_HUMAN	LRRN2	Leucine-rich repeat neuronal protein 2
NaN	NaN	NaN	NaN	NaN	NaN	NaN	NaN	NaN	NaN	8.99948	10.6916	9.42251	10.4801	10.6828	NaN	NaN	NaN	NaN	8.81172	NaN	NaN	NaN	NaN	NaN	9.19633	NaN	NaN	NaN	NaN	O75330	O75330	HMMR_HUMAN	HMMR	Hyaluronan mediated motility receptor
15.1855	15.3064	15.0801	15.2529	14.925	14.4493	14.2851	14.5192	14.3069	14.1296	14.5948	14.5435	14.5046	14.3948	14.8773	15.926	15.396	15.311	15.4083	15.55	15.1525	14.7475	14.5291	14.7449	14.661	15.4419	15.2359	15.1324	15.2881	15.2988	O75340	O75340	PDCD6_HUMAN	PDCD6	Programmed cell death protein 6
NaN	NaN	7.04133	NaN	NaN	NaN	NaN	NaN	NaN	NaN	NaN	NaN	NaN	8.51499	NaN	NaN	NaN	NaN	NaN	NaN	NaN	NaN	NaN	NaN	NaN	NaN	NaN	NaN	NaN	NaN	O75342	O75342	LX12B_HUMAN	ALOX12B	Arachidonate 12-lipoxygenase, 12R-type
15.3835	15.2381	15.3428	15.3794	14.7978	14.9735	14.885	14.9038	14.893	14.9866	15.6166	15.7883	15.3748	15.1826	15.2924	15.5421	15.3143	15.0996	15.0826	14.8527	14.9904	14.7738	14.588	15.0321	15.3221	15.5116	14.7802	15.2007	15.2454	15.3901	O75347	O75347	TBCA_HUMAN	TBCA	Tubulin-specific chaperone A
14.4826	14.2821	14.3728	14.7758	14.3824	15.3466	15.6098	15.0057	15.4965	15.6817	15.3377	15.0138	14.8943	14.8062	14.9937	14.8478	15.0344	15.2709	15.2593	15.1843	15.7253	15.5319	15.2647	15.5232	15.7713	15.4635	14.7289	15.4881	15.4699	15.6099	O75348	O75348	VATG1_HUMAN	ATP6V1G1	V-type proton ATPase subunit G 1
12.5954	12.3534	12.2966	12.7104	12.3061	13.1122	13.0415	12.3727	13.2457	12.6999	12.2513	12.2547	12.6587	12.4842	12.6027	13.0155	12.704	12.6567	12.8536	12.7466	12.7817	13.0789	12.6851	13.1843	12.4648	13.0754	13.0296	12.6051	13.0237	12.6888	O75351	O75351	VPS4B_HUMAN	VPS4B	Vacuolar protein sorting-associated protein 4B
15.1745	14.3025	14.8644	14.9974	14.9011	15.2317	15.419	15.0123	15.3022	15.307	15.0328	15.1349	15.1052	15.171	15.3036	15.2964	14.1193	15.2237	15.4446	15.5508	15.2485	14.8967	14.5839	15.2103	15.207	14.6814	15.2268	15.3308	15.547	15.7487	O75351;Q9UN37	Q9UN37;O75351;Q6PIW4	VPS4A_HUMAN;VPS4B_HUMAN	VPS4A;VPS4B	Vacuolar protein sorting-associated protein 4B
14.7923	14.8836	14.7714	14.5935	14.9392	14.8131	14.6983	14.5834	14.562	13.7511	14.922	15.0608	14.9614	14.4999	14.6685	14.8689	14.2004	15.0108	14.6272	14.9491	14.8229	15.0253	14.8954	14.8042	14.5363	15.1078	14.9799	15.0904	15.0216	14.8139	O75352	O75352	MPU1_HUMAN	MPDU1	Mannose-P-dolichol utilization defect 1 protein
13.0053	12.7876	12.6719	13.0256	12.8941	NaN	NaN	8.8365	NaN	NaN	9.90326	9.65671	8.9245	9.84914	9.89533	13.7685	13.7002	13.611	13.6284	13.4603	9.83385	11.1705	12.6075	8.46198	11.3221	11.706	11.6552	11.8153	12.4205	12.3668	O75363	O75363	BCAS1_HUMAN	BCAS1	Breast carcinoma-amplified sequence 1
15.8028	15.8354	14.9491	16.178	16.3848	12.3023	12.663	12.3272	13.1522	12.7485	15.463	13.118	14.7996	14.9758	15.1429	15.5811	17.0757	16.7256	17.3492	16.8482	12.8061	13.4251	14.3734	14.0289	14.7724	16.0203	16.3046	16.787	16.2002	16.298	O75367	O75367	H2AY_HUMAN	MACROH2A1	Core histone macro-H2A.1
14.3763	14.5783	13.8246	14.7934	14.7539	10.2287	10.8939	10.9453	11.1326	10.8588	13.5103	11.1376	13.2421	13.0689	12.8459	14.5902	15.2652	15.0255	15.8325	15.6658	10.9686	11.2548	11.9935	10.8717	12.3705	14.3462	14.4273	14.8821	14.6176	14.8765	O75367;Q9P0M6	Q9P0M6;O75367	H2AW_HUMAN;H2AY_HUMAN	MACROH2A1;MACROH2A2	Core histone macro-H2A.1
15.8849	15.715	15.6379	15.9344	15.5695	16.9553	17.277	16.9995	17.2557	17.005	16.585	16.83	16.3037	16.4623	16.7322	16.5065	16.5179	16.2289	16.3867	16.4077	17.6416	17.3143	17.3661	17.2014	17.508	16.7467	16.5853	16.5109	16.7964	16.5635	O75368	O75368	SH3L1_HUMAN	SH3BGRL	SH3 domain-binding glutamic acid-rich-like protein
18.3387	18.1821	18.0808	18.3005	18.2469	16.4848	16.3557	16.2866	16.2901	16.4512	18.1282	17.7299	17.9747	18.0324	18.0592	18.7495	18.7312	18.4368	18.6842	18.7606	16.0493	15.7519	15.8693	15.8069	15.8876	18.5121	18.262	18.3159	18.3468	18.4275	O75369	O75369	FLNB_HUMAN	FLNB	Filamin-B
11.8964	11.3312	9.92114	11.1406	11.744	12.5719	12.2395	12.3351	12.3472	13.4086	12.4837	12.4193	11.8546	12.1434	12.0761	11.7187	11.3295	11.6255	11.8751	11.7119	11.1601	10.8867	11.256	11.1744	11.2927	12.039	11.8555	11.3095	11.2906	11.9173	O75369;P21333	P21333;O75369	FLNA_HUMAN;FLNB_HUMAN	FLNA;FLNB	Filamin-B
16.9107	16.8073	16.6924	16.7926	16.2803	17.5764	18.188	18.027	18.4012	18.6173	17.4963	17.9554	17.7676	17.7581	18.2318	17.112	16.9522	16.8948	16.7331	16.7266	17.1376	17.3287	17.2983	17.6551	17.6556	17.0223	16.8578	17.4858	17.2075	16.9324	O75369;P21333;Q14315	P21333;O75369;Q14315	FLNA_HUMAN;FLNB_HUMAN;FLNC_HUMAN	FLNA;FLNB;FLNC	Filamin-B
15.7301	15.9862	15.8385	16.0774	15.7423	15.7236	16.0883	16.1856	16.0763	16.5216	16.4836	16.405	16.429	16.6483	16.5495	16.3481	16.5326	16.1059	16.3705	16.2553	15.4472	15.4611	15.3052	15.8612	15.4345	16.2817	16.2213	16.2553	16.4556	16.2292	O75369;Q14315	O75369;Q14315	FLNB_HUMAN;FLNC_HUMAN	FLNB;FLNC	Filamin-B
11.137	10.6677	10.7836	9.79368	10.3594	9.86912	8.58821	9.68415	9.6857	10.5979	10.5978	10.4945	10.5022	10.4739	10.6896	10.3062	10.4998	10.6783	10.1621	10.088	10.6285	9.27409	9.53688	9.93365	9.937	10.4685	10.9782	10.6766	10.0218	10.7688	O75376	O75376	NCOR1_HUMAN	NCOR1	Nuclear receptor corepressor 1
9.69573	9.13456	8.78977	9.71572	10.4397	10.8017	11.4224	10.765	11.0364	11.1374	10.5741	11.0716	10.3325	10.7017	10.469	9.43759	9.8523	9.87331	9.51179	10.2773	11.0978	11.8578	11.1515	11.4666	11.3491	10.6038	10.6092	10.3244	10.6687	10.8327	O75379	O75379	VAMP4_HUMAN	VAMP4	Vesicle-associated membrane protein 4
13.5283	13.9302	13.8335	14.1648	14.0088	13.4483	13.4004	13.5136	13.4293	13.4909	13.9284	13.7312	13.5266	13.5804	13.893	13.9914	14.2305	14.2726	13.7589	14.3921	13.7964	13.9071	13.9178	13.8396	14.1634	14.3126	14.2996	14.6128	14.4275	14.7608	O75380	O75380	NDUS6_HUMAN	NDUFS6	NADH dehydrogenase [ubiquinone] iron-sulfur protein 6, mitochondrial
11.784	12.0651	11.742	12.0711	11.6665	12.0536	11.4651	11.3971	11.7666	11.9464	12.3945	12.0654	11.9645	11.8852	11.9269	11.9525	11.3827	11.5759	11.2861	10.8299	11.4945	11.8626	10.5603	11.8697	12.1645	12.16	11.7895	11.891	12.0087	11.5683	O75381	O75381	PEX14_HUMAN	PEX14	Peroxisomal membrane protein PEX14
10.4487	11.1838	11.146	11.2452	11.3297	12.9213	12.7314	12.7067	12.8091	12.7039	12.4835	12.7905	12.4472	12.3681	12.3679	11.6519	11.3266	10.6839	11.262	10.7896	12.8467	12.8262	12.6416	12.92	12.9159	12.6014	12.3841	11.7981	11.8644	12.0073	O75382	O75382	TRIM3_HUMAN	TRIM3	Tripartite motif-containing protein 3
8.32541	8.49265	NaN	9.22066	8.78205	9.51956	9.8677	9.81286	10.4114	10.4323	9.05659	9.56362	7.47513	8.71356	8.13706	NaN	NaN	7.40324	7.44603	NaN	10.2797	9.61843	9.47434	8.60073	9.64865	8.57883	8.63346	8.73278	8.65595	9.98813	O75385	O75385	ULK1_HUMAN	ULK1	Serine/threonine-protein kinase ULK1
18.5009	18.3054	18.23	18.3589	18.3303	17.1724	17.0756	17.1062	16.9925	17.1333	17.8059	17.6913	17.7858	17.723	17.6888	18.3105	18.3443	18.5089	18.2429	18.4942	17.2964	17.3067	17.1601	17.1301	17.2993	18.3258	18.2669	18.3397	18.3819	18.417	O75390	O75390	CISY_HUMAN	CS	Citrate synthase, mitochondrial
12.4984	12.6284	12.5399	12.3543	12.2763	12.2057	11.9503	12.327	12.2586	12.1443	12.424	12.076	12.8336	12.4799	12.4857	12.8209	11.9355	12.7505	12.4386	12.3394	12.5507	12.4312	12.4769	11.6436	11.5585	12.756	12.3393	12.6672	12.7806	12.2128	O75391	O75391	SPAG7_HUMAN	SPAG7	Sperm-associated antigen 7
10.9261	11.2818	11.1221	11.518	11.7651	9.84261	9.80888	9.27796	7.64753	8.75517	9.94958	10.7342	10.961	10.5866	9.49796	10.7567	10.4651	10.8856	10.1948	11.2557	10.3593	10.3374	9.90494	9.09974	9.54414	10.9159	12.1072	10.2856	10.34	11.5445	O75394	O75394	RM33_HUMAN	MRPL33	39S ribosomal protein L33, mitochondrial
14.2454	14.3593	14.2593	14.0737	14.1824	16.4721	16.7328	16.6311	16.7727	16.288	16.3024	16.2093	16.1066	15.8902	15.655	14.1325	14.3007	14.5292	14.6706	14.3321	16.1401	15.7045	16.1963	16.0091	16.12	15.4845	15.3909	15.809	15.603	15.8696	O75396	O75396	SC22B_HUMAN	SEC22B	Vesicle-trafficking protein SEC22b
14.2626	14.4139	14.4958	14.2012	14.3144	13.0878	13.1952	13.3709	13.3387	13.7465	13.9087	13.8854	14.1801	14.0957	14.0014	14.3825	13.8497	14.2141	14.4637	14.39	12.8044	13.8058	13.598	13.2242	13.5157	14.0526	14.5686	14.6245	14.2736	14.036	O75400	O75400	PR40A_HUMAN	PRPF40A	Pre-mRNA-processing factor 40 homolog A
11.8941	12.1009	12.2328	12.0996	12.2539	12.6247	12.7811	12.603	12.2944	12.6353	12.2529	11.8546	11.96	12.1404	12.2176	11.705	11.4699	11.9662	11.5771	11.5706	12.9433	12.8961	12.5201	12.8435	12.8279	11.9668	11.8144	11.5492	11.7417	12.0419	O75410	O75410	TACC1_HUMAN	TACC1	Transforming acidic coiled-coil-containing protein 1
10.7148	11.3806	11.9762	10.8997	11.338	11.9815	10.9508	12.1171	11.7662	11.692	11.304	11.9957	12.1342	10.8802	11.5669	11.6788	10.6849	10.5903	8.77789	10.2883	11.8039	11.767	11.5705	12.3139	12.4901	9.58445	10.8398	11.0208	11.4669	12.2697	O75410;O95359	O75410;O95359	TACC1_HUMAN;TACC2_HUMAN	TACC1;TACC2	Transforming acidic coiled-coil-containing protein 1
11.3444	10.7841	10.221	10.9868	10.9768	10.9795	NaN	10.1365	NaN	NaN	9.67798	10.9952	10.7221	10.8953	10.4168	11.0888	11.38	9.63971	11.4145	10.7463	10.798	10.3827	8.32512	8.78787	NaN	10.5379	8.82413	10.0305	10.7425	10.5299	O75414	O75414	NDK6_HUMAN	NME6	Nucleoside diphosphate kinase 6
9.85201	9.88712	9.62186	10.4581	10.0944	10.4256	11.0117	10.4041	10.3901	10.5201	9.53728	8.89869	9.60465	10.0449	9.56742	10.1105	10.8788	10.2034	10.3605	11.0538	10.1043	10.9991	10.6767	10.6751	9.75789	9.88648	10.0286	10.4338	10.1761	10.5664	O75427	O75427	LRCH4_HUMAN	LRCH4	Leucine-rich repeat and calponin homology domain-containing protein 4
13.5727	13.8379	14.1072	13.7555	13.731	13.0728	12.3655	12.6888	12.9596	12.4457	12.7723	12.7232	12.9617	13.0023	13.4494	13.8891	13.7973	13.4756	13.6828	13.9645	12.3098	12.4529	12.7853	13.1907	12.7817	13.326	14.2625	13.6572	13.7592	13.9602	O75431	O75431	MTX2_HUMAN	MTX2	Metaxin-2
15.6421	15.6413	15.532	15.7347	15.7468	16.1368	16.2783	16.0987	16.38	16.0715	15.8397	16.1909	16.0203	15.9919	15.7627	15.8062	15.5681	15.7393	15.9332	15.77	15.8742	16.0869	16.3645	16.0621	16.1363	15.9605	15.9962	16.0307	16.1988	15.9572	O75436	O75436	VP26A_HUMAN	VPS26A	Vacuolar protein sorting-associated protein 26A
12.2966	13.6087	13.7007	13.6015	13.8725	13.2812	13.4556	12.787	12.938	13.2363	13.7043	13.77	12.8285	12.9865	13.607	13.5884	13.9221	13.6322	13.122	13.5178	13.4942	13.615	13.3083	13.3672	13.5643	13.8937	13.9964	13.9295	14.1329	14.1548	O75438	O75438	NDUB1_HUMAN	NDUFB1	NADH dehydrogenase [ubiquinone] 1 beta subcomplex subunit 1
14.6081	14.5517	14.5688	14.695	14.8198	13.4355	13.2318	13.2662	13.2479	13.289	14.2705	14.0103	13.998	14.1402	13.9503	14.3792	14.147	14.5836	14.4535	14.4619	13.5433	13.5105	13.2429	13.1745	13.2525	14.6624	14.4608	14.6147	14.6267	14.5214	O75439	O75439	MPPB_HUMAN	PMPCB	Mitochondrial-processing peptidase subunit beta
10.614	10.7472	10.4134	10.4848	10.4915	9.94159	10.0253	9.84277	NaN	8.29109	9.61306	9.67484	9.40057	9.84269	9.49961	9.84164	9.70456	NaN	10.0055	9.85368	7.98282	9.39459	9.05063	NaN	10.1906	10.2399	10.2086	8.67258	10.436	8.46248	O75446	O75446	SAP30_HUMAN	SAP30	Histone deacetylase complex subunit SAP30
12.4262	12.7239	12.6415	12.2399	12.6597	11.1234	10.2545	10.4007	10.2522	11.3118	12.1768	11.0741	11.7353	11.9319	11.4211	12.6023	12.6075	12.4751	12.814	12.3417	10.775	10.7241	10.6865	10.2862	11.4785	12.0918	12.429	12.7085	12.0562	12.5031	O75448	O75448	MED24_HUMAN	MED24	Mediator of RNA polymerase II transcription subunit 24
7.95562	NaN	NaN	NaN	NaN	13.1021	13.2387	12.4813	12.5854	11.9146	13.4897	13.3419	12.9768	13.4365	13.2518	NaN	NaN	NaN	NaN	NaN	13.6893	14.0969	13.7456	13.7681	13.9755	14.2327	14.2087	13.3867	13.711	13.5119	O75462	O75462	CRLF1_HUMAN	CRLF1	Cytokine receptor-like factor 1
14.4603	14.6905	14.6809	14.5069	14.5073	12.5295	12.0257	12.3191	11.7475	11.7093	14.1999	13.7147	14.2051	13.9632	14.0197	14.5076	14.6988	14.441	14.6185	14.5682	12.8663	12.4625	12.5642	12.4084	12.6114	14.0658	14.3589	14.0946	13.947	14.121	O75475	O75475	PSIP1_HUMAN	PSIP1	PC4 and SFRS1-interacting protein
13.6582	13.871	13.7964	13.7363	13.719	14.0462	13.7856	14.0239	14.1551	14.1374	13.805	13.6294	13.9065	13.6074	13.9754	13.6248	13.8493	13.8333	14.0822	14.0075	13.8906	14.0442	14.5037	13.9859	14.427	13.6539	13.8898	14.0255	13.9147	14.1627	O75477	O75477	ERLN1_HUMAN	ERLIN1	Erlin-1
13.9605	14.0526	13.8307	14.1438	14.3351	14.3003	14.0883	14.5801	14.2005	14.0264	14.3184	14.0716	13.8549	13.6879	14.0805	13.8292	14.2997	14.0471	14.0609	14.1948	14.2602	14.5803	14.3195	14.3947	14.7097	13.8783	13.9732	14.3364	14.2939	14.7039	O75477;O94905	O94905;O75477	ERLN1_HUMAN;ERLN2_HUMAN	ERLIN1;ERLIN2	Erlin-1
15.3202	15.3995	15.3504	15.4779	15.4359	15.0745	15.0437	14.8977	14.7127	15.0259	15.1261	14.7418	14.7864	14.794	15.1066	15.5122	15.5394	15.4303	15.4745	15.4314	15.5125	15.1934	15.2938	15.0605	15.3834	16.046	15.9003	15.9441	15.9007	16.0475	O75489	O75489	NDUS3_HUMAN	NDUFS3	NADH dehydrogenase [ubiquinone] iron-sulfur protein 3, mitochondrial
14.2	14.415	14.1337	14.3008	14.331	13.3615	13.4159	13.3871	13.1125	13.5179	13.6754	13.8784	13.8613	13.6345	13.7906	14.5375	14.5631	14.3128	14.4732	14.5418	13.7165	13.2201	13.7524	13.689	13.6853	14.1601	14.0725	14.4288	14.3438	14.4319	O75494	O75494	SRS10_HUMAN	SRSF10	Serine/arginine-rich splicing factor 10
12.2568	12.471	12.1926	12.5652	12.222	13.5045	13.5303	13.1343	13.2353	13.124	12.4227	12.4262	12.8732	13.3233	12.8522	12.8454	12.7575	12.7275	12.6657	12.7596	13.6586	13.8217	13.7704	13.7944	13.9953	13.4319	13.6648	12.8642	13.5009	12.7591	O75503	O75503	CLN5_HUMAN	CLN5	Ceroid-lipofuscinosis neuronal protein 5
NaN	NaN	NaN	NaN	NaN	9.4527	8.27809	9.31695	8.94688	9.65386	5.89189	7.52319	6.91741	8.87	8.71052	NaN	NaN	NaN	NaN	NaN	9.0428	10.6623	10.1543	10.5874	8.82649	7.28187	9.24401	7.5001	8.38003	8.42302	O75508	O75508	CLD11_HUMAN	CLDN11	Claudin-11
10.6298	10.2482	10.3572	9.7476	10.7309	NaN	NaN	NaN	NaN	NaN	10.2682	9.85779	10.6083	10.4911	10.2616	10.6417	10.8161	11.0901	9.91336	10.4295	NaN	NaN	NaN	NaN	NaN	10.1464	9.87473	11.1638	9.98152	10.8184	O75509	O75509	TNR21_HUMAN	TNFRSF21	Tumor necrosis factor receptor superfamily member 21
12.1642	11.8759	12.3169	11.8698	12.4999	12.8716	12.9084	12.718	13.1136	12.9201	12.1319	12.3434	12.8098	12.9628	12.3043	11.766	11.5423	11.8101	11.2936	11.4572	12.8592	12.7389	12.801	12.3759	12.6968	12.6771	12.5211	12.4536	12.6308	12.6221	O75521	O75521	ECI2_HUMAN	ECI2	Enoyl-CoA delta isomerase 2
16.6374	15.5374	15.6946	16.8791	16.8288	14.5706	15.3473	15.4004	15.8736	15.8865	16.2555	15.1544	16.1137	15.8622	15.2977	16.7659	15.7517	16.7012	16.5601	16.7655	15.1002	15.6084	16.2947	15.9527	15.1307	16.6379	15.3108	16.9181	16.8521	16.7519	O75526;P38159;Q96E39	P38159;Q8N7X1;O75526;Q96E39	RBMX_HUMAN;RMXL1_HUMAN;RMXL2_HUMAN	RBMX;RBMXL1;RBMXL2	RNA-binding motif protein, X-linked-like-2
11.3237	11.3773	12.3022	11.6864	11.8161	8.87477	NaN	9.50126	10.8642	NaN	10.4087	11.1494	12.4769	12.1102	10.8514	11.1796	11.1654	11.127	10.0194	11.1482	NaN	NaN	10.0012	NaN	9.38911	11.1578	11.4951	10.6243	11.0921	NaN	O75530	O75530	EED_HUMAN	EED	Polycomb protein EED
15.998	16.4111	16.3049	15.8291	15.8347	16.1398	16.3167	15.6563	15.7932	15.6011	15.5446	16.1385	15.1957	15.2246	15.8325	15.8354	17.0698	16.7305	16.2813	16.8172	15.9437	16.3941	15.9482	15.9318	16.4864	16.4953	16.6771	16.2647	16.4662	16.2035	O75531	O75531	BAF_HUMAN	BANF1	Barrier-to-autointegration factor
14.5558	14.4482	14.5017	14.3904	14.3203	13.0927	12.9021	13.066	12.9918	13.0285	13.9354	13.7744	13.7978	13.8668	13.6944	14.3358	14.4068	14.4105	14.3605	14.4657	13.2613	13.3533	13.4212	13.3627	13.577	14.0583	14.0501	14.2139	14.1948	14.0982	O75533	O75533	SF3B1_HUMAN	SF3B1	Splicing factor 3B subunit 1
14.1542	14.0249	14.0997	14.1212	13.9611	14.9258	14.5936	14.5094	14.6417	14.4383	14.9338	15.0246	14.7365	14.6467	14.7264	13.955	13.8513	13.8071	13.8814	13.9838	14.4476	14.7372	14.5719	14.5037	14.7504	14.4989	14.1863	14.2023	14.1446	14.1511	O75534	O75534	CSDE1_HUMAN	CSDE1	Cold shock domain-containing protein E1
14.3635	14.7208	14.5175	14.4328	14.3346	14.5455	14.3812	14.586	14.6709	14.1852	14.6701	14.4846	14.4521	14.7325	14.5828	14.6107	14.3005	14.2345	14.799	14.4733	14.6331	14.9117	14.8573	15.0954	15.0122	14.9146	14.8476	15.0437	14.6766	14.9166	O75569	O75569	PRKRA_HUMAN	PRKRA	Interferon-inducible double-stranded RNA-dependent protein kinase activator A
9.53514	9.66874	8.81826	7.78459	7.70012	5.15115	NaN	4.80612	NaN	NaN	7.24833	8.64399	7.95323	8.88263	7.52976	7.47539	5.77318	7.01029	9.29616	7.88417	NaN	6.20538	NaN	NaN	NaN	8.16226	8.90144	6.17342	NaN	NaN	O75586	O75586	MED6_HUMAN	MED6	Mediator of RNA polymerase II transcription subunit 6
14.0066	14.227	14.2157	14.1086	13.8423	14.595	14.3396	14.0482	14.5119	14.6264	14.7399	14.5533	14.4545	14.2457	14.4287	13.4726	14.2864	13.8888	14.1061	14.3496	15.1297	14.7329	14.7167	14.5583	14.3473	14.3475	14.4231	14.379	14.4985	14.5514	O75592	O75592	MYCB2_HUMAN	MYCBP2	E3 ubiquitin-protein ligase MYCBP2
11.7284	11.9951	12.0264	11.5857	11.6498	9.68429	10.9106	10.5488	9.22664	9.83924	12.0428	11.8333	11.1429	11.6602	10.9233	10.7168	10.2054	10.5658	10.6953	10.9967	10.7471	10.5275	9.83902	10.7251	9.86702	10.2332	11.0207	11.2891	10.4613	10.8888	O75607	O75607	NPM3_HUMAN	NPM3	Nucleoplasmin-3
15.9935	15.9959	15.9762	16.2427	16.0359	15.8243	15.2688	15.6505	15.635	15.7347	16.0025	15.8267	15.975	15.3734	15.9086	16.326	16.464	16.454	16.4784	16.3423	15.4885	15.6963	15.7302	15.5692	15.1824	16.426	16.2328	16.1683	16.4493	16.124	O75608	O75608	LYPA1_HUMAN	LYPLA1	Acyl-protein thioesterase 1
11.8655	11.8156	11.2304	12.2899	11.6121	9.93053	9.82517	9.96933	NaN	NaN	11.8545	11.6845	11.6563	12.3044	11.6379	10.9527	10.5554	11.0046	11.3942	11.1267	NaN	NaN	NaN	8.41131	10.2032	11.708	10.9991	11.039	12.0111	11.9577	O75616	O75616	ERAL1_HUMAN	ERAL1	GTPase Era, mitochondrial
12.7191	11.7989	11.9412	13.1145	12.0799	13.9921	13.5369	13.7944	13.7394	13.9668	12.7949	13.4058	13.15	13.9192	13.2521	14.0547	13.1628	11.793	12.7948	12.5731	14.0806	14.6737	14.0272	13.6468	14.1014	13.9966	14.2392	13.7957	14.5213	13.8489	O75629	O75629	CREG1_HUMAN	CREG1	Protein CREG1
14.6768	14.765	14.5936	14.6604	14.7438	13.6801	13.5046	13.5959	13.5472	13.5807	14.3704	14.396	14.3785	14.4434	14.4105	14.7279	14.8655	14.8759	14.9111	14.8412	13.5362	13.4272	13.7788	13.5294	13.9465	14.4891	14.5599	14.6071	14.6088	14.665	O75643	O75643	U520_HUMAN	SNRNP200	U5 small nuclear ribonucleoprotein 200 kDa helicase
14.0352	14.0656	13.788	13.7301	13.8289	13.7638	13.8535	13.7641	13.7566	13.8509	13.9219	14.2838	13.832	14.0958	14.1288	13.7956	13.6139	13.8371	13.6353	13.8702	14.1492	14.0413	13.7523	13.8193	13.548	13.9019	13.812	13.6321	13.877	13.706	O75663	O75663	TIPRL_HUMAN	TIPRL	TIP41-like protein
13.2163	13.2852	12.9929	13.0911	13.4206	10.4286	10.9426	9.55474	NaN	9.69765	12.5185	12.3245	12.7732	12.6741	12.5084	13.2827	13.2498	13.0719	13.1323	13.0171	10.0365	9.9063	10.6363	10.4327	11.6153	12.6277	12.7591	12.9274	11.6957	12.7964	O75674	O75674	TM1L1_HUMAN	TOM1L1	TOM1-like protein 1
13.1766	13.0439	13.151	13.0753	13.176	11.3353	11.7699	12.2598	11.368	10.3812	12.7785	12.6352	12.9561	12.8453	13.136	12.9486	13.0968	13.4217	13.2674	13.5065	10.997	NaN	10.4524	11.9247	11.5191	12.786	13.0062	12.6633	12.5832	12.7706	O75676	O75676	KS6A4_HUMAN	RPS6KA4	Ribosomal protein S6 kinase alpha-4
NaN	8.13367	9.57669	10.5266	9.40687	9.59095	NaN	9.40176	9.20963	NaN	8.89713	8.49393	8.47174	NaN	9.22902	NaN	NaN	8.64253	9.18555	NaN	NaN	NaN	NaN	NaN	NaN	NaN	8.14042	9.54096	9.80715	NaN	O75678	O75678	RFPL2_HUMAN	RFPL2	Ret finger protein-like 2
12.8173	13.0347	12.8258	12.7295	12.8685	12.621	12.8445	13.1243	13.1443	12.9829	12.3831	12.8778	13.1115	13.0169	12.9342	13.1048	13.2499	12.976	13.1251	13.0446	12.2248	12.9619	12.9505	13.0846	12.6128	12.6644	13.3018	13.149	12.9561	12.9188	O75688	O75688	PPM1B_HUMAN	PPM1B	Protein phosphatase 1B
12.4123	12.4004	12.4824	12.4075	12.2703	12.5383	12.6025	12.7572	12.813	12.1953	12.016	12.4781	12.7366	12.9162	12.8432	12.6826	13.0675	12.6568	12.9612	12.8356	12.644	12.8379	12.1456	13.0615	12.7005	12.6552	13.098	12.5584	12.4571	12.6075	O75688;P35813	P35813;O75688	PPM1A_HUMAN;PPM1B_HUMAN	PPM1A;PPM1B	Protein phosphatase 1B
10.9829	10.7512	8.38545	9.91331	10.7621	NaN	NaN	NaN	NaN	NaN	10.5624	10.4839	9.41475	9.81982	8.66495	11.116	10.9878	10.745	9.82738	10.1781	NaN	NaN	NaN	NaN	NaN	10.5816	9.93447	6.84228	11.0988	10.4201	O75689	O75689	ADAP1_HUMAN	ADAP1	Arf-GAP with dual PH domain-containing protein 1
12.503	12.3143	12.8197	12.4759	12.689	10.9636	10.7456	10.6186	11.1362	11.3991	11.8888	12.0888	12.4307	12.1017	12.0938	12.0769	11.7272	11.8673	12.0437	12.0973	11.0465	11.0107	11.4129	11.0738	10.9545	11.9866	12.3037	12.1633	11.857	11.8907	O75691	O75691	UTP20_HUMAN	UTP20	Small subunit processome component 20 homolog
13.7649	13.7108	13.6027	13.6883	13.5489	13.3371	13.3658	13.3249	13.4569	13.2456	13.7643	13.7538	13.8896	13.7309	13.8313	13.6121	13.4368	13.6259	13.9552	13.641	13.5708	13.3483	13.6633	13.5182	13.4901	13.8353	13.7977	13.7414	13.5372	13.8492	O75694	O75694	NU155_HUMAN	NUP155	Nuclear pore complex protein Nup155
12.6866	12.908	13.1013	12.738	12.8271	12.9729	13.071	13.3957	13.2396	13.9525	12.4052	13.2731	13.3191	13.4934	13.0179	12.4368	12.0369	12.8517	12.8977	10.8605	11.8943	11.4656	11.5152	12.9303	12.4553	12.9838	12.2162	11.3802	13.2254	12.3844	O75695	O75695	XRP2_HUMAN	RP2	Protein XRP2
11.8743	11.3284	11.2978	11.0297	11.3783	15.6683	15.5033	15.2803	15.4371	15.2951	15.0045	14.8393	14.3306	14.3609	14.6445	11.5822	11.4209	11.3233	10.9027	11.1085	15.7295	15.5228	15.5089	15.4001	15.179	14.4878	14.3107	14.2621	14.2555	14.355	O75718	O75718	CRTAP_HUMAN	CRTAP	Cartilage-associated protein
13.4273	13.4469	13.4534	13.7902	13.6228	14.3521	14.4412	14.2434	14.1873	14.1325	14.0988	13.7026	13.8418	13.854	14.002	13.611	13.4018	13.6743	13.681	13.6215	14.9467	15	14.898	14.6895	14.7824	14.7493	14.7272	14.6925	14.7284	14.7516	O75746	O75746	CMC1_HUMAN	SLC25A12	Calcium-binding mitochondrial carrier protein Aralar1
14.8314	15.0349	14.6738	14.9223	14.999	14.8961	14.9087	14.5011	14.2195	14.6735	14.7671	14.1081	14.1154	14.0253	14.7915	15.2282	14.6872	15.046	14.9531	15.0842	15.4103	15.3802	15.2201	14.8299	14.5328	15.3674	15.3358	15.4786	15.2321	15.4082	O75746;Q9UJS0	Q9UJS0;O75746	CMC1_HUMAN;CMC2_HUMAN	SLC25A12;SLC25A13	Calcium-binding mitochondrial carrier protein Aralar1
10.4673	11.2172	11.1044	NaN	8.26011	12.1376	NaN	12.4851	9.92785	10.5178	10.7414	10.7006	10.7405	11.5118	NaN	10.1417	10.5643	10.3945	10.6074	11.6882	12.5955	11.9328	12.4261	NaN	NaN	11.1623	11.9301	8.09995	11.6317	11.942	O75747	O75747	P3C2G_HUMAN	PIK3C2G	Phosphatidylinositol 4-phosphate 3-kinase C2 domain-containing subunit gamma
NaN	NaN	NaN	NaN	NaN	13.3536	14.0208	13.8571	13.4882	13.6934	12.2959	12.822	12.6442	12.9106	12.8172	NaN	NaN	NaN	NaN	NaN	13.2812	12.6429	13.0166	12.8439	12.8762	10.7882	11.4726	10.1758	11.3841	11.2863	O75781	O75781	PALM_HUMAN	PALM	Paralemmin-1
12.2703	11.8337	12.1293	11.9813	11.8312	12.21	12.0257	12.3322	11.7344	11.8735	12.2491	12.2087	12.3854	12.5434	12.1422	12.8529	11.767	12.3486	12.1613	11.9353	11.9316	12.057	11.787	11.53	11.7873	12.0838	12.5506	12.6688	11.8993	11.9085	O75787	O75787	RENR_HUMAN	ATP6AP2	Renin receptor
10.7429	10.9592	11.3078	9.93735	10.0287	9.34316	NaN	NaN	NaN	NaN	11.0373	10.9426	10.5043	11.0783	10.8205	8.47529	9.89793	9.21515	8.68386	10.3212	NaN	NaN	9.7456	8.78728	10.1424	7.0311	9.80973	9.89992	9.4691	9.37289	O75792	O75792	RNH2A_HUMAN	RNASEH2A	Ribonuclease H2 subunit A
12.7668	12.9999	12.8043	13.012	12.564	11.4538	11.8268	11.4773	10.6241	11.196	12.8328	13.1719	13.5102	13.0213	12.9468	12.6943	12.1358	12.543	12.2755	12.2342	10.9458	11.4379	11.1429	11.8212	11.4951	12.5143	12.8252	11.9691	12.0448	12.0309	O75794	O75794	CD123_HUMAN	CDC123	Cell division cycle protein 123 homolog
12.626	12.2404	11.6581	12.3386	12.1647	11.7863	11.2456	11.6566	11.2457	11.5979	11.5796	11.8623	11.8077	12.368	12.1537	12.5192	11.9917	11.4244	12.0469	10.5309	11.9781	11.3244	11.2875	11.2502	11.0344	11.208	11.4541	12.4805	11.846	12.0049	O75817	O75817	POP7_HUMAN	POP7	Ribonuclease P protein subunit p20
11.6385	11.6128	11.7803	11.6375	11.6167	11.3122	11.5602	11.0089	10.6211	11.3714	11.4186	11.5586	11.719	11.2146	11.2632	11.9005	10.9671	10.2427	11.1853	11.105	10.1952	11.219	10.3223	10.2464	11.292	10.85	10.6417	10.9836	10.8561	11.373	O75818	O75818	RPP40_HUMAN	RPP40	Ribonuclease P protein subunit p40
14.3125	14.4149	14.5054	14.3844	14.276	14.4058	13.9203	13.8825	14.1916	13.7912	14.5765	14.9557	14.5451	14.6268	14.2969	14.5091	14.3692	14.3377	14.0599	14.0381	14.0777	14.3592	14.2004	13.9824	13.7173	14.3294	14.2263	14.3002	14.5257	13.8641	O75821	O75821	EIF3G_HUMAN	EIF3G	Eukaryotic translation initiation factor 3 subunit G
14.9596	14.7664	14.2528	14.9573	14.6261	14.5208	14.5967	14.469	13.8537	14.2637	15.1885	15.2257	14.9094	14.977	14.7898	14.8778	14.6567	14.6822	14.6542	14.5998	14.5711	14.2266	14.2133	13.2727	14.1534	14.8427	14.6673	14.8879	14.4856	14.5792	O75822	O75822	EIF3J_HUMAN	EIF3J	Eukaryotic translation initiation factor 3 subunit J
12.7795	12.8979	12.6378	12.8195	12.8917	15.5728	15.6002	15.5092	15.3568	15.3998	14.8928	15.0319	14.7239	14.929	14.812	12.4925	12.1562	12.3922	12.1377	12.4137	15.7622	16.1766	15.8274	15.9232	16.0643	14.8903	14.7754	14.5004	14.8086	14.4585	O75828	O75828	CBR3_HUMAN	CBR3	Carbonyl reductase [NADPH] 3
14.5615	14.7594	15.249	14.9359	15.1153	15.5401	15.1664	16.0209	16.0695	15.4808	15.177	15.7124	16.0622	14.8555	15.5842	15.3667	15.3951	15.2753	15.5414	15.2003	15.814	16.625	15.9197	15.4787	16.0219	15.2107	16.2196	16.0202	15.9751	14.5108	O75828;P16152	P16152;O75828	CBR1_HUMAN;CBR3_HUMAN	CBR1;CBR3	Carbonyl reductase [NADPH] 3
10.6739	9.42091	9.91316	9.89927	NaN	9.84452	9.93334	11.3142	9.64153	10.4171	9.89992	NaN	9.92257	9.58817	10.2143	12.2315	11.1786	10.0143	11.0589	10.7121	10.9899	11.192	11.6021	9.87116	11.8304	10.911	10.1035	9.16451	10.0972	11.1912	O75829	O75829	CNMD_HUMAN	CNMD	Leukocyte cell-derived chemotaxin 1
12.0082	11.5981	11.8835	11.6648	11.4726	11.5213	11.3035	11.5422	12.0094	10.538	12.2248	11.9909	12.0213	12.278	11.6871	12.3504	10.7155	12.0054	11.6379	11.2963	11.7418	12.4262	11.185	11.3577	11.5322	12.0509	11.953	11.7438	12.085	10.5753	O75832	O75832	PSD10_HUMAN	PSMD10	26S proteasome non-ATPase regulatory subunit 10
14.3343	14.3333	14.3614	14.0956	14.2171	9.45366	NaN	NaN	NaN	NaN	13.1185	12.6457	13.2877	13.2773	13.2478	14.271	14.3046	14.2595	14.2189	14.2083	NaN	10.5913	NaN	NaN	NaN	13.0819	13.2073	13.5547	13.2455	13.2984	O75843	O75843	AP1G2_HUMAN	AP1G2	AP-1 complex subunit gamma-like 2
14.2226	14.1559	14.1425	13.8092	13.8807	13.6683	13.5161	13.8843	13.4283	13.473	13.7692	13.9302	14.2845	13.6503	13.8822	13.7574	13.3538	13.9309	13.71	13.7524	13.5951	13.686	13.4543	13.5316	13.5434	14.165	13.9863	13.8318	13.9095	13.7115	O75844	O75844	FACE1_HUMAN	ZMPSTE24	CAAX prenyl protease 1 homolog
11.8279	11.4975	11.4225	11.6296	11.0151	9.85285	NaN	9.45392	9.18388	NaN	10.2296	10.6493	10.9686	10.8394	9.79705	11.2061	11.354	10.588	10.6096	11.3415	NaN	10.4851	8.36581	10.4213	10.264	9.82786	10.8348	10.2933	10.4849	10.7712	O75865	O75865	TPC6A_HUMAN	TRAPPC6A	Trafficking protein particle complex subunit 6A
16.7946	16.872	16.5169	17.0532	17.0301	16.3076	16.1729	15.9028	16.0754	16.174	15.9944	15.9542	16.0142	16.144	15.6818	17.3634	17.3909	17.3038	17.5325	17.4339	16.6953	16.5354	16.4688	16.5341	16.2697	16.9598	17.0481	16.9524	17.1344	17.1491	O75874	O75874	IDHC_HUMAN	IDH1	Isocitrate dehydrogenase [NADP] cytoplasmic
11.1979	12.3758	12.4348	11.8672	11.88	10.4712	10.783	10.8902	10.9611	10.4342	11.2254	11.8669	11.9029	11.9059	11.7777	11.5901	10.9373	11.6114	11.5188	11.7594	10.7319	11.993	10.8287	10.7828	10.9708	11.0029	11.6941	12.0394	11.4606	11.5341	O75879	O75879	GATB_HUMAN	GATB	Glutamyl-tRNA(Gln) amidotransferase subunit B, mitochondrial
11.3255	10.9596	10.2769	10.4661	10.7263	12.5073	12.2869	12.5884	12.5024	12.4905	11.2979	11.6007	12.1222	12.1875	11.9879	11.7477	11.3569	11.7972	11.853	11.1871	12.4047	12.335	12.4219	12.8452	12.4103	11.9243	11.9133	11.9571	11.992	11.2042	O75882	O75882	ATRN_HUMAN	ATRN	Attractin
9.55188	9.13292	9.31077	9.63104	9.47269	10.075	10.8023	10.0917	10.0159	7.7678	9.8265	10.1161	10.1904	9.85944	9.9142	9.74863	9.66134	10.324	10.3807	9.2136	10.3932	10.0627	9.67345	10.1409	10.5523	10.289	8.36537	10.2606	10.3042	9.67222	O75884	O75884	RBBP9_HUMAN	RBBP9	Serine hydrolase RBBP9
12.6543	12.8813	12.8067	12.7014	12.9025	13.6331	13.6698	13.4469	13.4077	13.6672	13.0881	13.0806	12.9979	13.247	12.9402	13.1525	12.8836	12.6845	13.1306	12.7532	13.8107	13.5372	13.5096	13.5836	13.9303	13.0007	12.9661	12.7928	12.9217	13.1319	O75886	O75886	STAM2_HUMAN	STAM2	Signal transducing adapter molecule 2
13.3056	13.1047	13.3054	13.2875	13.5011	13.7741	13.6902	13.3094	14.0491	13.8015	13.2213	13.3845	13.8571	13.7934	13.1713	13.8104	13.0638	12.8597	13.2443	12.8939	13.6417	13.6107	13.3609	13.2849	13.7894	13.7576	13.1416	12.9482	13.2966	13.2095	O75886;Q92783	O75886;Q92783	STAM1_HUMAN;STAM2_HUMAN	STAM;STAM2	Signal transducing adapter molecule 2
13.3955	12.6743	13.7378	13.4413	14.0446	13.0395	13.3771	12.9307	14.0364	13.2119	13.6492	13.8577	12.4601	12.5708	13.5264	13.7576	14.8715	13.8097	14.3473	14.4058	13.7939	13.2861	14.0243	12.4519	13.9396	14.5301	14.3481	13.8963	13.8736	13.8859	O75891	O75891	AL1L1_HUMAN	ALDH1L1	Cytosolic 10-formyltetrahydrofolate dehydrogenase
9.81174	10.4853	11.2849	11.2955	10.8	13.398	13.443	13.2042	12.7354	12.2439	13.1794	12.8861	12.5489	13.0073	12.1192	10.6256	11.3284	11.942	11.7776	NaN	12.7427	12.334	12.1129	11.9679	12.0444	11.8476	11.5583	12.396	12.3487	12.281	O75891;Q3SY69	O75891;Q3SY69	AL1L1_HUMAN;AL1L2_HUMAN	ALDH1L1;ALDH1L2	Cytosolic 10-formyltetrahydrofolate dehydrogenase
9.4279	9.71607	NaN	6.99708	8.76399	10.1882	10.0582	9.54015	9.34912	9.22296	10.2822	10.0379	10.2452	9.8488	9.40516	9.5981	NaN	NaN	9.47007	8.20997	10.6441	9.58183	9.59391	10.5734	10.5401	9.76886	10.1025	10.2371	9.39231	10.1596	O75896	O75896	TUSC2_HUMAN	TUSC2	Tumor suppressor candidate 2
9.37765	7.7834	8.46475	7.69046	7.31619	8.64634	8.96746	9.242	7.91127	9.51455	8.94088	NaN	7.66737	8.03333	8.17753	7.84085	8.44238	8.18934	8.22188	7.45118	NaN	8.96113	NaN	8.62844	8.24021	6.97157	9.05492	8.30188	8.20908	8.26958	O75907	O75907	DGAT1_HUMAN	DGAT1	Diacylglycerol O-acyltransferase 1
10.0636	9.95468	10.6518	9.68293	8.9749	8.11081	9.68958	NaN	8.50189	8.65966	9.46502	8.08396	8.73213	8.91685	7.307	9.81279	10.2508	9.59805	7.33816	9.98564	8.20453	9.35612	8.36325	9.30034	NaN	9.86887	9.30744	9.40866	10.3887	8.55999	O75909	O75909	CCNK_HUMAN	CCNK	Cyclin-K
12.1825	11.0162	11.9705	11.8279	11.7596	NaN	NaN	NaN	NaN	NaN	10.7713	10.9428	9.57063	9.80573	8.12726	12.1296	11.9394	10.9922	11.415	11.6472	NaN	NaN	NaN	NaN	NaN	11.7379	11.4649	11.7518	12.224	11.5016	O75911	O75911	DHRS3_HUMAN	DHRS3	Short-chain dehydrogenase/reductase 3
15.9802	16.1155	15.963	16.0273	16.46	16.7616	16.5541	17.1255	17.3429	17.0312	16.1707	16.442	16.8333	16.9826	17.047	16.1967	15.7188	15.841	16.1901	15.7766	15.7873	17.099	16.5334	16.418	17.369	16.0284	16.9023	16.6743	16.3045	16.542	O75915	O75915	PRAF3_HUMAN	ARL6IP5	PRA1 family protein 3
14.4987	14.6681	14.324	14.0686	14.6816	14.582	15.1447	14.8577	14.7799	15.1877	14.5361	13.8627	14.1555	14.2306	13.7687	14.7056	13.3661	13.2254	14.0542	14.2353	14.1864	14.6422	15.0845	14.834	15.0469	14.7837	14.6602	14.2478	14.5218	14.3427	O75923;Q9NZM1	Q9NZM1;O75923	DYSF_HUMAN;MYOF_HUMAN	DYSF;MYOF	Dysferlin
10.4407	10.1563	9.84888	9.19215	10.7025	8.72426	8.4802	8.71905	9.29204	9.50585	9.55215	10.6804	10.4444	9.60172	9.91779	10.4881	9.23071	10.2952	10.1852	10.5112	8.23405	7.84552	9.77564	9.22517	6.08995	10.592	9.71609	10.4704	10.1044	10.4351	O75925	O75925	PIAS1_HUMAN	PIAS1	E3 SUMO-protein ligase PIAS1
10.0159	10.287	10.1205	10.2374	10.1608	8.6524	10.1032	9.50514	10.4438	9.60529	10.6053	10.433	9.68591	10.0799	10.8593	11.0279	10.5287	10.8801	10.3597	10.8158	9.34574	9.00214	10.1939	8.6311	10.3347	9.83617	10.3212	10.7731	10.0175	8.61716	O75925;O75928	O75928;O75925	PIAS1_HUMAN;PIAS2_HUMAN	PIAS1;PIAS2	E3 SUMO-protein ligase PIAS1
12.8924	12.9422	12.7035	12.9568	12.5577	11.5578	11.8582	11.8238	11.7181	11.6689	12.197	12.5147	12.5147	12.2849	12.4741	12.677	12.7131	12.7819	12.6829	12.9379	12.0619	11.9441	11.9551	11.7398	12.1482	12.8625	12.768	12.7769	12.6145	12.6162	O75934	O75934	SPF27_HUMAN	BCAS2	Pre-mRNA-splicing factor SPF27
14.1564	14.2531	14.2015	14.0578	14.3711	14.7636	15.0963	14.9894	14.8314	15.3026	14.8161	14.8669	14.5799	14.7229	15.2396	14.3714	14.3871	14.3554	14.4363	14.5404	15.0876	14.8276	15.0431	15.0798	15.4103	14.9441	14.4194	14.5036	14.6402	14.9527	O75935	O75935	DCTN3_HUMAN	DCTN3	Dynactin subunit 3
12.1812	12.2941	12.5563	12.2721	11.9707	10.5999	11.3146	9.71015	10.7502	11.4715	11.8745	11.3602	11.7682	11.9066	11.8598	12.4709	12.8625	12.3238	12.4409	11.9046	11.7401	10.2064	11.3531	11.009	11.7976	12.5922	12.3002	11.9502	12.2438	11.9193	O75937	O75937	DNJC8_HUMAN	DNAJC8	DnaJ homolog subfamily C member 8
14.7083	14.6316	14.2961	14.5765	14.4951	13.1563	13.6248	13.5692	13.3165	13.4788	14.82	15.0714	14.7382	14.5806	14.3395	14.907	14.7138	14.5171	14.433	14.2178	14.0877	13.3691	13.5682	13.2849	13.367	14.7789	14.5726	14.4358	14.4805	13.9858	O75940	O75940	SPF30_HUMAN	SMNDC1	Survival of motor neuron-related-splicing factor 30
15.4421	15.4411	15.5875	15.5017	15.4453	16.1383	16.1247	16.1259	15.9917	15.8644	16.0269	15.932	15.6406	15.5694	15.8891	15.9578	15.8176	15.6959	15.7683	15.9624	16.6852	16.4698	16.4188	16.6096	16.6329	16.6379	15.9253	16.2979	16.439	16.559	O75947	O75947	ATP5H_HUMAN	ATP5PD	ATP synthase subunit d, mitochondrial
9.97772	10.8539	11.8226	11.4289	11.7234	12.914	13.058	13.5988	13.4588	12.4639	12.2334	12.5694	13.0073	12.9413	12.8122	12.2591	12.3726	10.5635	11.8924	10.6919	11.6655	13.7633	13.2246	13.6195	13.0498	12.1002	12.9713	12.424	12.6133	12.0288	O75954	O75954	TSN9_HUMAN	TSPAN9	Tetraspanin-9
12.9771	12.9921	12.5243	13.0898	13.2101	13.1074	13.7301	13.5148	13.5613	13.9903	13.5909	13.3573	13.06	12.7837	12.7581	13.5603	13.3051	13.5144	13.7045	13.4939	13.5624	13.2285	13.9324	13.9626	13.6062	13.2962	13.3312	14.0469	13.8618	14.0724	O75955	O75955	FLOT1_HUMAN	FLOT1	Flotillin-1
10.7643	10.8429	10.0079	10.6171	10.5922	11.5674	11.6687	11.8062	11.6426	11.443	12.6076	12.0096	11.9549	12.2381	11.9365	10.6008	10.9604	10.9054	10.6643	10.9035	11.7937	11.4445	11.4828	11.0079	11.3651	11.6147	11.4914	11.7056	11.5865	11.1926	O75962	O75962	TRIO_HUMAN	TRIO	Triple functional domain protein
17.3776	16.9683	16.3788	17.0506	16.5947	17.6611	17.5205	17.2194	17.4695	17.4597	17.4139	17.1101	17.2099	17.0796	17.0717	17.3895	17.3409	17.2299	16.9228	17.2851	17.9351	17.5211	17.678	17.8956	17.5928	18.0913	17.7763	17.7919	17.9357	17.5406	O75964	O75964	ATP5L_HUMAN	ATP5MG	ATP synthase subunit g, mitochondrial
NaN	NaN	10.1886	9.46395	NaN	10.118	9.32068	9.63979	8.7122	9.08889	10.4213	9.42109	9.0208	8.49336	8.21708	10.4765	NaN	10.4517	10.7478	NaN	9.45731	9.08192	9.14608	8.62127	9.35953	8.86907	NaN	9.00538	9.75559	10.0773	O75970	O75970	MPDZ_HUMAN	MPDZ	Multiple PDZ domain protein
14.9346	15.0827	14.907	14.9348	15.0749	13.7353	13.5244	14.0899	13.7989	13.8643	14.3377	14.0836	14.2924	14.537	14.3146	14.9756	14.6149	14.6542	14.7587	14.8167	13.1847	13.3626	13.5287	13.5136	13.379	14.6736	14.7288	14.7641	14.7892	14.8563	O75976	O75976	CBPD_HUMAN	CPD	Carboxypeptidase D
15.8969	15.8488	15.7491	15.7939	15.7197	14.8496	14.5434	14.6249	14.5627	14.7495	15.887	15.9816	15.8385	15.8269	15.8803	15.3846	14.9165	15.0774	14.9215	15.1376	14.5235	14.6076	14.4266	14.4865	14.1942	15.5181	15.1666	15.2108	14.9695	15.1761	O76003	O76003	GLRX3_HUMAN	GLRX3	Glutaredoxin-3
NaN	NaN	NaN	NaN	NaN	NaN	NaN	NaN	NaN	NaN	NaN	NaN	11.0747	NaN	8.97249	NaN	NaN	NaN	NaN	10.8418	NaN	NaN	NaN	NaN	NaN	NaN	NaN	NaN	NaN	NaN	O76011;Q14525;Q14532	P02534;P25690;Q15323;Q14525;O76009;O76011;Q92764;Q14532	K1H2_HUMAN;KRT34_HUMAN;KT33B_HUMAN	KRT32;KRT33B;KRT34	Keratin, type I cuticular Ha4
14.6483	14.8115	14.6072	14.7283	14.7625	13.599	13.3464	13.5929	13.5276	13.697	14.6676	14.3897	14.541	14.4513	14.5247	14.0351	14.0459	14.2109	14.1737	14.144	13.2623	12.675	13.5767	13.1454	13.3404	14.304	14.0662	14.3936	14.2093	14.4371	O76021	O76021	RL1D1_HUMAN	RSL1D1	Ribosomal L1 domain-containing protein 1
12.6538	12.3136	12.4846	12.5486	12.3443	11.4328	11.0783	11.6297	11.1564	12.3442	12.0876	11.9997	12.2533	11.7012	11.4652	12.7065	12.4826	12.7573	12.7988	12.8065	10.6742	10.9624	11.5739	11.52	10.6901	11.612	11.4368	12.2209	12.2584	11.779	O76024	O76024	WFS1_HUMAN	WFS1	Wolframin
11.7958	12.001	11.777	11.7053	12.1054	NaN	NaN	NaN	NaN	NaN	NaN	NaN	NaN	NaN	NaN	12.5453	12.3253	12.722	12.5442	12.1049	NaN	NaN	NaN	NaN	NaN	NaN	9.56797	10.8783	12.0211	10.5736	O76027	O76027	ANXA9_HUMAN	ANXA9	Annexin A9
13.5023	13.9356	13.769	13.704	13.7523	12.6741	12.2944	12.3679	12.2703	12.3579	13.2416	13.3457	13.3451	13.4214	13.3697	13.3956	13.4017	13.3921	13.4221	13.4696	12.7787	12.4956	12.4895	12.5984	12.3339	13.6248	13.4986	13.4239	13.3564	13.4939	O76031	O76031	CLPX_HUMAN	CLPX	ATP-dependent Clp protease ATP-binding subunit clpX-like, mitochondrial
12.4614	11.9031	12.2861	11.7938	12.2198	NaN	NaN	NaN	NaN	NaN	9.03596	NaN	NaN	NaN	NaN	12.4498	12.95	13.0297	12.5996	12.6373	NaN	NaN	NaN	NaN	NaN	NaN	11.7191	11.6771	11.0885	10.5802	O76041	O76041	NEBL_HUMAN	NEBL	Nebulette
NaN	NaN	NaN	10.1456	NaN	12.3868	NaN	11.6854	13.0757	13.0642	12.5173	12.3889	12.5381	12.9097	13.2158	NaN	NaN	NaN	NaN	NaN	12.58	13.1641	13.1141	13.1852	13.4659	12.4689	12.4039	12.348	12.4197	12.2013	O76061	O76061	STC2_HUMAN	STC2	Stanniocalcin-2
13.135	13.0243	12.7715	13.3543	13.4815	11.0623	11.5272	11.775	11.1133	NaN	11.7207	11.398	11.3014	10.6973	11.8327	13.4267	13.5863	13.0562	13.8543	13.4422	10.334	NaN	11.5878	11.1894	11.5034	12.5166	12.9059	13.3622	13.2255	13.5629	O76062	O76062	ERG24_HUMAN	TM7SF2	Delta(14)-sterol reductase TM7SF2
18.8463	18.9017	18.6881	19.0827	19.0221	13.7981	13.7934	13.0098	13.26	13.4478	17.3734	17.3871	17.0445	17.4277	17.2466	20.1682	20.1962	19.8831	19.9438	20.0729	14.8302	13.4619	13.43	14.0599	13.9123	19.5933	19.4671	19.5515	19.5676	19.6185	O76070	O76070	SYUG_HUMAN	SNCG	Gamma-synuclein
13.12	13.2104	13.3081	12.7517	13.068	12.6725	12.541	12.9331	12.5127	12.022	13.0768	13.0906	13.1477	13.301	13.0824	13.0214	12.6023	13.0751	12.8678	12.8562	12.0679	11.64	12.3961	12.0443	12.2565	13.0482	13.0041	12.7331	12.7482	12.7416	O76071	O76071	CIAO1_HUMAN	CIAO1	Probable cytosolic iron-sulfur protein assembly protein CIAO1
10.406	10.9621	10.405	10.8208	11.2354	7.84718	NaN	NaN	8.45754	NaN	10.1206	9.7089	10.2119	9.06228	NaN	10.43	10.9891	9.4613	11.0327	9.32065	NaN	NaN	NaN	NaN	8.90001	10.1517	10.5397	10.9634	10.5184	10.7073	O76075	O76075	DFFB_HUMAN	DFFB	DNA fragmentation factor subunit beta
8.89124	7.13686	9.584	10.1261	8.7245	9.13418	9.72978	8.30027	NaN	NaN	9.79678	10.2256	9.72007	10.3683	9.81912	10.0738	NaN	9.94397	NaN	8.89892	10.4498	10.6696	8.82477	10.9476	8.84185	9.79261	9.63278	9.77731	9.06391	10.1478	O76080	O76080	ZFAN5_HUMAN	ZFAND5	AN1-type zinc finger protein 5
13.8741	13.5915	13.549	13.7851	13.6043	13.6568	13.124	13.3185	13.2968	13.317	13.8126	13.9368	13.733	13.7791	13.7452	13.4521	13.3559	13.4117	13.7768	13.398	12.9941	13.0807	13.3888	13.1438	13.1864	13.6868	13.5208	13.6779	13.6221	13.5955	O76094	O76094	SRP72_HUMAN	SRP72	Signal recognition particle subunit SRP72
14.4794	14.3845	14.2317	14.4344	14.195	13.2123	13.7849	13.5151	13.4348	13.4848	13.8235	14.4779	13.4819	13.6865	13.7619	14.6816	14.4154	13.7817	14.24	14.526	14.1937	13.865	13.4493	12.8238	11.5969	14.6341	14.0686	14.197	14.4748	13.6158	O76095	O76095	JTB_HUMAN	JTB	Protein JTB
14.6674	14.4708	14.3188	14.6007	14.8983	11.2427	10.7543	9.6684	9.76994	11.5835	14.102	12.9563	13.3467	NaN	12.2996	15.355	15.6277	14.9165	14.9376	15.2452	12.1077	10.865	10.1099	11.6813	NaN	15.084	13.3163	16.2599	15.4429	15.0656	O77727	O77727	K1C15_SHEEP	KRT15	Keratin, type I cytoskeletal 15
16.5854	12.8202	15.5012	13.4704	13.413	12.4909	11.8821	14.8954	12.1528	15.5521	12.3024	17.2521	13.4117	13.1072	12.5628	12.962	13.0687	13.0749	12.9945	14.9077	12.7951	13.1975	11.9708	11.6941	13.0156	13.1293	11.9592	13.5717	13.3496	13.4892	O77727;P02533;P08779;P13646;P19012	O77727;P13646;P19012;P02533;P08779	K1C13_HUMAN;K1C14_HUMAN;K1C15_HUMAN;K1C15_SHEEP;K1C16_HUMAN	KRT13;KRT14;KRT15;KRT16	Keratin, type I cytoskeletal 15
11.6844	12.1362	12.6848	11.9336	11.7849	11.5772	10.3413	11.6181	10.0821	NaN	8.94188	11.4911	10.2696	14.7021	11.7977	10.7238	12.1965	10.9501	NaN	10.4952	10.7357	10.8031	11.126	11.3434	11.1943	11.7582	11.7927	12.0356	NaN	10.73	O77727;P13645	O77727;P13645	K1C10_HUMAN;K1C15_SHEEP	KRT10;KRT15	Keratin, type I cytoskeletal 15
14.9618	13.7749	15.4195	15.2155	15.3331	14.368	14.4121	14.158	13.7742	NaN	13.8141	14.7167	12.7014	16.3445	14.5778	14.8644	16.4238	13.6823	15.4222	15.0924	14.1696	13.9522	14.0845	12.9293	13.2903	14.3373	NaN	NaN	16.1106	NaN	O77727;P13645;P13646	O77727;P13646;P13645	K1C10_HUMAN;K1C13_HUMAN;K1C15_SHEEP	KRT10;KRT13;KRT15	Keratin, type I cytoskeletal 15
16.4274	16.748	16.5031	16.3493	16.5598	9.87388	9.85696	15.0355	10.1759	11.1515	15.2872	15.0868	14.6782	14.713	14.6133	15.6118	17.1146	16.3201	16.5046	16.6111	NaN	NaN	12.3585	12.6941	10.3936	16.1146	16.1973	16.4834	17.2227	16.6064	O77727;P13646;P19012	O77727;P13646;P19012	K1C13_HUMAN;K1C15_HUMAN;K1C15_SHEEP	KRT13;KRT15	Keratin, type I cytoskeletal 15
NaN	NaN	NaN	NaN	NaN	NaN	NaN	NaN	NaN	NaN	NaN	NaN	NaN	NaN	NaN	10.5473	NaN	NaN	NaN	NaN	NaN	NaN	NaN	NaN	NaN	NaN	NaN	NaN	NaN	NaN	O77727;P13646;P35900	O77727;P02534;P25690;P13646;Q15323;Q14525;O76009;Q6A162;O76011;P35900;Q9C075	K1C13_HUMAN;K1C15_SHEEP;K1C20_HUMAN	KRT13;KRT15;KRT20	Keratin, type I cytoskeletal 15
15.0455	15.3348	15.2246	15.4006	15.318	15.2057	15.3606	15.0858	15.3787	15.4291	15.2548	14.9583	15.2147	15.2222	15.3924	15.7414	15.9	15.5629	15.8841	15.8847	14.7885	15.3408	14.9109	14.8791	15.0803	15.7561	15.7642	15.5992	15.7485	15.6581	O94760	O94760	DDAH1_HUMAN	DDAH1	N(G),N(G)-dimethylarginine dimethylaminohydrolase 1
12.1656	11.0573	11.103	12.1326	10.7083	11.4531	11.9738	10.8809	12.2468	11.6409	11.9929	11.7464	11.5331	12.19	11.8139	12.0263	12.2149	11.5237	12.0821	12.0889	10.9531	10.3288	11.9005	11.1581	11.4346	11.4743	11.7218	11.9701	11.9407	11.6277	O94763	O94763	RMP_HUMAN	URI1	Unconventional prefoldin RPB5 interactor 1
12.4014	11.7361	11.9764	10.2616	12.1298	11.0091	10.7327	11.0474	11.9079	11.9414	12.1654	11.8504	11.9775	12.1049	10.8125	12.2323	12.3782	11.7069	12.4761	12.5055	12.4077	12.5157	12.1213	12.4395	12.3607	12.1911	11.6478	9.76161	11.3812	12.3678	O94766	O94766	B3GA3_HUMAN	B3GAT3	Galactosylgalactosylxylosylprotein 3-beta-glucuronosyltransferase 3
9.47669	8.94897	8.38519	9.45462	9.76895	9.30875	11.0994	10.1363	9.2328	10.2407	9.3451	10.918	10.7247	10.3048	9.16769	10.4391	9.25977	9.506	9.17373	9.43884	10.977	10.5161	10.1471	8.89771	9.09776	9.4118	10.8168	9.24167	10.7575	9.66717	O94768	O94768	ST17B_HUMAN	STK17B	Serine/threonine-protein kinase 17B
14.9891	14.9459	14.9098	14.8174	14.9117	13.9649	13.9666	13.8286	13.698	13.7981	14.8736	14.8317	14.735	14.8132	14.6481	14.6382	14.6092	14.7155	14.5579	14.6407	14.1539	13.8823	13.983	14.0873	13.945	14.6494	14.7936	14.6611	14.6183	14.7344	O94776	O94776	MTA2_HUMAN	MTA2	Metastasis-associated protein MTA2
13.7067	13.6379	13.3554	13.5063	13.7888	12.6662	12.6758	12.4039	12.6512	12.7928	13.5771	13.417	13.5628	13.3721	13.3492	13.5308	13.2336	13.4629	13.3136	13.6119	13.4005	12.594	12.2587	11.6029	11.7323	13.6051	13.565	13.4596	13.4737	13.2979	O94776;Q13330	Q9BTC8;Q13330;O94776	MTA1_HUMAN;MTA2_HUMAN	MTA1;MTA2	Metastasis-associated protein MTA2
17.5327	17.5059	17.4729	17.6599	17.7039	NaN	NaN	NaN	NaN	NaN	16.6745	16.5602	16.917	16.7615	16.8654	17.5413	17.7627	17.7975	17.6345	17.9176	12.8818	12.3489	NaN	12.0945	NaN	17.4108	17.3756	16.6558	17.5004	17.6573	O94788;P47895	O94788;P47895	AL1A2_HUMAN;AL1A3_HUMAN	ALDH1A2;ALDH1A3	Retinal dehydrogenase 2
13.9756	14.0237	14.2646	14.0115	14.1058	13.3095	12.6563	13.2741	12.9571	13.0594	14.0382	13.9791	14.1226	14.1253	14.2199	14.2169	14.1114	14.2477	14.0521	13.9735	12.8457	12.8372	12.7967	12.5986	12.5783	13.6651	13.7271	13.9587	13.8469	13.2754	O94804	O94804	STK10_HUMAN	STK10	Serine/threonine-protein kinase 10
9.12502	10.1251	9.71087	10.4346	9.6787	9.51047	8.25334	9.08999	7.08125	8.50414	9.78011	9.73381	9.56264	8.12229	8.70391	11.1084	8.67284	10.483	9.76583	10.0998	7.58329	9.14028	7.28376	3.87972	7.92231	9.54898	9.49708	9.65369	8.94978	8.48934	O94804;Q9H2G2	O94804;Q9H2G2	SLK_HUMAN;STK10_HUMAN	SLK;STK10	Serine/threonine-protein kinase 10
6.02855	7.91008	7.92142	NaN	7.00605	7.4136	7.38645	5.9761	8.20262	NaN	8.09319	6.61516	NaN	6.17321	6.18559	NaN	5.18938	NaN	NaN	6.21982	NaN	4.72933	8.06213	7.75437	NaN	NaN	8.53337	NaN	NaN	4.22211	O94806	O94806	KPCD3_HUMAN	PRKD3	Serine/threonine-protein kinase D3
15.959	15.333	12.7555	11.9989	13.7947	16.199	16.006	16.1162	15.6518	15.5776	16.3067	15.6564	15.9127	15.7192	15.9515	15.0229	14.701	11.9497	15.6369	12.806	15.7217	15.4412	15.7698	15.7822	15.3701	16.1149	15.9063	16.2473	15.8163	15.6208	O94808	O94808	GFPT2_HUMAN	GFPT2	Glutamine--fructose-6-phosphate aminotransferase [isomerizing] 2
12.6932	13.1007	12.8788	13.0991	13.3246	14.2553	12.8962	14.6019	13.938	13.9589	14.1534	14.3273	14.7815	14.4075	14.1829	13.0186	13.1884	12.6377	13.1099	12.7551	13.3069	13.566	13.921	13.2755	13.5296	13.8453	14.3579	14.2477	14.3384	14.4107	O94808;Q06210	Q06210;O94808	GFPT1_HUMAN;GFPT2_HUMAN	GFPT1;GFPT2	Glutamine--fructose-6-phosphate aminotransferase [isomerizing] 2
NaN	6.99772	NaN	NaN	NaN	NaN	NaN	NaN	NaN	NaN	NaN	NaN	NaN	NaN	8.80016	NaN	NaN	NaN	NaN	NaN	NaN	NaN	NaN	NaN	NaN	NaN	NaN	NaN	NaN	NaN	O94811	O94811	TPPP_HUMAN	TPPP	Tubulin polymerization-promoting protein
11.0921	11.0913	11.7679	11.2612	11.3564	11.9374	11.4614	11.6173	11.8215	11.8172	11.8704	11.7998	12.0113	11.875	11.929	11.5015	11.2546	11.2546	11.4058	11.3298	11.7599	11.5889	11.6426	11.471	11.325	11.9534	11.4162	11.7114	11.9325	11.7959	O94822	O94822	LTN1_HUMAN	LTN1	E3 ubiquitin-protein ligase listerin
14.1424	14.2514	14.2959	14.5025	14.1063	13.5097	13.4932	13.1702	13.5999	13.3772	14.3524	13.9694	13.7742	14.1786	14.1414	14.3799	14.3052	14.0103	14.1182	14.2665	13.5726	13.6507	13.3617	13.4718	13.321	14.2773	14.3709	14.4934	14.5603	14.3466	O94826	O94826	TOM70_HUMAN	TOMM70	Mitochondrial import receptor subunit TOM70
10.4395	10.9347	10.4326	10.7852	11.0715	11.5912	11.6184	11.341	11.7228	12.3474	11.8269	10.886	11.6367	11.1545	11.6624	11.1177	10.7022	10.9319	11.3006	10.1827	11.0177	11.5651	11.0193	11.6168	11.0645	10.4826	11.1538	10.8909	11.2193	11.2419	O94829	O94829	IPO13_HUMAN	IPO13	Importin-13
8.71168	9.84761	10.4313	10.2004	9.48146	9.47345	10.4271	9.55443	7.99258	8.58081	9.55345	10.1248	9.10348	9.73985	9.80724	10.2071	9.97807	10.2781	9.55831	9.77402	5.74595	9.21812	9.74053	9.11983	8.80491	8.5997	8.84824	9.57554	8.75379	9.55469	O94830	O94830	DDHD2_HUMAN	DDHD2	Phospholipase DDHD2
14.5556	14.6608	14.8446	14.7384	14.7137	16.2417	16.2985	15.8484	16.3049	15.8168	15.6319	15.3999	15.4665	15.6388	15.4013	14.8289	15.0739	14.8986	15.0671	14.975	15.6854	16.1402	16.1412	15.7223	15.9008	15.4151	15.8663	15.7407	15.7489	15.6502	O94832	O94832	MYO1D_HUMAN	MYO1D	Unconventional myosin-Id
12.3644	12.3011	12.6221	12.7591	12.8259	11.5376	11.3513	11.7825	11.0843	11.0209	12.6316	12.2999	12.3797	12.4421	12.5979	12.3358	11.3968	12.5233	12.3761	12.2446	11.5567	11.7272	11.6044	11.2155	11.5452	12.5119	12.231	12.4511	12.3578	12.2083	O94842	O94842;O15405;Q96NM4	TOX4_HUMAN	TOX4	TOX high mobility group box family member 4
12.832	12.6426	13.1988	13.0215	13.0384	15.5204	15.3638	15.8584	15.7245	15.6523	14.9573	14.7689	15.0711	15.0927	15.0458	12.7369	12.7612	12.2623	13.2966	12.5763	14.7886	14.518	14.7486	14.7962	14.8869	13.931	13.8424	13.9694	14.0469	14.0162	O94851	O94851	MICA2_HUMAN	MICAL2	[F-actin]-monooxygenase MICAL2
9.75907	9.75587	10.6832	NaN	NaN	11.6667	11.8521	11.6307	11.7676	11.313	10.9349	11.3246	10.8217	11.204	10.1443	10.3207	NaN	9.36069	10.59	NaN	10.8914	7.45066	10.5213	10.3085	9.89364	9.24539	9.8937	10.4443	10.3624	10.0862	O94851;Q7RTP6	O94851;Q7RTP6	MICA2_HUMAN;MICA3_HUMAN	MICAL2;MICAL3	[F-actin]-monooxygenase MICAL2
13.2789	13.2921	13.4112	13.2642	13.3791	16.3702	16.2084	16.2213	16.2873	16.1996	15.8989	15.82	15.6728	15.7406	15.9091	13.4118	13.244	13.4342	13.4529	13.3928	15.8706	16.1557	15.8547	15.9901	15.7924	15.1054	15.0784	15.1897	14.9977	14.7242	O94855	O94855	SC24D_HUMAN	SEC24D	Protein transport protein Sec24D
11.0262	10.1854	10.5648	9.9175	10.7792	12.3017	11.8403	12.89	11.7865	10.0948	11.36	10.5324	12.5668	12.4476	11.8463	11.3839	11.399	11.296	10.7127	11.1808	10.1209	12.181	10.9567	11.8145	11.4779	11.107	12.2799	10.8054	11.7648	11.4181	O94855;P53992	P53992;O94855	SC24C_HUMAN;SC24D_HUMAN	SEC24C;SEC24D	Protein transport protein Sec24D
10.5889	10.5543	9.99718	11.0128	10.6648	8.32793	9.46367	8.92528	10.2574	8.33486	9.69502	9.46573	10.0631	9.86229	8.13778	10.598	9.76143	9.95417	10.7608	11.0039	9.53589	10.3478	10.137	10.5443	NaN	10.571	11.0425	10.4774	9.53984	11.0631	O94864	O94864	ST65G_HUMAN	SUPT7L	STAGA complex 65 subunit gamma
13.5957	13.7488	13.7466	13.7288	13.7169	14.9558	14.8969	14.8722	14.7381	14.738	14.4912	14.5897	14.4699	14.4194	14.5021	13.7816	13.7375	13.9049	14.0224	13.8326	14.7374	14.7287	14.3943	14.7372	14.5813	14.0992	14.16	14.2169	14.1648	14.2755	O94874	O94874	UFL1_HUMAN	UFL1	E3 UFM1-protein ligase 1
15.308	14.9915	15.2645	15.4068	15.1956	12.5108	12.2827	13.5347	12.3315	13.3465	13.6131	13.4911	14.1476	13.6008	14.1436	15.2423	14.8676	15.069	14.9541	15.1588	11.6479	11.8353	13.0395	12.3704	12.6965	14.0016	14.2034	14.6514	14.4321	14.4698	O94875	O94875	SRBS2_HUMAN	SORBS2	Sorbin and SH3 domain-containing protein 2
12.2809	12.5361	11.6877	12.5462	11.27	10.4531	NaN	9.84877	NaN	7.75114	10.4906	10.4894	10.9295	9.72956	6.68368	12.1773	12.3486	11.9212	12.0193	12.1349	NaN	NaN	NaN	NaN	NaN	10.1965	9.90423	11.079	11.606	10.335	O94875;Q9BX66	O94875;Q9BX66	SRBS1_HUMAN;SRBS2_HUMAN	SORBS1;SORBS2	Sorbin and SH3 domain-containing protein 2
11.0813	10.8732	9.99928	10.8103	10.6338	9.30854	4.6883	NaN	8.76785	NaN	10.1492	10.0648	10.2095	9.56553	11.1485	9.54138	11.008	10.9548	10.4837	11.2217	9.2115	NaN	8.81487	9.12533	9.88391	10.9454	10.5532	10.669	10.671	11.277	O94880	O94880	PHF14_HUMAN	PHF14	PHD finger protein 14
10.1567	10.0139	NaN	9.91725	9.81822	12.1621	11.7321	12.045	11.7161	12.1144	11.1759	11.1523	10.9483	11.2297	11.134	10.4558	11.2828	10.1873	10.3878	10.4504	11.6318	11.9129	11.7332	11.5563	11.784	11.0855	10.6911	11.2956	11.2014	10.9818	O94885	O94885	SASH1_HUMAN	SASH1	SAM and SH3 domain-containing protein 1
13.6567	13.4674	13.3233	13.2366	13.2122	13.4473	13.1113	13.3102	13.3384	13.1175	12.9563	12.6181	13.064	13.1119	12.9758	14.32	13.7598	13.8405	13.8899	13.8133	13.1815	13.4519	13.4007	13.6787	13.4119	13.6697	13.6443	13.6352	13.5219	12.7843	O94886	O94886	CSCL1_HUMAN	TMEM63A	CSC1-like protein 1
9.36375	10.0473	10.4628	10.2443	9.43966	9.28351	9.25827	10.0203	9.80808	9.34187	10.211	9.9867	9.33996	9.8857	9.75742	10.1154	9.96763	10.7659	9.48779	10.5673	8.79753	8.76155	10.3092	9.84669	9.87801	10.2139	9.60586	9.3109	10.4028	10.4427	O94887	O94887	FARP2_HUMAN	FARP2	FERM, ARHGEF and pleckstrin domain-containing protein 2
13.0701	12.7093	12.6989	13.0304	12.8895	12.6921	12.3886	12.4542	12.1596	12.1181	12.8135	13.022	12.6164	12.9658	12.7623	13.3025	12.9904	12.8629	12.9264	12.6395	12.6865	13.0433	12.6956	12.6779	12.6906	13.3319	13.0045	13.1181	13.0404	12.9244	O94888	O94888	UBXN7_HUMAN	UBXN7	UBX domain-containing protein 7
12.1121	11.967	12.0853	11.7683	12.2842	10.7854	10.6511	10.7579	10.2964	10.425	11.3573	10.6242	11.6339	11.4864	11.9068	12.0679	11.9609	12.0902	11.9696	12.1928	11.2562	10.6553	11.0718	10.9463	11.5581	11.1001	11.59	11.6274	11.4472	11.5874	O94901	O94901	SUN1_HUMAN	SUN1	SUN domain-containing protein 1
12.5082	12.9086	12.7107	12.6523	12.6046	13.0271	13.0377	12.8669	13.1023	12.5474	13.1715	12.9306	13.0078	13.1371	13.2039	13.0451	13.1306	12.9359	12.7387	12.9934	13.0014	12.8687	12.9377	13.0184	13.0843	13.1504	13.2922	13.2666	12.9396	13.0204	O94903	O94903	PLPHP_HUMAN	PLPBP	Pyridoxal phosphate homeostasis protein
13.9879	13.9182	14.206	14.163	14.1999	14.2867	14.2367	14.5016	14.5178	14.0246	14.1662	13.8255	13.9859	13.8499	14.4203	14.5132	14.4481	14.4291	14.4836	14.5265	14.4154	14.7864	14.7585	14.9199	14.724	14.0524	14.4613	14.3548	14.4344	14.7107	O94905	O94905	ERLN2_HUMAN	ERLIN2	Erlin-2
14.5896	14.5647	14.7915	14.8103	14.6929	13.7604	13.7476	13.8516	13.6619	13.5935	14.2819	14.1654	14.5007	14.3478	14.3777	14.7075	14.8913	14.8059	14.888	14.9101	13.4836	13.766	13.7853	13.6884	13.6882	14.4064	14.6478	14.6538	14.5816	14.6116	O94906	O94906	PRP6_HUMAN	PRPF6	Pre-mRNA-processing factor 6
12.0216	11.8699	12.1997	12.4034	11.5828	NaN	9.21772	NaN	NaN	9.21003	12.7219	12.2731	13.0475	13.2335	12.9188	12.2405	13.3178	13.1464	11.9684	13.2988	NaN	NaN	NaN	NaN	NaN	12.8675	12.0548	11.8689	11.461	10.3864	O94907	O94907	DKK1_HUMAN	DKK1	Dickkopf-related protein 1
NaN	NaN	NaN	NaN	12.5114	13.1093	13.3362	13.0825	13.197	12.9134	12.0357	12.5164	11.9188	11.9021	11.6577	NaN	NaN	NaN	NaN	NaN	13.9691	13.8688	13.933	13.5642	13.7472	11.8017	11.6292	11.4537	11.9852	11.4344	O94911	O94911	ABCA8_HUMAN	ABCA8	ATP-binding cassette sub-family A member 8
11.7757	11.8264	11.2512	11.7768	11.3501	10.6081	11.0901	11.3894	10.7319	11.2555	11.8232	12.0365	11.4636	11.5101	11.8337	11.9148	12.0025	11.5507	11.7172	11.7195	11.3937	11.348	11.4205	11.0398	10.7952	11.9411	11.6086	11.2051	11.7348	11.3418	O94913	O94913	PCF11_HUMAN	PCF11	Pre-mRNA cleavage complex 2 protein Pcf11
12.5711	12.4711	12.5471	12.2541	12.4033	11.2854	11.2304	11.264	11.0744	11.6437	12.0632	11.7099	11.9815	12.2391	12.0496	12.3895	12.5029	12.3524	12.3908	12.1617	11.2947	11.0143	11.5151	10.6817	9.83662	11.7594	11.9388	12.2711	12.0665	12.209	O94915	O94915	FRYL_HUMAN	FRYL	Protein furry homolog-like
10.3289	11.1485	10.9765	11.2265	10.7624	10.71	10.8448	11.2899	10.2119	10.2438	10.5266	11.2083	10.193	11.1238	11.244	10.6682	11.7549	11.1929	10.3952	10.8308	10.5683	10.7276	11.2714	11.2757	10.9471	11.1536	10.4823	10.0522	11.0334	11.0339	O94916	O94916	NFAT5_HUMAN	NFAT5	Nuclear factor of activated T-cells 5
13.5108	13.1224	13.0629	13.0999	13.1043	13.8645	14.2912	14.5841	14.656	14.4411	14.0078	14.1312	14.2355	14.2267	14.4966	13.4887	13.0938	13.0399	13.2881	13.2257	13.5072	14.0006	14.3574	14.3358	14.5704	13.4732	14.0561	14.0685	14.0142	14.0762	O94919	O94919	ENDD1_HUMAN	ENDOD1	Endonuclease domain-containing 1 protein
9.43504	8.74617	6.72416	NaN	8.71776	10.3443	8.2574	10.4191	10.13	10.3995	9.05378	10.3212	10.4707	10.6775	10.0199	9.19135	NaN	8.55972	9.14398	10.0531	9.9922	9.9626	10.4059	10.473	NaN	9.67178	8.16045	10.0944	10.3275	9.29686	O94921	O94921	CDK14_HUMAN	CDK14	Cyclin-dependent kinase 14
11.1117	10.6832	11.1931	11.0934	11.3669	9.98496	9.62581	10.5879	11.099	8.00583	9.93793	10.1628	10.7533	10.0717	10.5159	10.8802	8.54493	11.6804	11.8138	11.1753	11.1238	11.3136	8.40355	NaN	11.5349	11.3489	11.3278	11.4813	10.519	10.7756	O94923	O94923	GLCE_HUMAN	GLCE	D-glucuronyl C5-epimerase
16.1085	15.7318	15.8922	15.853	15.7783	15.0033	14.9461	14.9829	14.8728	14.9759	15.8219	15.5716	15.8678	15.8444	15.7603	15.968	15.5399	15.5253	15.6253	15.7304	14.5844	14.8379	14.6716	14.5207	14.4943	16.3056	15.8934	16.0661	15.9171	16.114	O94925	O94925	GLSK_HUMAN	GLS	Glutaminase kidney isoform, mitochondrial
11.0332	10.4652	11.4713	11.5566	10.9387	10.1274	10.4705	10.2474	8.30352	9.00389	11.3657	9.00585	11.5026	10.276	10.6338	10.0388	10.1806	10.4665	9.72708	10.4422	NaN	10.0288	10.4705	6.35614	7.6383	9.59135	11.1733	8.81799	11.2386	NaN	O94927	O94927	HAUS5_HUMAN	HAUS5	HAUS augmin-like complex subunit 5
11.8255	12.1569	12.1456	12.1753	11.8733	11.7085	10.6354	11.4974	11.1552	11.8803	12.2566	10.8505	12.4082	12.1094	12.1886	12.3903	12.7056	12.9975	13.1213	12.2998	11.8201	11.6105	11.9678	11.3977	11.9816	12.1923	11.8758	12.4944	12.3173	12.2962	O94929	O94929	ABLM3_HUMAN	ABLIM3	Actin-binding LIM protein 3
9.71215	9.94296	9.71901	10.3498	9.41195	8.78335	6.78305	9.2499	7.79682	8.9585	8.80483	9.49873	9.13721	8.72231	8.58608	9.613	9.58421	9.97451	9.5725	9.04067	9.1858	8.44812	7.7315	8.36634	8.96545	9.13828	10.1357	9.95543	9.13875	9.53468	O94953	O94953	KDM4B_HUMAN	KDM4B	Lysine-specific demethylase 4B
12.8567	12.2877	NaN	14.0353	14.4437	13.8443	13.4141	13.2814	NaN	13.93	13.995	NaN	13.8525	14.0551	13.564	NaN	12.6733	13.3941	12.1287	13.0399	13.9851	13.2675	NaN	NaN	14.7877	13.6658	NaN	NaN	13.9302	14.5934	O94964	O94964	SOGA1_HUMAN	SOGA1	Protein SOGA1
11.9368	11.8977	11.5286	11.7839	12.0407	12.2841	11.8758	11.2669	11.6728	12.1572	12.26	11.9196	11.797	12.2044	11.8584	11.8017	11.5759	11.7751	11.5426	11.7616	11.2978	11.4037	12.0612	12.042	11.6506	12.1019	11.9414	11.9128	12.3369	11.3719	O94966	O94966	UBP19_HUMAN	USP19	Ubiquitin carboxyl-terminal hydrolase 19
8.90411	8.30073	7.57943	8.26706	8.04815	11.2128	11.1854	11.1251	11.1276	11.5176	10.3573	10.4286	10.8054	10.7789	10.1531	7.43815	8.1606	7.83196	8.66724	9.2262	11.0698	10.1482	11.1531	11.1139	11.0495	9.89863	9.99814	9.55894	10.1575	8.85087	O94967	O94967	WDR47_HUMAN	WDR47	WD repeat-containing protein 47
13.2298	13.2025	13.2241	13.2214	13.2685	14.8924	14.4789	14.6692	14.8482	14.7552	14.465	14.0685	14.4504	14.3352	14.4524	13.3484	13.4388	13.3372	13.2189	13.2661	14.689	14.779	14.7898	14.4471	14.7428	14.2578	14.2389	14.3326	14.3011	14.1142	O94973	O94973	AP2A2_HUMAN	AP2A2	AP-2 complex subunit alpha-2
15.2964	15.188	15.2462	15.1124	15.3057	16.6593	16.7616	16.721	16.6004	17.0001	16.3903	16.2777	16.2001	16.3541	16.1726	15.3861	15.5022	15.1974	15.7455	15.5407	16.7878	16.7672	16.6716	16.4476	16.8261	16.3288	16.1397	16.22	16.2078	16.2657	O94973;O95782	O95782;O94973	AP2A1_HUMAN;AP2A2_HUMAN	AP2A1;AP2A2	AP-2 complex subunit alpha-2
15.3472	15.2764	15.0645	15.2647	15.3547	16.6896	16.5545	16.5018	16.7513	16.4622	16.4616	15.8726	16.1658	16.3035	16.3085	15.5951	15.1543	15.4466	15.5267	15.2825	16.3826	16.41	16.4131	16.3653	16.1976	15.9435	15.9585	15.917	16.1588	15.9327	O94979	O94979	SC31A_HUMAN	SEC31A	Protein transport protein Sec31A
12.4473	11.9749	12.6232	12.3847	12.1493	12.0234	12.0186	11.9968	11.2708	11.7512	13.3392	12.7954	13.6062	13.5383	13.4104	12.5111	15.1264	14.9598	13.9068	14.1903	11.806	11.5547	11.4229	12.0881	11.8393	13.757	14.0881	13.6196	13.3297	13.0854	O94985	O94985	CSTN1_HUMAN	CLSTN1	Calsyntenin-1
12.4144	12.2599	12.2186	11.8883	12.297	10.9507	10.5743	11.3762	10.8529	10.6919	11.9575	11.8469	12.2158	12.0171	11.8973	12.2631	12.2781	11.8747	12.238	12.3394	11.1417	11.1176	11.182	10.3156	11.2957	12.2084	12.5609	12.4211	12.7164	11.9352	O94992	O94992	HEXI1_HUMAN	HEXIM1	Protein HEXIM1
13.3147	13.7687	13.6895	13.8609	13.6125	NaN	NaN	NaN	15.1797	NaN	10.948	11.2206	11.4714	10.3773	10.8311	13.6017	13.4852	13.3069	13.6949	13.5762	11.0253	NaN	NaN	NaN	NaN	12.6451	12.9519	13.1346	13.1512	13.3467	O95049	O95049	ZO3_HUMAN	TJP3	Tight junction protein ZO-3
11.3556	11.3059	10.0226	11.1718	11.0951	10.1443	10.8445	10.1796	9.80614	10.0343	10.4735	11.2786	10.6947	10.8458	11.5171	10.8743	10.5573	9.82455	10.69	10.7994	9.41831	10.4465	10.6103	10.7849	10.9652	10.7034	10.6545	10.5197	9.80111	10.9136	O95059	O95059	RPP14_HUMAN	RPP14	Ribonuclease P protein subunit p14
10.5649	9.52329	9.93644	10.9675	10.6214	13.0468	12.9287	12.8116	12.6491	12.2551	12.4563	12.8	12.7214	12.5344	12.286	11.2521	9.06643	11.3632	10.7756	10.5367	11.9665	12.8233	12.4218	12.7588	11.9776	11.3499	12.3242	12.3946	12.0201	11.9941	O95070	O95070	YIF1A_HUMAN	YIF1A	Protein YIF1A
11.7178	11.6238	11.5024	11.6541	11.4235	11.155	11.3375	11.036	11.1349	11.4791	11.3638	11.7899	11.6163	11.4007	11.5698	11.6184	10.8006	11.0241	11.3381	11.2735	11.1341	11.2159	11.3464	10.8626	11.1685	11.3645	11.6121	11.6686	11.6358	11.8727	O95071	O95071	UBR5_HUMAN	UBR5	E3 ubiquitin-protein ligase UBR5
12.5066	12.4855	12.3201	12.7292	12.4269	10.5811	10.023	9.89654	9.68251	10.5782	10.689	11.4063	10.2374	10.518	10.2604	12.5302	13.1592	12.7308	12.9419	12.9037	10.9715	10.417	10.8849	10.3083	9.99397	11.9953	12.077	12.37	12.4227	12.432	O95081	O95081	AGFG2_HUMAN	AGFG2	Arf-GAP domain and FG repeat-containing protein 2
11.8716	11.306	11.0682	10.5259	10.0124	12.8721	12.5361	12.4481	12.7146	12.5316	12.6345	12.7816	12.5362	12.6968	12.5265	10.7637	11.2351	11.3293	11.2901	10.1863	12.3529	12.3424	11.703	12.2784	12.5759	11.7771	11.9256	11.7386	12.061	11.2621	O95084	O95084	PRS23_HUMAN	PRSS23	Serine protease 23
12.1292	12.2731	12.8458	12.1354	11.2768	10.9691	11.9977	11.089	10.4963	11.2073	12.4395	11.8562	12.1727	12.6971	11.9413	12.6435	11.9682	12.5287	12.7723	12.4562	10.3444	11.0156	12.2487	10.155	NaN	12.7119	12.4744	12.2453	12.4048	12.0521	O95104	O95104	SCAF4_HUMAN	SCAF4	SR-related and CTD-associated factor 4
13.7718	13.6704	13.7797	13.7773	13.5874	12.731	11.1155	11.2984	12.6789	13.0264	12.5658	13.6953	13.3637	12.0956	13.076	13.7994	12.4053	13.5594	13.8473	13.07	12.5139	11.5735	11.6744	13.185	12.8776	12.2916	13.374	12.4681	13.4996	13.795	O95104;Q9UPN6	Q9UPN6;O95104	SCAF4_HUMAN;SCAF8_HUMAN	SCAF4;SCAF8	SR-related and CTD-associated factor 4
13.1483	13.6415	13.6142	13.2587	13.4482	12.7753	12.9859	12.5055	12.4831	12.2459	12.141	12.9663	12.6239	12.6789	12.6822	13.954	12.8955	13.9009	13.2818	13.4491	12.8533	12.6546	13.2683	13.2176	12.7563	13.7532	13.723	13.5135	12.689	13.2484	O95139	O95139	NDUB6_HUMAN	NDUFB6	NADH dehydrogenase [ubiquinone] 1 beta subcomplex subunit 6
11.8682	11.8316	11.5325	12.0849	11.7623	11.2043	11.694	12.0027	12.1364	12.0091	12.4572	11.9881	11.6178	11.7632	12.0204	11.1447	11.4795	12.2999	12.0502	12.2107	10.7755	12.4654	11.3319	12.2978	11.4509	12.1318	12.1302	11.9234	12.5798	11.7669	O95140	O95140	MFN2_HUMAN	MFN2	Mitofusin-2
12.9684	12.635	12.5617	12.6422	12.8422	NaN	NaN	NaN	7.637	NaN	11.1478	10.8582	11.0892	12.1164	11.6297	12.4864	12.9122	12.8625	12.9781	12.8862	NaN	NaN	NaN	9.2656	NaN	11.5879	11.6373	11.0592	11.8702	11.8786	O95154	O95154	ARK73_HUMAN	AKR7A3	Aflatoxin B1 aldehyde reductase member 3
11.4603	11.5138	11.7573	11.7281	11.5604	11.0143	10.8623	10.6954	11.1878	10.6348	11.4941	11.4659	11.3743	11.1696	11.2118	11.5853	11.2138	11.1509	11.3943	11.263	11.0239	11.2674	11.2696	11.061	11.2145	11.3357	11.424	10.6508	10.838	10.5802	O95155	O95155	UBE4B_HUMAN	UBE4B	Ubiquitin conjugation factor E4 B
11.8308	11.9565	12.1376	12.0362	11.8254	10.9572	10.7942	10.6913	10.335	9.59032	10.9172	10.7456	11.4684	11.7115	11.5794	12.0122	11.4498	11.79	12.0066	11.7755	10.7781	10.6364	10.2345	11.0406	11.3884	10.4404	11.726	11.499	11.8051	11.7876	O95159	O95159	ZFPL1_HUMAN	ZFPL1	Zinc finger protein-like 1
12.1274	12.3949	12.2692	11.8624	11.9664	11.2503	11.2089	11.3703	10.5271	11.0789	12.2328	12.3397	12.6655	12.1872	12.099	12.0945	11.6258	11.7985	11.4883	11.6988	11.2338	11.2904	11.3158	11.2301	11.2172	12.0121	11.9897	12.0005	11.8128	11.8146	O95163	O95163	ELP1_HUMAN	ELP1	Elongator complex protein 1
11.061	10.6022	10.5449	8.53832	9.7348	11.185	10.4703	11.3354	10.7383	9.26149	11.2613	9.50914	9.63848	10.0071	10.7596	9.71664	11.3088	10.1674	9.79333	9.97404	7.70761	10.8933	10.3041	11.0527	11.2056	10.813	10.7833	10.8792	11.2255	11.0683	O95164	O95164	UBL3_HUMAN	UBL3	Ubiquitin-like protein 3
6.88067	8.0127	6.1543	5.59196	7.83215	8.86377	9.44667	8.42485	7.832	5.23653	8.71017	NaN	7.05384	5.07464	9.22311	8.00338	8.24301	8.14243	NaN	7.36872	9.89662	8.94049	8.44104	7.57395	NaN	8.87625	9.00927	5.42085	6.43081	7.21687	O95166	O95166	GBRAP_HUMAN	GABARAP	Gamma-aminobutyric acid receptor-associated protein
15.77	16.1613	15.7216	16.0001	15.9519	15.4324	15.3091	15.0552	15.3277	15.2393	15.7154	14.1411	15.4799	15.439	15.7594	16.2023	15.9336	15.8441	15.8297	16.2183	15.7507	15.4871	15.6665	15.6193	15.8148	16.4324	16.3528	16.506	16.2893	16.7957	O95168	O95168	NDUB4_HUMAN	NDUFB4	NADH dehydrogenase [ubiquinone] 1 beta subcomplex subunit 4
14.6603	14.2954	14.4651	14.377	14.0583	13.6645	12.4701	13.8634	13.4705	13.0682	13.9847	14.0621	13.54	13.2912	13.8159	14.5256	14.3663	14.3805	14.247	14.608	13.9284	13.9429	14.1297	14.1112	14.1642	14.8906	15.126	15.0686	14.6471	14.8663	O95169	O95169	NDUB8_HUMAN	NDUFB8	NADH dehydrogenase [ubiquinone] 1 beta subcomplex subunit 8, mitochondrial
15.6443	15.5936	15.6759	15.9882	15.7486	15.6672	15.8168	NaN	16.0404	16.5506	15.6307	15.2268	15.3084	15.4982	15.3041	16.9561	16.7298	16.6406	16.4749	16.8933	NaN	15.3972	14.9528	14.4533	16.0276	15.5445	15.6262	15.9261	15.7704	16.0981	O95171	O95171	SCEL_HUMAN	SCEL	Sciellin
13.235	13.7833	13.385	13.4239	13.3644	12.997	13.259	13.1837	12.971	13.1251	13.2879	13.1602	12.971	13.0975	13.1858	13.3781	13.3427	12.9792	13.4974	13.6234	13.4403	13.3624	13.5207	13.3104	13.3641	14.0278	14.1933	14.1249	13.9396	14.1935	O95182	O95182	NDUA7_HUMAN	NDUFA7	NADH dehydrogenase [ubiquinone] 1 alpha subcomplex subunit 7
9.99598	9.6162	10.5384	9.40263	10.5067	12.3939	12.6775	12.1647	12.2071	12.3135	11.6998	11.5656	12.0959	11.5253	11.8344	10.811	7.84061	10.0085	9.82882	10.3697	12.1916	12.7172	11.3563	12.9961	12.4994	11.8808	11.3514	11.756	11.7782	11.2068	O95183	O95183	VAMP5_HUMAN	VAMP5	Vesicle-associated membrane protein 5
14.0697	14.7273	14.7124	13.9631	14.6701	14.4441	13.911	14.7249	14.1393	13.739	14.7677	14.9052	14.9728	14.8188	14.457	14.7851	14.5017	14.055	13.9704	14.0944	14.0968	14.5843	14.4544	13.8419	13.4561	14.3799	14.9254	14.2563	15.0063	14.7453	O95197	O95197	RTN3_HUMAN	RTN3	Reticulon-3
14.4966	14.4308	14.3726	14.3259	14.6573	13.7843	14.0264	13.8749	14.0241	13.9372	14.5177	14.4857	14.1538	14.2107	13.9745	14.6343	14.3224	14.4269	14.2587	14.2361	14.0141	14.1824	14.1057	14.2856	14.0926	14.7734	14.8504	14.8241	14.9184	14.9298	O95202	O95202	LETM1_HUMAN	LETM1	Mitochondrial proton/calcium exchanger protein
10.8425	11.425	11.2848	11.4888	11.0378	12.9485	13.0787	12.7146	12.8847	12.699	12.5783	11.9585	12.7315	12.0371	12.2994	11.7744	11.8434	11.2294	11.8592	11.1779	12.6972	12.8842	12.8496	12.6099	12.8174	12.4051	12.554	12.208	12.5389	12.6635	O95208	O95208	EPN2_HUMAN	EPN2	Epsin-2
13.8108	13.4882	13.8863	13.5991	13.2069	13.4844	12.8242	13.2172	13.106	12.6173	13.4033	13.2817	13.3584	13.6742	13.6138	13.3416	13.3802	13.3848	13.4006	13.3747	12.8921	13.5374	13.1066	12.8762	12.8908	13.2324	13.6074	13.557	13.4518	13.6897	O95218	O95218	ZRAB2_HUMAN	ZRANB2	Zinc finger Ran-binding domain-containing protein 2
12.3155	12.3812	12.0524	12.2614	12.3807	13.2719	13.1406	13.0391	13.2911	13.1483	12.6954	13.0139	12.8237	12.7733	12.8978	12.3894	12.1115	12.3572	12.5632	12.0555	13.0142	13.3692	13.279	13.2884	12.9265	12.5045	12.7553	12.4859	12.7473	12.4858	O95219	O95219	SNX4_HUMAN	SNX4	Sorting nexin-4
13.8588	13.9387	13.8088	13.8274	13.6988	13.3122	12.8211	13.0929	13.0863	12.3982	13.6733	13.6363	13.7945	13.6805	13.3518	13.7127	13.5612	13.9166	14.1258	13.7359	12.9472	13.4968	13.2468	13.1242	12.641	13.8222	13.8083	13.961	13.7272	13.6095	O95232	O95232	LC7L3_HUMAN	LUC7L3	Luc7-like protein 3
10.8597	11.0744	10.0196	10.7815	10.5975	9.80695	10.0955	7.81143	9.71906	9.65588	9.55941	8.91287	9.73351	10.0133	9.82533	11.3812	10.5823	11.1425	10.5547	10.8259	10.7408	9.79612	10.3616	9.93423	9.93298	10.8278	10.3969	10.6872	11.0596	10.9774	O95236	O95236	APOL3_HUMAN	APOL3	Apolipoprotein L3
9.02802	7.40741	9.09554	8.58303	8.44113	NaN	NaN	NaN	NaN	NaN	8.41008	9.3484	10.9649	9.68495	8.98821	9.43613	NaN	NaN	8.30018	7.79745	NaN	NaN	NaN	NaN	NaN	NaN	NaN	NaN	NaN	NaN	O95239	O95239;Q2VIQ3	KIF4A_HUMAN	KIF4A	Chromosome-associated kinesin KIF4A
11.74	11.8063	12.0757	11.6626	11.7152	11.631	11.8996	12.0725	11.8655	11.5955	12.0586	11.6959	12.186	11.888	11.8835	11.7781	11.7663	11.9533	11.8196	11.8287	11.7422	11.8541	11.6219	11.547	11.5227	11.5051	12.145	12.043	12.1261	11.916	O95248	O95248	MTMR5_HUMAN	SBF1	Myotubularin-related protein 5
12.2386	12.6868	12.5354	12.8523	12.9838	11.0217	10.215	11.8368	11.8828	10.9023	12.245	11.2459	12.672	12.3532	12.9573	12.5734	12.2591	12.1718	12.6715	12.3738	11.7464	11.1939	10.7533	11.0149	11.1172	12.2292	12.8568	12.2255	12.7998	12.1108	O95249	O95249	GOSR1_HUMAN	GOSR1	Golgi SNAP receptor complex member 1
11.022	10.918	11.4111	10.9295	10.7331	10.3093	10.1762	9.68333	9.83202	8.8993	9.20588	9.7794	9.56611	10.0649	10.1443	10.9332	10.6299	10.9592	10.7282	10.8064	10.4687	9.03135	10.4577	9.11531	10.1979	11.3461	10.1383	10.8947	11.0148	9.39813	O95251	O95251	KAT7_HUMAN	KAT7	Histone acetyltransferase KAT7
10.5868	10.9325	10.7884	10.8163	10.3305	10.7103	10.8497	10.6479	10.118	11.0134	10.348	10.392	10.2227	10.4429	10.1954	11.3303	10.7648	11.2013	11.2128	10.359	11.0931	11.2262	10.5508	11.3049	10.1125	10.9355	11.0134	9.64595	11.09	11.3297	O95260	O95260	ATE1_HUMAN	ATE1	Arginyl-tRNA--protein transferase 1
10.8915	9.18267	10.872	9.96464	9.75861	7.41743	NaN	9.25276	8.47354	NaN	10.7934	10.8381	11.5281	10.4579	11.5031	10.9159	10.5422	10.9364	10.346	9.91194	8.47583	NaN	NaN	10.7119	NaN	10.9665	10.1552	10.2153	10.9136	10.2227	O95274	O95274	LYPD3_HUMAN	LYPD3	Ly6/PLAUR domain-containing protein 3
13.9093	13.7674	13.9248	13.987	13.6451	14.5979	14.476	14.595	14.7925	14.5487	14.7247	14.6742	14.4416	14.6158	14.1788	14.2947	13.785	13.9105	13.84	13.4501	14.6014	14.8011	14.6758	14.866	14.6011	14.63	14.3634	14.3383	14.5695	14.1567	O95292	O95292	VAPB_HUMAN	VAPB	Vesicle-associated membrane protein-associated protein B/C
13.3424	13.1898	13.1832	13.3528	15.15	13.8753	14.246	13.9925	16.0504	15.9654	14.0375	15.7472	15.6336	15.5554	13.9181	15.1009	15.1009	15.0509	13.2801	13.3801	16.1513	16.1345	14.3813	14.3905	16.139	14.0479	13.9078	13.7396	15.7749	14.0111	O95292;Q9P0L0	O95292;Q9P0L0	VAPA_HUMAN;VAPB_HUMAN	VAPA;VAPB	Vesicle-associated membrane protein-associated protein B/C
12.4637	12.389	12.4425	12.6481	12.533	NaN	NaN	NaN	NaN	NaN	10.9083	10.8202	11.1065	11.1445	11.2482	12.4203	12.8263	12.733	12.9107	12.7526	7.89051	NaN	NaN	NaN	NaN	11.9159	12.2035	12.0966	12.3008	12.3113	O95294	O95294	RASL1_HUMAN	RASAL1	RasGAP-activating-like protein 1
12.0244	11.8246	11.9184	11.8092	12.0897	13.1633	13.0549	13.2503	13.1117	13.3191	12.9453	12.7261	12.7889	12.4623	12.6315	12.341	12.2973	12.2259	11.9937	11.9852	13.958	13.579	13.5084	13.5738	13.4105	13.1782	12.8537	12.6413	13.1788	12.8691	O95295	O95295	SNAPN_HUMAN	SNAPIN	SNARE-associated protein Snapin
13.8382	13.4923	13.4517	13.3455	13.6911	14.9456	14.8813	15.1075	15.2037	15.1709	14.9876	15.2571	14.851	14.9718	14.9139	13.9582	13.6751	13.5731	13.4755	13.6888	14.9895	15.1723	14.9339	14.9551	15.4273	15.1585	15.0963	15.4322	15.1795	15.3456	O95297	O95297	MPZL1_HUMAN	MPZL1	Myelin protein zero-like protein 1
11.6648	12.1351	11.7309	12.2213	12.0456	10.5629	10.9137	11.0851	10.0305	10.8002	11.3963	11.3129	11.4118	11.4288	12.4172	11.8519	11.511	12.2793	11.5876	12.234	10.5272	11.7956	11.8328	11.6863	11.8818	12.3858	12.4317	12.7296	12.5369	12.5323	O95298	E9PQ53;O95298	NDUC2_HUMAN	NDUFC2	NADH dehydrogenase [ubiquinone] 1 subunit C2
14.5005	14.6399	14.6401	14.9177	14.6363	14.3155	14.114	14.0358	14.1214	14.0467	14.5232	14.4772	14.3028	14.3008	14.3236	14.567	14.6147	14.6182	14.7233	14.7791	14.5382	14.4986	14.1409	14.5254	14.2854	14.9534	15.0264	15.0954	15.2086	14.8602	O95299	O95299	NDUAA_HUMAN	NDUFA10	NADH dehydrogenase [ubiquinone] 1 alpha subcomplex subunit 10, mitochondrial
14.7604	14.673	14.6622	14.5916	14.6379	18.0668	18.0195	18.1604	18.3419	18.4771	17.342	17.3469	17.2517	17.3339	17.2544	15.6083	15.3134	15.3153	15.1204	15.1167	17.786	17.9558	17.9655	17.6402	18.185	16.8191	16.5691	16.8202	16.815	16.9899	O95302	O95302	FKBP9_HUMAN	FKBP9	Peptidyl-prolyl cis-trans isomerase FKBP9
16.6758	16.7051	16.4672	16.6179	16.6427	17.3521	17.549	17.4292	17.4228	17.5166	17.3497	17.4444	16.9646	17.1441	17.3148	16.9096	17.2907	17.0772	17.0451	17.0936	17.545	17.4951	17.4451	17.2366	17.4852	17.4316	17.0911	17.1959	17.2437	17.4587	O95336	O95336	6PGL_HUMAN	PGLS	6-phosphogluconolactonase
12.8911	12.9479	12.8591	13.0192	13.0391	15.6099	15.1905	15.1583	15.2534	15.2651	15.0064	14.8619	14.7068	14.7539	14.7811	13.0728	12.8949	12.6964	13.0814	12.5519	15.253	15.2292	15.1494	15.0612	15.1089	14.4248	14.2695	14.3954	14.2766	13.9161	O95340	O95340	PAPS2_HUMAN	PAPSS2	Bifunctional 3'-phosphoadenosine 5'-phosphosulfate synthase 2
13.5233	13.4868	13.7544	13.4868	13.7395	11.9091	11.1403	11.7927	11.8605	11.5493	14.239	14.361	14.2389	14.2435	13.8757	12.5318	12.492	12.1394	12.5081	12.7565	12.2159	11.4389	12.0882	12.6131	11.3446	13.0126	12.4414	12.5449	12.1666	12.6277	O95347	O95347	SMC2_HUMAN	SMC2	Structural maintenance of chromosomes protein 2
13.6688	13.6611	13.5211	13.595	13.7112	13.883	13.6395	13.9631	13.7415	13.8178	13.6465	13.7623	13.9036	13.7787	13.8621	13.8561	13.4718	13.6338	13.7224	13.7237	13.7986	13.5398	13.553	13.5677	13.5363	13.9074	13.8055	13.7495	13.8327	14.0469	O95352	O95352	ATG7_HUMAN	ATG7	Ubiquitin-like modifier-activating enzyme ATG7
11.2271	11.0082	11.1005	10.6162	11.0377	10.5828	10.6496	10.2984	9.68392	10.1343	10.38	11.402	10.5604	10.4472	10.4392	10.8837	10.7207	10.7932	11.2778	10.3385	8.71697	8.88883	NaN	10.0423	9.9715	10.8496	11.0659	11.0256	10.1377	11.085	O95359	O95359	TACC2_HUMAN	TACC2	Transforming acidic coiled-coil-containing protein 2
13.0415	12.8225	12.8261	12.9818	12.6806	11.1471	10.5205	11.1449	10.5296	10.6728	10.8091	11.4509	11.7313	11.7799	11.8748	13.137	12.3035	12.2828	13.0755	12.0976	10.9588	10.9529	11.5607	10.9587	11.0566	11.4616	11.642	11.6042	11.8052	11.6507	O95361	O95361;Q309B1	TRI16_HUMAN	TRIM16	Tripartite motif-containing protein 16
10.1448	10.26	10.6347	10.5645	10.2865	9.36642	9.63188	9.64638	8.58619	NaN	9.96543	10.0942	10.3079	10.6123	9.82367	10.5524	10.4284	10.4591	10.7691	10.5143	8.23439	9.88257	8.45915	8.03306	NaN	10.7034	9.71243	10.4049	9.89498	10.3944	O95363	O95363	SYFM_HUMAN	FARS2	Phenylalanine--tRNA ligase, mitochondrial
8.74224	8.30599	7.50214	6.88124	4.68901	7.62599	7.89604	6.98504	NaN	NaN	6.27311	7.43637	6.89914	7.5149	NaN	6.95077	7.88294	7.41254	7.91025	8.24144	6.73156	6.87486	7.2731	NaN	NaN	4.49692	7.22472	6.46815	NaN	5.06734	O95365	O95365	ZBT7A_HUMAN	ZBTB7A	Zinc finger and BTB domain-containing protein 7A
14.3099	14.7799	14.5424	14.4622	14.2322	13.1158	13.0756	13.4048	13.1715	12.9113	13.8935	14.2336	14.0312	14.2472	14.0292	15.1815	15	14.8937	14.4643	14.8304	13.2973	13.6903	12.9658	12.6219	13.3371	14.3152	14.6199	13.6675	14.2861	14.2529	O95372	O95372	LYPA2_HUMAN	LYPLA2	Acyl-protein thioesterase 2
15.8848	15.8409	15.8078	15.668	15.6721	15.6924	15.6856	15.7687	15.5921	15.8325	16.1996	16.3448	16.3582	16.2851	16.1751	15.5953	15.155	15.2152	15.0674	15.4391	15.3324	15.4608	15.407	15.3979	15.2544	15.6687	15.5331	15.5413	15.4452	15.4936	O95373	O95373	IPO7_HUMAN	IPO7	Importin-7
11.4017	11.5478	11.259	11.2711	10.6914	12.3707	12.0992	12.2087	11.9042	12.4797	12.5013	12.1784	9.46538	12.4564	12.0692	11.2447	11.7527	11.6561	10.9614	10.5355	12.2111	12.6809	12.7172	11.4334	12.3292	12.0034	11.9978	11.6304	11.8998	11.8209	O95379	O95379	TFIP8_HUMAN	TNFAIP8	Tumor necrosis factor alpha-induced protein 8
12.1777	12.7922	12.7647	12.4269	12.5981	14.5366	14.5022	14.5835	14.4993	14.3734	14.4982	14.0282	14.2388	14.3145	14.2551	12.4965	12.3933	12.7191	12.3281	12.2713	14.3147	14.2715	14.2415	13.6633	14.1899	13.5247	13.6788	13.6937	13.5169	13.1014	O95394	O95394	AGM1_HUMAN	PGM3	Phosphoacetylglucosamine mutase
12.3938	12.0176	12.4553	12.5604	12.5235	NaN	NaN	NaN	NaN	NaN	11.0942	10.7653	10.5154	11.0235	10.4301	12.8741	12.8238	12.9998	13.0337	13.0369	NaN	NaN	NaN	NaN	NaN	13.0565	13.165	13.2413	12.9191	13.2412	O95395	O95395	GCNT3_HUMAN	GCNT3	Beta-1,3-galactosyl-O-glycosyl-glycoprotein beta-1,6-N-acetylglucosaminyltransferase 3
11.8768	11.879	11.9065	12.1945	12.3393	11.3274	11.4847	11.8483	12.5807	12.1409	11.8564	12.0642	11.1813	12.4127	11.914	12.5903	11.9879	12.5677	12.7981	13.0532	11.7719	11.6424	12.2047	12.8131	11.764	12.9804	12.6175	12.4044	12.5956	12.4199	O95396	O95396	MOCS3_HUMAN	MOCS3	Adenylyltransferase and sulfurtransferase MOCS3
13.23	13.0379	13.1674	13.0212	13.1594	12.7413	12.7685	12.6977	12.6481	13.0636	12.8417	13.0793	12.9043	12.6185	13.0147	13.0512	13.0745	13.4094	12.4009	12.8978	12.7971	13.1001	12.5127	13.0477	12.9325	13.0813	13.1934	13.0466	13.056	13.4312	O95400	O95400	CD2B2_HUMAN	CD2BP2	CD2 antigen cytoplasmic tail-binding protein 2
9.25936	8.56579	9.41472	8.38961	NaN	NaN	NaN	NaN	NaN	NaN	8.19537	NaN	9.58464	9.87873	9.29391	8.25947	NaN	9.49636	NaN	NaN	NaN	NaN	NaN	NaN	NaN	10.5278	10.3521	11.2539	11.0711	11.0521	O95407	O95407	TNF6B_HUMAN	TNFRSF6B	Tumor necrosis factor receptor superfamily member 6B
8.13174	8.75476	7.22499	8.79615	9.35376	10.4679	11.2004	10.7592	11.3719	11.6046	11.0287	9.96521	9.80712	9.44397	8.48982	9.69188	9.60308	9.10053	8.43983	9.89579	10.5612	11.4859	10.1848	10.9408	10.6207	9.50581	10.8801	10.4684	10.9716	9.32389	O95415	O95415	BRI3_HUMAN	BRI3	Brain protein I3
13.4376	13.2771	13.4097	13.1949	13.1979	13.6495	13.6298	13.6823	13.449	13.5986	13.2403	13.3737	13.2921	13.2326	13.1412	13.563	13.4398	13.5291	13.5509	13.4047	13.7841	13.7674	13.8281	13.7818	13.5435	12.8317	13.2677	13.243	13.3141	13.0827	O95425	O95425	SVIL_HUMAN	SVIL	Supervillin
10.4262	9.8792	10.5391	10.3373	10.3725	9.31526	9.11699	8.81443	9.04478	9.85625	10.268	9.72508	9.67042	10.6366	11.0896	10.1708	10.2399	10.5306	10.3125	10.6696	10.2096	9.24329	8.43451	10.0263	10.6001	10.652	10.2293	10.335	9.8947	9.89658	O95429	O95429	BAG4_HUMAN	BAG4	BAG family molecular chaperone regulator 4
15.4446	15.3874	15.6281	15.5191	15.4901	15.0724	14.7791	14.9355	14.8875	14.9655	15.5516	15.4577	15.4771	15.7178	15.557	14.9274	14.7494	15.1067	15.1151	15.024	14.867	14.8686	14.7863	14.5813	14.4959	15.2532	14.8442	15.0083	15.1374	15.0533	O95433	O95433	AHSA1_HUMAN	AHSA1	Activator of 90 kDa heat shock protein ATPase homolog 1
8.49955	9.32214	8.54091	6.981	NaN	9.75233	NaN	9.00739	NaN	NaN	8.25871	9.05073	8.0316	8.14322	7.90228	9.72325	10.5482	7.82462	9.10301	9.0511	7.62203	9.96165	9.1193	8.81267	9.27709	9.45592	9.99032	NaN	7.14704	NaN	O95450	O95450	ATS2_HUMAN	ADAMTS2	A disintegrin and metalloproteinase with thrombospondin motifs 2
11.1651	11.5238	11.2028	11.7159	11.7601	11.7305	11.4162	11.4134	11.6127	11.356	11.4783	11.937	11.6312	11.66	11.2232	11.6396	11.7305	11.5722	11.5921	11.7435	11.5728	11.4928	11.1952	12.0929	11.3275	11.7477	11.5995	11.7941	11.8965	11.6674	O95453	O95453	PARN_HUMAN	PARN	Poly(A)-specific ribonuclease PARN
13.0788	13.3168	13.327	13.189	13.3934	13.367	13.1386	12.9437	13.3387	12.6876	13.7597	13.8217	14.1718	13.7974	13.7779	13.1539	12.7805	12.9838	12.549	12.9453	13.1658	13.0757	12.5714	13.372	12.8647	13.4705	13.4596	12.9295	13.2552	13.1895	O95456	O95456	PSMG1_HUMAN	PSMG1	Proteasome assembly chaperone 1
NaN	NaN	NaN	NaN	NaN	9.81097	9.89327	9.8627	9.45628	10.0882	NaN	9.26915	9.34488	9.17261	9.12492	NaN	NaN	NaN	NaN	NaN	9.80775	11.0673	10.1529	10.6315	10.7479	10.0741	9.23536	8.78668	9.53646	9.35779	O95466	O95466	FMNL1_HUMAN	FMNL1	Formin-like protein 1
15.0121	14.9376	14.882	14.5714	14.6036	11.739	11.3535	11.4844	10.6919	11.2447	13.8344	13.96	14.0349	13.6475	13.6322	14.9935	14.5109	14.8882	14.6051	14.7127	10.3875	10.4247	9.47019	11.2963	10.3549	14.1219	14.2152	14.221	13.6538	14.1046	O95470	O95470	SGPL1_HUMAN	SGPL1	Sphingosine-1-phosphate lyase 1
9.87963	10.106	11.3352	9.68344	10.6994	NaN	NaN	NaN	NaN	NaN	8.67402	7.52158	10.1179	9.77502	9.78666	9.74295	10.9132	10.9447	9.43272	8.94429	NaN	NaN	7.23049	NaN	NaN	7.72809	11.1893	9.70616	9.21234	9.34512	O95471	O95471	CLD7_HUMAN	CLDN7	Claudin-7
9.46069	11.4033	NaN	10.4172	10.0419	11.4059	11.5575	11.5985	12.122	11.9329	11.5212	10.3767	11.534	11.4186	11.2734	NaN	8.93643	10.1595	NaN	NaN	11.3043	11.6	11.0642	11.3079	11.3202	10.0408	11.9345	11.9958	11.6395	11.9388	O95477	O95477	ABCA1_HUMAN	ABCA1	Phospholipid-transporting ATPase ABCA1
12.9048	13.0116	12.9875	12.8839	12.5688	12.2495	11.6952	12.0912	11.314	12.0375	13.3359	12.9579	12.9067	13.152	13.0809	12.0449	12.4667	12.5723	12.7488	12.1059	11.7631	10.8948	11.6485	11.6215	11.6487	12.3458	12.3763	13.1567	12.7009	12.5749	O95478	O95478	NSA2_HUMAN	NSA2	Ribosome biogenesis protein NSA2 homolog
13.4671	13.5872	13.2467	13.4707	13.3528	13.9845	14.1044	14.0546	14.3974	14.229	13.6898	13.7689	13.702	13.4117	13.4535	14.0897	13.863	14.0567	14.0756	14.0409	14.6862	14.722	14.6866	14.5697	14.5948	13.9583	14.1671	13.9909	14.1735	14.1443	O95479	O95479	G6PE_HUMAN	H6PD	GDH/6PGL endoplasmic bifunctional protein
12.835	12.9192	12.5767	12.728	12.7949	13.966	13.9246	13.7659	13.7541	13.4893	14.0263	13.7525	13.9079	13.9652	13.7994	12.8192	12.8576	13.0154	12.947	12.7945	13.5687	13.5093	13.2784	13.3841	13.1911	13.7283	13.5675	13.6429	13.4802	13.3966	O95486	O95486	SC24A_HUMAN	SEC24A	Protein transport protein Sec24A
12.9031	13.2355	13.086	12.9233	12.8486	13.2747	13.2232	13.2157	13.1523	12.8009	13.1712	13.2256	13.4625	13.5059	13.2262	13.1408	13.1155	13.1361	13.1844	12.9912	13.2524	13.5603	13.1311	13.3388	13.1906	13.5111	13.5846	13.2708	13.2586	13.4061	O95487	O95487	SC24B_HUMAN	SEC24B	Protein transport protein Sec24B
11.5712	11.257	11.1298	11.5187	11.8841	NaN	NaN	NaN	NaN	NaN	8.55262	7.62399	9.87333	8.19584	9.53549	11.8401	11.3719	11.7106	11.96	12.0027	NaN	NaN	NaN	NaN	NaN	NaN	9.58075	9.47161	9.58111	9.50661	O95497	O95497	VNN1_HUMAN	VNN1	Pantetheinase
11.9675	9.13919	8.47619	9.27155	9.18856	10.6719	9.25171	8.61887	8.42796	8.19509	8.63811	8.53594	8.39594	9.47921	NaN	10.4895	12.0786	6.96627	8.82453	9.24926	9.7193	8.77258	7.9768	7.56091	10.5747	10.4843	8.92969	9.04902	7.94773	6.94339	O95498	O95498	VNN2_HUMAN	VNN2	Vascular non-inflammatory molecule 2
NaN	NaN	NaN	NaN	NaN	10.7589	10.5953	11.0794	11.1974	11.3635	11.0095	10.4352	11.3108	11.533	10.8387	NaN	NaN	NaN	NaN	NaN	9.85774	9.54096	9.00256	9.99406	10.2606	10.0895	10.055	10.1244	10.1711	9.88721	O95500	O95500	CLD14_HUMAN	CLDN14	Claudin-14
8.45526	8.5725	5.42829	NaN	7.27721	9.46965	7.56194	10.0221	NaN	8.16214	NaN	8.23543	8.8557	9.60095	8.09938	8.9886	NaN	8.92438	8.90063	9.64803	9.94159	10.4717	10.2037	9.70683	9.77449	8.3062	8.41803	8.77812	9.53103	8.27283	O95528	O95528	GTR10_HUMAN	SLC2A10	Solute carrier family 2, facilitated glucose transporter member 10
10.8757	9.11569	10.3241	9.33073	10.2297	8.90999	9.40251	NaN	10.9386	10.5456	9.53472	NaN	7.92073	11.3003	10.6113	10.7272	NaN	10.1847	10.322	10.8287	NaN	NaN	11.5323	NaN	NaN	9.30164	10.7361	10.8342	10.7137	8.74538	O95562	O95562	SFT2B_HUMAN	SFT2D2	Vesicle transport protein SFT2B
11.5581	11.7221	11.8846	12.1642	11.6603	13.0758	12.7349	13.4324	12.9123	11.9817	12.2643	12.4032	12.4617	12.455	12.4847	11.576	11.9795	11.5333	11.4401	11.3279	12.314	12.8303	12.7038	12.8531	12.8883	12.6214	13.0286	12.7757	12.9126	12.4196	O95563	O95563	MPC2_HUMAN	MPC2	Mitochondrial pyruvate carrier 2
15.8817	15.9503	15.7017	15.8684	15.6928	16.3561	16.2104	16.1208	16.1747	16.0177	16.1427	15.5855	15.8133	15.868	15.8186	16.4258	16.0908	16.0237	16.2397	16.3147	16.8415	16.7222	16.5957	16.7182	16.8546	16.6185	16.6596	16.5417	16.5897	16.7563	O95571	O95571	ETHE1_HUMAN	ETHE1	Persulfide dioxygenase ETHE1, mitochondrial
14.9782	14.9361	14.941	15.0533	15.1319	15.0356	14.6013	14.9129	14.8055	14.7616	15.2026	14.9582	15.2326	15.1377	15.1299	14.6468	14.3011	14.4199	14.5456	14.3586	15.0201	14.807	14.9764	14.8066	14.8013	15.2132	15.0373	15.1419	15.0626	14.8844	O95573	O95573	ACSL3_HUMAN	ACSL3	Long-chain-fatty-acid--CoA ligase 3
12.6933	12.9546	12.9051	12.5002	12.6984	11.5098	11.3394	11.6407	11.5591	11.132	12.6508	12.3986	13.1486	12.7939	12.9629	12.6527	12.2347	12.3987	11.9219	12.1407	11.6093	11.4466	11.5858	11.8221	11.3122	12.2971	12.4822	12.357	12.2799	11.912	O95602	O95602	RPA1_HUMAN	POLR1A	DNA-directed RNA polymerase I subunit RPA1
7.72702	8.15685	8.87252	8.6274	8.35531	8.32836	NaN	6.10745	7.39392	NaN	9.2003	7.25946	7.68817	7.4765	6.89318	8.63224	7.66401	NaN	7.25396	8.2923	7.6544	8.09922	9.07496	8.22414	7.04828	4.86082	7.66884	8.78123	8.71851	NaN	O95619	O95619	YETS4_HUMAN	YEATS4	YEATS domain-containing protein 4
9.06743	10.1438	9.8667	9.9094	9.67356	11.0728	10.7754	10.7456	10.3369	10.8328	10.5128	11.0747	9.74389	10.6127	11.1524	10.0714	8.43242	10.0807	8.54212	9.37298	10.7879	11.0264	10.7099	11.6527	11.0137	10.2024	7.6554	10.4636	9.38633	10.7698	O95628	O95628	CNOT4_HUMAN	CNOT4	CCR4-NOT transcription complex subunit 4
11.0209	11.0885	10.8273	11.5932	11.2969	10.5233	11.3186	10.4661	11.2382	11.0056	10.5477	10.3449	10.9839	11.1959	10.8926	10.6966	11.2753	11.2446	11.6253	11.1272	10.5787	11.0353	10.3721	11.1911	10.5505	11.5553	11.6229	11.4257	11.2819	11.5733	O95630	O95630	STABP_HUMAN	STAMBP	STAM-binding protein
7.45613	6.99292	7.36499	6.31691	NaN	NaN	NaN	NaN	NaN	7.71528	8.45364	9.12806	10.1602	9.38901	9.89844	8.35749	9.80242	8.3759	6.86312	NaN	9.03779	NaN	NaN	NaN	NaN	9.878	9.85722	9.39641	5.99165	NaN	O95633	O95633	FSTL3_HUMAN	FSTL3	Follistatin-related protein 3
12.3119	12.1699	12.1619	12.4135	12.4711	12.1321	11.5353	11.9896	12.0344	12.0139	12.3393	12.0455	12.2328	12.4259	12.7558	11.9409	12.0699	11.6228	11.8218	12.0569	11.7956	12.0676	11.2666	11.4689	11.7745	12.1033	12.2835	12.0536	11.8017	11.8668	O95639	O95639	CPSF4_HUMAN	CPSF4	Cleavage and polyadenylation specificity factor subunit 4
11.574	11.9861	12.0929	11.7412	11.7477	11.2958	11.5228	11.4834	11.9582	11.9995	11.8682	12.3564	11.9522	12.5185	12.0565	12.1061	11.9449	11.9412	12.34	12.4198	11.9221	12.2004	11.4631	11.7342	11.516	11.803	11.6913	11.7403	12.07	12.2317	O95671	O95671	ASML_HUMAN	ASMTL	Probable bifunctional dTTP/UTP pyrophosphatase/methyltransferase protein
12.1809	11.9399	11.4278	10.9376	11.9444	12.5335	11.9519	12.7209	11.6461	12.5016	12.2447	10.9998	11.6532	12.1586	11.7342	11.9909	11.2091	12.3743	12.3944	12.1206	12.2322	12.7787	12.581	12.132	11.1167	12.1686	11.9455	12.4992	12.6983	12.2548	O95674	O95674	CDS2_HUMAN	CDS2	Phosphatidate cytidylyltransferase 2
12.2692	12.8102	12.9619	13.5601	12.6944	NaN	NaN	NaN	NaN	12.0128	12.2428	12.2642	12.6554	12.7531	12.22	11.6422	13.1148	12.9508	12.6525	12.1223	NaN	NaN	NaN	NaN	NaN	12.237	12.9004	12.6496	12.9737	11.9034	O95678	O95678	K2C75_HUMAN	KRT75	Keratin, type II cytoskeletal 75
18.225	18.8805	19.018	19.1023	19.6491	14.1002	13.3885	14.6222	14.042	15.666	17.8344	17.3961	18.3326	18.7179	18.8088	18.3014	19.3308	18.7772	18.7607	19.4811	13.1806	13.7644	14.072	13.4122	14.3194	18.84	19.041	18.9142	18.9918	19.207	O95678;P02538;P04259;P05787;P08729;P13647;P35908;P48668;Q01546;Q14CN4;Q5XKE5;Q7Z794;Q9NSB2	Q01546;P05787;P48668;O95678;P12035;Q3SY84;Q7RTS7;P02538;P13647;Q5XKE5;Q9NSB2;Q14CN4;P04259;P08729;Q86Y46;Q7Z794;P35908	K22E_HUMAN;K22O_HUMAN;K2C1B_HUMAN;K2C5_HUMAN;K2C6A_HUMAN;K2C6B_HUMAN;K2C6C_HUMAN;K2C72_HUMAN;K2C75_HUMAN;K2C79_HUMAN;K2C7_HUMAN;K2C8_HUMAN;KRT84_HUMAN	KRT2;KRT5;KRT6A;KRT6B;KRT6C;KRT7;KRT72;KRT75;KRT76;KRT77;KRT79;KRT8;KRT84	Keratin, type II cytoskeletal 75
14.667	11.3179	15.1977	14.0253	13.8738	13.6322	11.8565	14.4066	12.1207	14.7798	11.5673	16.1426	12.3025	15.4283	13.6974	13.3394	11.4007	12.5448	10.9671	12.6944	11.8333	11.7139	12.3988	11.7972	11.8379	12.9795	9.39949	11.0954	9.98322	10.7173	O95678;P02538;P04259;P13647;P35908;P48668;Q01546	Q01546;P48668;O95678;P12036;Q7RTS7;P02538;P13647;P04259;Q86Y46;P35908	K22E_HUMAN;K22O_HUMAN;K2C5_HUMAN;K2C6A_HUMAN;K2C6B_HUMAN;K2C6C_HUMAN;K2C75_HUMAN	KRT2;KRT5;KRT6A;KRT6B;KRT6C;KRT75;KRT76	Keratin, type II cytoskeletal 75
14.7375	13.5524	16.3417	14.8823	15.18	15.2094	12.2874	15.2674	13.8968	16.6636	13.5562	17.0687	13.5297	17.4524	14.2328	14.3865	14.5764	13.8333	13.8923	14.4647	14.4469	12.9458	14.7976	12.9519	14.5176	14.768	12.0701	13.154	12.477	13.3218	O95678;P02538;P04259;P13647;P35908;P48668;Q01546;Q5XKE5	Q01546;P48668;O95678;P12035;P02538;P13647;Q5XKE5;P04259;P35908	K22E_HUMAN;K22O_HUMAN;K2C5_HUMAN;K2C6A_HUMAN;K2C6B_HUMAN;K2C6C_HUMAN;K2C75_HUMAN;K2C79_HUMAN	KRT2;KRT5;KRT6A;KRT6B;KRT6C;KRT75;KRT76;KRT79	Keratin, type II cytoskeletal 75
8.95967	NaN	9.26703	NaN	NaN	NaN	NaN	8.26767	NaN	10.0953	NaN	11.5256	NaN	10.7729	NaN	NaN	NaN	NaN	NaN	NaN	NaN	NaN	NaN	NaN	NaN	NaN	NaN	NaN	NaN	NaN	O95678;P02538;P04259;P13647;P35908;P48668;Q01546;Q8N1N4	Q01546;P48668;O95678;P12036;Q7RTS7;P02538;P13647;P04259;Q86Y46;Q8N1N4;P35908	K22E_HUMAN;K22O_HUMAN;K2C5_HUMAN;K2C6A_HUMAN;K2C6B_HUMAN;K2C6C_HUMAN;K2C75_HUMAN;K2C78_HUMAN	KRT2;KRT5;KRT6A;KRT6B;KRT6C;KRT75;KRT76;KRT78	Keratin, type II cytoskeletal 75
16.1938	14.3676	NaN	NaN	NaN	NaN	16.7313	16.7773	NaN	16.6145	NaN	18.7704	14.2169	17.6801	15.4677	15.3442	13.4047	NaN	NaN	NaN	NaN	15.3247	NaN	NaN	NaN	14.9793	NaN	14.4094	NaN	14.6052	O95678;P02538;P04259;P13647;P35908;Q5XKE5	P48668;O95678;P02538;P13647;Q5XKE5;P04259;P35908	K22E_HUMAN;K2C5_HUMAN;K2C6A_HUMAN;K2C6B_HUMAN;K2C75_HUMAN;K2C79_HUMAN	KRT2;KRT5;KRT6A;KRT6B;KRT75;KRT79	Keratin, type II cytoskeletal 75
9.59777	NaN	NaN	NaN	NaN	8.32247	NaN	NaN	NaN	NaN	NaN	8.677	NaN	NaN	NaN	NaN	NaN	NaN	NaN	NaN	NaN	NaN	NaN	NaN	NaN	NaN	NaN	NaN	NaN	NaN	O95678;P02538;P04259;P13647;P48668;Q14CN4	P48668;O95678;P02538;P13647;Q14CN4;P04259	K2C5_HUMAN;K2C6A_HUMAN;K2C6B_HUMAN;K2C6C_HUMAN;K2C72_HUMAN;K2C75_HUMAN	KRT5;KRT6A;KRT6B;KRT6C;KRT72;KRT75	Keratin, type II cytoskeletal 75
14.0966	NaN	11.2609	9.26065	NaN	11.3352	11.1637	13.2578	7.99844	14.766	10.9909	16.133	9.98679	9.68979	10.6274	10.3775	NaN	10.5134	NaN	11.1219	10.4628	10.7685	NaN	NaN	NaN	NaN	NaN	8.5494	NaN	NaN	O95678;P02538;P04259;P48668	P48668;O95678;P02538;P04259	K2C6A_HUMAN;K2C6B_HUMAN;K2C6C_HUMAN;K2C75_HUMAN	KRT6A;KRT6B;KRT6C;KRT75	Keratin, type II cytoskeletal 75
15.9739	11.1958	12.7262	11.051	11.1142	13.3793	11.2466	15.2045	11.4627	15.9036	11.6282	17.8915	12.9845	12.0575	12.8542	11.4066	10.1018	12.3881	10.4993	13.8086	12.2073	12.3055	11.0388	NaN	11.479	10.4487	10.4353	11.4469	NaN	11.0026	O95678;P02538;P48668	P48668;O95678;P02538	K2C6A_HUMAN;K2C6C_HUMAN;K2C75_HUMAN	KRT6A;KRT6C;KRT75	Keratin, type II cytoskeletal 75
13.1304	14.1697	16.1513	16.1952	16.0376	NaN	NaN	NaN	NaN	NaN	12.3174	12.0248	12.7374	12.6769	12.4431	13.3121	13.0108	13.9274	14.0093	13.9297	NaN	NaN	NaN	NaN	NaN	12.6523	13.5073	14.4145	13.3501	13.6697	O95678;P05787	P05787;O95678	K2C75_HUMAN;K2C8_HUMAN	KRT75;KRT8	Keratin, type II cytoskeletal 75
9.89203	NaN	9.2101	5.66746	NaN	8.33358	NaN	NaN	NaN	NaN	NaN	11.5609	NaN	10.2187	NaN	NaN	NaN	NaN	NaN	NaN	NaN	NaN	NaN	NaN	NaN	NaN	NaN	NaN	NaN	NaN	O95678;P13647	O95678;P13647	K2C5_HUMAN;K2C75_HUMAN	KRT5;KRT75	Keratin, type II cytoskeletal 75
11.8885	11.8285	10.9036	11.9262	12.0838	10.5447	10.0546	10.9324	10.6638	10.934	11.5131	11.1071	11.8093	11.5747	11.0217	12.0793	11.4687	11.7553	11.7865	11.7064	10.425	11.3172	10.8519	10.574	10.6266	11.3888	11.4335	11.5734	12.0388	11.524	O95685	O95685	PPR3D_HUMAN	PPP1R3D	Protein phosphatase 1 regulatory subunit 3D
8.59868	7.76521	9.23878	8.6385	9.23418	NaN	NaN	6.61805	NaN	NaN	8.6203	6.32296	7.53859	8.68958	7.58305	8.20124	8.87743	9.26515	8.6508	8.32122	7.91912	6.45507	NaN	8.31439	NaN	8.53998	8.09358	8.15405	9.1522	7.52887	O95696	O95696	BRD1_HUMAN	BRD1	Bromodomain-containing protein 1
12.5399	12.4912	11.6923	12.2457	12.0867	12.1295	11.5222	11.4068	11.0438	11.5053	12.6726	12.5864	11.9871	12.186	12.0092	11.8877	12.0837	12.1888	12.0998	11.7787	12.0772	11.4577	11.3913	11.6344	11.2443	12.4677	12.2464	12.2018	12.3174	12.2726	O95707	O95707	RPP29_HUMAN	POP4	Ribonuclease P protein subunit p29
12.2091	12.5375	12.7107	12.2192	12.7137	12.9753	13.6935	13.1774	12.9918	12.5009	12.9271	12.7379	12.9876	12.4867	13.2659	13.1119	12.9763	12.4268	11.7346	12.9764	12.1974	13.5226	12.7886	12.1385	12.7531	12.7908	12.9934	12.3698	12.2072	12.4097	O95714	O95714;Q9BVR0	HERC2_HUMAN	HERC2	E3 ubiquitin-protein ligase HERC2
9.88576	9.97341	10.6723	10.011	9.76159	NaN	NaN	NaN	NaN	NaN	10.398	10.5716	8.22156	9.93736	10.4455	10.7198	10.9707	9.79626	10.6242	9.94713	NaN	NaN	NaN	NaN	9.8514	10.6663	10.3279	NaN	10.2723	9.05931	O95716	O95716	RAB3D_HUMAN	RAB3D	Ras-related protein Rab-3D
6.99941	8.6744	9.11397	NaN	9.73221	9.08792	8.14138	NaN	8.69686	9.64925	9.38384	NaN	8.39988	NaN	NaN	7.94067	8.99933	7.91805	8.60096	NaN	NaN	NaN	7.70781	NaN	NaN	NaN	7.65136	7.83794	9.70154	8.9025	O95716;P61006;P61026;P61106;Q92930	Q96E17;P61026;Q92930;Q96DA2;O95716;P61106;P20336;P61006	RAB10_HUMAN;RAB14_HUMAN;RAB3D_HUMAN;RAB8A_HUMAN;RAB8B_HUMAN	RAB10;RAB14;RAB3D;RAB8A;RAB8B	Ras-related protein Rab-3D
13.7942	13.9741	13.8381	14.1345	13.9191	14.4049	14.2388	14.351	14.1524	14.1176	14.4786	14.6806	14.0226	14.1008	14.508	14.2047	13.8628	13.4553	13.7253	14.1186	14.4189	14.3911	14.0876	14.2601	14.5988	14.4061	14.1244	14.235	14.1206	14.1388	O95721	O95721	SNP29_HUMAN	SNAP29	Synaptosomal-associated protein 29
13.9344	13.9355	13.638	13.9717	13.8403	14.5108	14.4793	14.3356	14.2278	14.4232	14.6458	14.2509	14.2604	14.1874	14.1103	13.8735	13.9394	14.0079	14.087	13.7917	14.4521	14.3893	14.1301	14.2352	14.2454	14.212	13.8728	14.2128	14.3296	14.2965	O95747	O95747	OXSR1_HUMAN	OXSR1	Serine/threonine-protein kinase OSR1
11.9011	12.4013	12.014	12.4345	11.8434	11.6726	12.3374	12.0778	12.0524	12.0146	11.729	12.1328	12.1837	11.852	11.8294	12.1453	12.2817	11.7145	12.5814	11.6951	12.296	10.6287	11.1791	12.0095	12.0132	11.6428	12.1454	11.9754	12.5496	11.858	O95747;Q9UEW8	Q9UEW8;O95747	OXSR1_HUMAN;STK39_HUMAN	OXSR1;STK39	Serine/threonine-protein kinase OSR1
11.9923	12.3534	12.8122	12.5818	12.6594	12.458	12.5247	12.3761	11.7461	12.5579	12.434	11.6828	12.2646	11.6972	12.2112	12.9913	12.8452	13.167	12.7016	12.6966	12.5378	12.189	12.6239	11.7448	12.1301	12.9037	12.4982	12.7524	12.7027	12.6784	O95749	O95749	GGPPS_HUMAN	GGPS1	Geranylgeranyl pyrophosphate synthase
13.1211	13.2159	13.0617	13.1094	13.173	11.8817	11.6832	11.5674	11.8567	12.2311	13.2685	13.2751	13.4054	13.0371	13.0536	12.2054	12.2242	12.1049	11.9404	12.4311	11.949	11.6346	11.7177	11.8993	11.5314	13.0886	12.6391	12.6455	12.6274	12.6499	O95757	O95757	HS74L_HUMAN	HSPA4L	Heat shock 70 kDa protein 4L
13.2965	12.999	12.7529	12.4861	13.2342	13.4453	13.0568	11.9953	12.56	13.4747	12.8799	13.3392	12.2583	12.855	13.2534	12.6862	12.9159	13.2974	13.2026	12.9546	12.7847	12.8296	12.8854	12.9198	12.2779	13.183	13.107	12.4552	13.3651	12.7255	O95757;P34932	P34932;O95757	HS74L_HUMAN;HSP74_HUMAN	HSPA4;HSPA4L	Heat shock 70 kDa protein 4L
15.4445	16.0447	15.7473	16.0342	16.1771	15.8821	16.3244	15.9792	15.7723	15.5447	16.4938	16.1726	16.3485	15.9043	16.168	15.5034	15.8083	15.9049	15.6961	15.7961	15.9637	15.9024	15.7723	15.683	15.7383	16.2924	16.0325	16.0883	16.0611	15.921	O95757;P34932;Q92598	P34932;O95757;Q92598	HS105_HUMAN;HS74L_HUMAN;HSP74_HUMAN	HSPA4;HSPA4L;HSPH1	Heat shock 70 kDa protein 4L
14.2723	14.0858	14.139	13.7099	14.2011	14.339	14.2516	13.9415	14.1493	13.9532	15.1195	14.6912	14.0083	14.7549	14.903	13.9819	13.476	13.8061	13.413	13.5893	13.862	13.9224	13.0624	13.6346	13.3564	14.4135	14.3583	13.7088	14.2763	13.8207	O95757;Q92598	O95757;Q92598	HS105_HUMAN;HS74L_HUMAN	HSPA4L;HSPH1	Heat shock 70 kDa protein 4L
15.0876	15.1147	15.1951	15.1853	14.8815	12.5304	12.4216	12.9141	12.9296	12.8617	14.1027	13.9351	14.592	14.2237	14.2161	15.0355	15.4328	15.209	15.0102	15.2222	12.8642	12.4571	12.7584	12.2287	12.7817	15.0196	14.9655	15.2456	14.8019	14.8519	O95758	O95758	PTBP3_HUMAN	PTBP3	Polypyrimidine tract-binding protein 3
13.7898	13.2042	13.2198	13.1352	13.7821	15.0149	14.5435	14.5341	15.1433	15.4391	14.9839	15.2014	14.869	15.0623	14.1972	13.6228	12.5449	13.5098	13.542	14.0643	15.4693	15.7763	15.3664	15.5604	15.6646	14.18	15.1918	14.9894	15.0969	15.223	O95772	O95772	STR3N_HUMAN	STARD3NL	STARD3 N-terminal-like protein
12.1746	12.2272	12.1544	12.0681	12.1363	12.5211	11.8395	11.9443	11.554	12.0117	12.0218	12.2923	11.8386	12.2512	12.5535	12.5728	12.1304	12.3518	12.7575	12.5582	12.4985	11.8504	12.2171	11.8214	13.2788	12.6397	12.3819	12.7281	12.3948	12.8699	O95777	O95777	LSM8_HUMAN	LSM8	U6 snRNA-associated Sm-like protein LSm8
14.9763	15.0808	15.0273	15.0928	15.0067	16.3169	16.3851	16.4747	16.4676	16.4894	16.022	15.9618	15.9851	16.0744	16.0626	15.2531	15.2559	15.3524	15.3865	15.2999	16.5506	16.496	16.4637	16.5362	16.6314	15.8791	15.8965	15.8863	15.9781	15.9412	O95782	O95782	AP2A1_HUMAN	AP2A1	AP-2 complex subunit alpha-1
13.9953	13.8594	14.0257	14.0178	13.9137	11.417	11.4905	11.1464	11.1381	11.5848	12.4046	12.7245	12.9993	12.9993	12.6522	13.8379	14.1454	14.5177	13.6406	13.7424	11.6276	11.8492	11.3039	11.7072	11.6674	13.5106	14.0993	14.1166	13.8446	13.3474	O95786	O95786	DDX58_HUMAN	DDX58	Antiviral innate immune response receptor RIG-I
14.2863	14.226	14.3309	14.1815	14.2596	13.9532	13.8758	13.8392	13.5855	13.5002	14.4777	14.2942	14.3834	14.0584	14.1603	14.2454	14.161	14.3135	14.1697	13.9927	13.6493	13.7346	13.7994	13.9371	13.7714	14.5199	14.4114	14.3953	14.4346	14.3001	O95793	O95793	STAU1_HUMAN	STAU1	Double-stranded RNA-binding protein Staufen homolog 1
10.9713	11.6327	11.5512	11.5757	11.5146	11.1859	10.3767	11.1924	10.7218	10.7428	11.9927	11.6053	12.2375	12.236	12.1421	11.3103	10.7524	11.2854	11.5507	11.184	11.1967	10.739	11.4374	11.2864	10.7852	11.1666	11.2455	11.3459	11.1471	10.8942	O95801	O95801	TTC4_HUMAN	TTC4	Tetratricopeptide repeat protein 4
9.20972	9.8034	7.24448	9.18603	8.99035	15.2006	16.2281	16.3592	16.03	16.2689	14.7461	15.4488	15.444	15.4558	15.7007	9.44655	10.1858	9.74453	9.94931	10.7194	14.895	15.5645	15.8551	15.7844	16.0522	13.9897	14.3039	14.9058	14.8409	15.1774	O95810	O95810	CAVN2_HUMAN	CAVIN2	Caveolae-associated protein 2
12.9608	12.8814	13.0152	13.1078	13.175	13.7633	14.0468	14.0446	13.9212	14.3967	14.0938	13.8846	13.574	14.0186	14.1136	12.1263	12.688	12.2521	12.2645	11.6397	13.3652	12.4406	13.8994	13.4096	13.8561	13.5135	13.3313	13.5161	13.6841	13.5149	O95816	O95816	BAG2_HUMAN	BAG2	BAG family molecular chaperone regulator 2
12.8004	12.7763	12.5418	12.3621	12.4072	14.5511	14.8391	14.3811	14.5642	14.7097	14.3128	14.4481	13.8682	14.3274	14.7125	12.4278	12.1712	12.0781	12.4222	12.4289	13.6781	14.2026	14.3614	14.3204	13.978	13.2285	13.2135	13.2951	13.5011	13.398	O95817	O95817	BAG3_HUMAN	BAG3	BAG family molecular chaperone regulator 3
11.1279	11.5079	11.3633	10.5159	11.4651	12.6892	12.3631	12.5943	13.0489	12.693	12.8195	12.4199	12.4511	12.4155	12.3011	11.502	11.2024	11.356	9.76513	11.7472	12.0227	12.3155	12.2735	12.0656	12.8617	12.262	11.6762	11.8769	11.8666	11.6032	O95819	O95819	M4K4_HUMAN	MAP4K4	Mitogen-activated protein kinase kinase kinase kinase 4
12.167	12.3143	12.2712	12.3049	12.3518	12.7493	12.907	12.6106	12.4996	13.2478	11.6653	13.0534	12.6993	12.982	12.2157	12.2832	12.0923	12.2966	12.1915	11.8185	11.9998	12.2965	13.0604	12.8351	12.0348	12.4329	12.9193	12.7813	12.235	12.6116	O95819;Q8N4C8;Q9UKE5	Q9UKE5;Q8N4C8;O95819	M4K4_HUMAN;MINK1_HUMAN;TNIK_HUMAN	MAP4K4;MINK1;TNIK	Mitogen-activated protein kinase kinase kinase kinase 4
11.0704	10.4526	10.4651	10.4769	10.7281	10.388	9.69868	9.23709	9.83268	10.0144	9.52598	9.14487	9.09615	10.393	9.97635	11.1517	10.907	10.8857	11.3379	11.0412	10.095	10.2755	10.4356	10.1849	9.93943	11.1054	11.0068	11.3677	11.3857	11.1118	O95822	O95822	DCMC_HUMAN	MLYCD	Malonyl-CoA decarboxylase, mitochondrial
12.0996	12.5654	12.5021	12.7312	12.5626	12.5034	12.2999	12.5537	12.5717	12.826	12.7196	12.3243	12.4432	12.6003	12.6323	12.4729	12.3608	12.5994	12.6788	12.5937	11.8499	12.2508	12.1609	12.3699	12.2539	12.3769	12.6045	12.3834	12.8274	12.8943	O95825	O95825	QORL1_HUMAN	CRYZL1	Quinone oxidoreductase-like protein 1
15.349	15.5485	15.4123	15.4687	15.5932	14.967	14.702	14.4861	14.6726	14.4059	15.2266	15.0955	14.9482	14.9037	14.9384	15.5301	15.6802	15.6424	15.6695	15.5144	15.1456	15.0503	14.9208	14.7701	14.6761	15.6394	15.6601	15.7801	15.9145	15.699	O95831	O95831	AIFM1_HUMAN	AIFM1	Apoptosis-inducing factor 1, mitochondrial
10.5944	10.431	10.8498	10.6308	9.98509	NaN	10.9661	NaN	NaN	9.2516	8.31032	9.74411	9.32991	8.84698	8.83688	10.8945	10.1732	11.1693	10.9575	11.6479	NaN	NaN	NaN	NaN	NaN	10.419	9.76365	10.4412	10.5239	9.44708	O95832	O95832	CLD1_HUMAN	CLDN1	Claudin-1
15.4562	15.4153	15.0571	15.7492	15.2335	NaN	NaN	9.92459	NaN	NaN	13.6918	13.5154	13.847	13.2054	13.0171	16.1096	15.7611	15.9876	15.927	16.1042	NaN	10.9159	NaN	NaN	10.8377	15.1667	15.1617	15.2716	14.9421	15.1854	O95833	O95833	CLIC3_HUMAN	CLIC3	Chloride intracellular channel protein 3
13.9352	14.2222	13.9144	13.9175	13.8578	14.0651	13.6551	13.6309	13.4854	13.2174	13.7797	13.6347	13.4248	13.6042	13.5732	14.764	14.6574	14.8569	14.9031	14.3931	14.0252	13.9227	13.7632	13.8912	13.3533	14.1643	14.3217	14.4976	14.5822	14.3885	O95834	O95834	EMAL2_HUMAN	EML2	Echinoderm microtubule-associated protein-like 2
NaN	9.87285	8.59162	NaN	NaN	NaN	7.42136	4.25318	10.3426	NaN	7.5319	10.4751	NaN	NaN	8.62163	NaN	NaN	8.49057	NaN	NaN	7.53454	8.1155	10.2178	7.04676	NaN	9.39297	NaN	10.0323	NaN	NaN	O95837	O95837	GNA14_HUMAN	GNA14	Guanine nucleotide-binding protein subunit alpha-14
11.9982	12.0388	11.8533	11.1783	12.0795	13.3669	12.7932	14.0276	13.6569	13.8375	12.842	13.1661	12.4773	13.7789	13.0102	11.7637	11.8837	12.3615	11.3922	12.0743	12.9746	12.7589	12.9099	12.3098	13.0339	12.7257	12.8681	12.2639	12.5428	13.2847	O95837;P29992	O95837;P29992	GNA11_HUMAN;GNA14_HUMAN	GNA11;GNA14	Guanine nucleotide-binding protein subunit alpha-14
15.0018	15.1687	15.2785	14.928	14.8244	15.6381	15.5849	16.0458	15.9951	15.4812	15.9856	15.7489	16.1398	15.9355	15.6477	15.2585	15.2796	15.2005	15.4846	15.307	14.9307	15.8461	13.5473	15.7015	15.3407	15.5984	16.0277	15.3981	16.1437	15.5934	O95837;P29992;P50148	P50148;O95837;P29992	GNA11_HUMAN;GNA14_HUMAN;GNAQ_HUMAN	GNA11;GNA14;GNAQ	Guanine nucleotide-binding protein subunit alpha-14
10.4682	10.2045	10.828	9.87773	9.95172	NaN	NaN	NaN	NaN	NaN	9.60219	9.75715	9.70888	9.8528	9.79156	8.11476	7.88724	9.74928	9.37231	10.1969	NaN	NaN	NaN	NaN	NaN	10.192	8.57504	9.70919	9.31866	10.2729	O95857	O95857	TSN13_HUMAN	TSPAN13	Tetraspanin-13
12.9423	12.6265	12.5084	12.4473	12.4141	NaN	NaN	NaN	NaN	NaN	11.4515	10.4694	10.5206	11.023	11.0303	13.0091	12.4779	12.8276	12.726	13.0498	NaN	NaN	10.6729	NaN	10.4229	10.2367	11.4195	11.6556	11.8695	11.3105	O95858	O95858	TSN15_HUMAN	TSPAN15	Tetraspanin-15
15.7462	15.7009	15.6667	15.7033	15.7792	14.2692	14.3606	14.4471	14.5616	14.6581	14.7419	14.8171	15.1041	14.9667	15.0369	16.1905	16.0719	16.2559	15.9248	16.181	14.6853	14.5649	14.6041	14.5347	14.6149	15.3951	15.7614	15.6006	15.5507	15.7091	O95861	O95861	BPNT1_HUMAN	BPNT1	3'(2'),5'-bisphosphate nucleotidase 1
NaN	NaN	NaN	NaN	NaN	11.4582	11.8522	12.2535	11.2049	11.4164	9.57662	10.7574	10.9861	11.0434	11.6876	NaN	NaN	NaN	NaN	NaN	11.9813	9.99139	11.724	10.9556	11.5716	NaN	NaN	7.59067	NaN	9.47421	O95864	O95864	FADS2_HUMAN	FADS2	Acyl-CoA 6-desaturase
13.6151	14.0038	14.1109	13.7179	13.6709	16.7282	16.9959	16.8582	16.8479	16.7487	16.1117	16.2631	15.8645	16.0319	16.0564	14.888	14.7709	14.9962	14.4354	14.8569	16.6112	16.844	16.6203	16.7296	16.8381	15.9527	15.9371	15.8289	15.8903	15.8758	O95865	O95865	DDAH2_HUMAN	DDAH2	N(G),N(G)-dimethylarginine dimethylaminohydrolase 2
12.0502	11.9359	12.4446	12.1476	12.2086	12.9354	13.0343	13.4069	12.9263	12.6764	12.3589	12.5782	12.8071	12.7978	12.182	12.4274	12.5006	12.0669	12.2166	12.1772	13.4171	13.2613	13.1533	13.2144	13.0689	13.0098	13.049	13.0954	12.7932	12.9447	O95870	O95870	ABHGA_HUMAN	ABHD16A	Phosphatidylserine lipase ABHD16A
13.8022	14.0736	13.5675	13.9789	13.8417	14.9622	14.8611	14.4105	14.5101	14.1767	14.6299	14.6792	14.0766	14.4035	14.23	14.263	14.3035	13.4799	14.1341	14.0686	15.2947	14.7966	14.3781	14.4007	14.8458	14.7638	13.8855	14.1993	14.7529	14.4655	O95881	O95881	TXD12_HUMAN	TXNDC12	Thioredoxin domain-containing protein 12
NaN	NaN	NaN	NaN	NaN	12.2582	11.7775	11.5561	12.5525	11.5926	12.6145	11.6702	12.0328	12.4147	11.4876	NaN	NaN	NaN	NaN	NaN	12.6437	12.3764	12.0585	12.8601	12.4896	11.7619	11.9662	10.6323	11.721	11.2949	O95965	O95965	ITGBL_HUMAN	ITGBL1	Integrin beta-like protein 1
NaN	NaN	NaN	NaN	9.97988	13.1192	12.9133	12.6609	12.9745	12.9518	13.3791	12.7517	12.7093	13.0034	12.9961	10.6246	10.1057	8.93201	8.96141	NaN	14.2877	13.7623	13.8257	14.0629	14.1587	13.7226	13.36	13.5271	13.5332	13.1691	O95967	O95967	FBLN4_HUMAN	EFEMP2	EGF-containing fibulin-like extracellular matrix protein 2
NaN	NaN	NaN	8.67346	NaN	13.1357	13.1406	13.1848	12.9029	13.6316	12.0957	12.2581	12.709	12.4568	12.5093	8.92537	NaN	NaN	NaN	NaN	12.3385	12.8662	12.7352	12.8403	13.3117	11.623	11.9637	12.2348	12.0183	11.774	O95980	O95980	RECK_HUMAN	RECK	Reversion-inducing cysteine-rich protein with Kazal motifs
12.1608	12.2746	12.5986	12.3773	11.5126	11.2467	10.0112	10.3186	10.1145	9.63291	11.8819	12.2011	12.1143	11.4505	10.1725	11.3884	11.9562	11.5943	11.4324	11.9702	9.66171	NaN	10.7008	10.8018	NaN	11.3649	11.8185	11.3019	11.4696	10.7467	O95983	O95983	MBD3_HUMAN	MBD3	Methyl-CpG-binding domain protein 3
10.2164	10.1642	8.4309	9.71362	10.93	10.8197	9.43111	10.5982	10.192	10.5657	11.1476	10.2916	10.9659	11.0095	9.963	9.91725	10.9651	10.6462	10.9642	8.80354	10.6159	9.57483	8.25485	NaN	10.7046	10.3565	10.566	10.8062	9.02938	9.83378	O95985	O95985	TOP3B_HUMAN	TOP3B	DNA topoisomerase 3-beta-1
11.7111	11.4954	11.5075	11.4595	12.4582	12.4551	12.3762	12.3355	12.195	12.606	12.4088	12.5572	11.897	12.1771	12.4517	11.2436	10.9747	11.8627	11.8091	11.2036	12.0473	12.6975	12.6028	12.496	11.0473	12.6251	11.3406	12.0389	11.747	12.2466	O95989	O95989	NUDT3_HUMAN	NUDT3	Diphosphoinositol polyphosphate phosphohydrolase 1
15.5301	15.813	15.5576	15.9209	15.7639	10.9988	13.0713	10.2463	9.21037	11.5866	13.7351	13.5932	13.7624	13.7403	13.2885	15.9928	16.1561	16.0854	16.023	15.9891	12.4676	11.3203	8.46724	11.9131	11.0497	15.0414	14.6774	15.1108	15.0429	14.9758	O95994	O95994	AGR2_HUMAN	AGR2	Anterior gradient protein 2 homolog
18.0332	18.2219	17.6802	18.1706	18.0921	12.3532	12.2561	12.3815	11.5242	10.8443	16.4262	15.5323	15.8011	15.6565	16.1865	18.3785	18.5596	18.3141	18.6045	18.6133	12.6262	11.6248	12.3322	13.0134	13.2064	17.6295	16.8106	17.5785	17.5065	17.8015	O95994;Q8TD06	Q8TD06;O95994	AGR2_HUMAN;AGR3_HUMAN	AGR2;AGR3	Anterior gradient protein 2 homolog
11.7264	11.712	11.4708	11.6316	12.2197	12.1449	11.6648	11.3532	12.0195	11.2708	11.8819	12.1251	11.9168	12.1142	11.8563	12.1065	11.3013	11.7481	11.9338	12.7979	11.7109	11.6658	11.8973	11.1452	NaN	11.7656	11.8923	12.0622	12.0704	10.9133	O95999	O95999	BCL10_HUMAN	BCL10	B-cell lymphoma/leukemia 10
15.4516	15.3629	15.3091	15.6655	15.6009	14.7991	14.7328	14.3307	15.1561	14.6239	15.1411	15.1813	14.6797	14.8935	14.982	15.2832	15.2555	14.687	15.1009	15.2079	15.0925	15.2188	14.5791	14.7353	14.9739	15.7464	15.0968	15.7065	15.9177	15.338	O96000	O96000	NDUBA_HUMAN	NDUFB10	NADH dehydrogenase [ubiquinone] 1 beta subcomplex subunit 10
14.3339	13.9451	14.1973	14.1763	14.1305	14.0759	14.3613	14.1529	13.9019	14.1109	14.5283	14.113	14.3034	13.9559	13.475	14.1567	13.9624	14.0168	13.9516	14.2717	14.1426	13.9999	13.8994	14.265	14.1764	14.4141	14.1538	14.2881	14.3445	14.2655	O96005	O96005	CLPT1_HUMAN	CLPTM1	Cleft lip and palate transmembrane protein 1
9.78669	9.32374	9.55436	9.75435	9.76164	11.3524	10.7854	10.4387	10.7445	11.359	9.54559	11.4059	11.3824	10.6019	10.8895	7.82589	9.25797	9.76082	9.78127	9.07716	11.0821	10.5476	10.6065	11.1236	11.626	10.0352	9.42316	10.1122	9.75289	10.1336	O96007	O96007	MOC2B_HUMAN	MOCS2	Molybdopterin synthase catalytic subunit
15.9317	16.0897	15.8563	16.0377	15.9181	14.4066	14.3833	14.286	14.0317	14.3529	15.0696	14.6688	15.094	14.9066	15.088	16.3357	15.9531	16.0987	16.061	16.0817	14.6215	14.467	14.4018	14.499	14.7124	15.71	15.5465	15.6999	15.6179	15.683	O96008	O96008	TOM40_HUMAN	TOMM40	Mitochondrial import receptor subunit TOM40 homolog
13.2299	13.1289	12.9843	13.1293	13.1946	13.1066	12.7067	13.0156	13.1752	13.2953	12.9037	12.8382	13.0558	12.7443	12.8536	12.9267	13.0057	13.1076	13.0865	13.2847	12.8374	13.1288	13.1435	13.1226	13.1512	13.6501	13.4995	13.4899	13.3033	13.5578	O96011	O96011	PX11B_HUMAN	PEX11B	Peroxisomal membrane protein 11B
12.219	12.1422	11.9876	12.3476	12.2575	10.3718	11.4046	10.3792	11.0265	9.97368	11.269	11.6753	11.8693	11.7282	11.4436	12.1404	12.6883	11.6376	12.6645	12.0942	10.4944	10.3933	9.96581	10.6779	10.8696	11.9575	11.9007	11.8853	11.9583	12.0158	O96013	O96013	PAK4_HUMAN	PAK4	Serine/threonine-protein kinase PAK 4
14.6778	14.7319	14.7073	14.6288	14.9241	13.6503	13.6096	13.7277	13.4583	13.3715	14.4853	14.6123	14.6967	14.6249	14.7495	14.7402	14.6082	14.5578	14.6508	14.7741	13.5108	13.5649	13.5763	13.5236	13.7398	14.2767	14.7166	14.3609	14.2168	14.6038	O96019	O96019	ACL6A_HUMAN	ACTL6A	Actin-like protein 6A
10.4956	10.6896	11.0304	11.4081	11.3918	12.436	13.0605	12.5372	12.3538	12.8715	11.9215	12.7858	11.9733	12.6322	12.7767	11.3226	10.0692	11.5731	11.4852	11.7718	12.6781	12.54	12.6136	12.4899	12.6047	11.8068	11.812	11.7339	12.0775	12.2811	O96033	O96033	MOC2A_HUMAN	MOCS2	Molybdopterin synthase sulfur carrier subunit
17.182	17.2136	17.1649	17.2988	17.0109	17.1225	17.2835	17.1694	17.0747	17.1306	17.1931	17.3158	17.2514	17.2971	17.0404	17.7374	17.6907	17.348	17.7082	17.4154	17.0039	17.1036	17.4185	17.1662	17.3277	17.4983	17.9139	18.0089	17.9433	17.7563	P00004;P99999	P00004;P99999	CYC_HORSE;CYC_HUMAN	CYCS	Cytochrome c
11.3975	12.1886	11.8725	11.0237	11.692	11.6275	11.2876	11.35	11.5492	NaN	11.4801	11.2095	11.4661	11.7414	11.5695	12.4259	11.5699	11.9434	11.3051	11.6399	12.0552	12.1441	11.5139	12.0962	11.1652	11.0663	12.0813	12.7257	11.9117	12.4445	P00156	P00156	CYB_HUMAN	MT-CYB	Cytochrome b
14.2119	14.1821	13.9163	14.0936	13.931	14.2845	14.2728	14.3303	14.1529	13.442	13.9914	13.9864	13.8524	13.99	14.29	13.7101	14.0845	13.9789	14.103	14.1567	14.4586	14.359	14.4298	14.0389	14.4337	14.5578	14.1344	14.1263	14.0381	14.2576	P00167	P00167	CYB5_HUMAN	CYB5A	Cytochrome b5
12.133	NaN	NaN	NaN	NaN	18.7108	19.2684	18.6712	19.0646	19.1157	17.7581	18.0506	18.0051	18.0498	18.1817	12.4936	11.6549	11.0834	11.6812	12.5849	17.8967	18.5743	18.0893	18.0675	18.2977	16.5684	17.1597	16.6872	17.1634	16.8288	P00325	P08319;P00325	ADH1B_HUMAN	ADH1B	All-trans-retinol dehydrogenase [NAD(+)] ADH1B
19.8053	19.6448	19.7601	19.6929	19.6722	20.4704	20.4828	20.3718	20.5106	20.5833	20.4996	20.6474	20.4835	20.5563	20.388	19.7366	19.7081	20.0449	19.7015	19.7456	20.5209	20.5372	20.4846	20.2915	20.55	20.4709	20.3809	20.3666	20.6223	20.5116	P00338	P00338	LDHA_HUMAN	LDHA	L-lactate dehydrogenase A chain
13.1139	12.282	13.167	12.7195	NaN	14.0764	14.2006	14.1677	14.2129	13.1658	14.1085	14.2221	14.2635	14.314	13.1406	13.325	13.1825	13.5228	13.3058	19.0754	14.3612	14.062	14.0971	14.1409	13.1522	13.9508	12.8987	13.4958	14.1724	12.7814	P00338;P07195;P07864;Q6ZMR3	P07195;P00338;Q6ZMR3;P07864	LDH6A_HUMAN;LDHA_HUMAN;LDHB_HUMAN;LDHC_HUMAN	LDHA;LDHAL6A;LDHB;LDHC	L-lactate dehydrogenase A chain
18.1008	18.2291	18.1753	18.1609	18.2162	12.0322	12.2119	10.9086	11.2452	12.1401	16.5715	16.5866	16.5518	16.3753	16.2688	17.8407	17.9992	18.0258	17.9036	17.995	12.4014	11.5396	11.1473	11.5492	10.5469	17.4591	17.2012	17.5248	17.2735	17.3797	P00352	P00352	AL1A1_HUMAN	ALDH1A1	Retinal dehydrogenase 1
11.9093	12.5217	12.4985	11.6571	12.1533	NaN	NaN	NaN	NaN	NaN	11.0424	NaN	11.3864	11.3845	11.2378	11.9764	11.6944	11.5977	11.7064	12.6336	NaN	NaN	NaN	NaN	NaN	11.6598	12.0667	11.9791	10.8086	12.1098	P00352;P05091	P05091;P00352	AL1A1_HUMAN;ALDH2_HUMAN	ALDH1A1;ALDH2	Retinal dehydrogenase 1
16.514	16.4503	16.1323	16.286	16.3808	15.469	15.1893	15.4276	15.4038	15.1852	15.7489	15.5451	15.5311	15.7217	15.4622	16.8697	16.5814	16.7415	16.672	16.6093	15.5942	15.6529	15.6176	15.6466	15.4904	16.6775	16.5409	16.6416	16.6267	16.6102	P00367	P49448;P00367	DHE3_HUMAN	GLUD1	Glutamate dehydrogenase 1, mitochondrial
NaN	9.11906	10.087	9.72401	10.0797	NaN	NaN	NaN	NaN	NaN	10.3582	11.1303	10.8427	9.85305	10.4716	8.98163	9.54973	9.18308	9.49075	9.38552	NaN	NaN	NaN	NaN	NaN	NaN	8.64975	NaN	NaN	NaN	P00374	P00374	DYR_HUMAN	DHFR	Dihydrofolate reductase
15.3521	15.5937	15.2366	15.1069	15.32	17.7105	18.1346	17.9031	17.9775	18.0343	17.1799	17.0698	17.2632	17.5301	17.3561	15.5759	15.4976	15.3942	15.5858	15.6894	17.3911	17.5453	17.6541	17.6563	17.5651	16.8701	16.906	16.8319	16.8208	16.9997	P00387	P00387	NB5R3_HUMAN	CYB5R3	NADH-cytochrome b5 reductase 3
15.4652	15.4452	15.2576	15.4681	15.432	15.7293	15.7474	15.702	15.7797	15.6219	15.5071	15.6781	15.6377	15.809	15.65	15.7385	15.6633	15.8434	16.0527	15.7574	15.9786	16.2538	15.6793	15.8569	16.126	15.7101	15.8807	15.9113	15.9664	15.8162	P00390	P00390	GSHR_HUMAN	GSR	Glutathione reductase, mitochondrial
10.5639	10.3257	10.5262	9.77487	9.84842	9.3681	9.42896	7.9642	8.63518	9.17088	8.84934	9.51442	9.9628	9.23846	9.29412	10.1352	9.19458	9.84523	10.2744	9.24488	10.1003	9.70431	7.22235	8.75385	8.88799	9.11552	10.4411	10.328	8.62348	9.11655	P00395	P00395	COX1_HUMAN	MT-CO1	Cytochrome c oxidase subunit 1
18.2218	18.0567	17.948	18.0778	18.1955	17.1502	17.2588	17.1354	16.9366	17.3687	17.6274	17.0268	17.3677	17.3009	17.445	18.3561	18.1208	18.5359	18.1514	18.1708	17.422	17.3666	17.6332	17.6293	17.6961	18.1577	18.4813	18.706	18.5442	18.6379	P00403	P00403	COX2_HUMAN	MT-CO2	Cytochrome c oxidase subunit 2
10.0627	9.4125	10.1072	10.3638	11.2642	8.6916	9.17541	8.74827	6.9335	9.54239	10.4994	10.3547	9.33683	10.0738	9.47529	10.5431	9.83273	10.9261	10.8193	11.2985	9.57614	9.68421	10.1482	9.25259	10.22	10.4368	9.78973	11.4873	11.1196	11.6894	P00414	P00414	COX3_HUMAN	MT-CO3	Cytochrome c oxidase subunit 3
17.8361	17.5676	17.7224	18.2636	17.7015	18.3358	18.6346	18.1005	18.5205	18.2862	18.4649	18.422	17.7992	17.879	18.2393	18.5756	18.7074	18.6612	18.7755	18.1117	19.1106	18.9718	18.5954	18.7191	18.9951	18.767	18.485	18.5959	18.7012	18.187	P00441	P00441	SODC_HUMAN	SOD1	Superoxide dismutase [Cu-Zn]
12.4203	12.751	12.8393	10.6439	12.3539	10.9388	11.4135	13.0792	10.6564	12.3754	11.5425	NaN	11.3619	10.4233	11.8569	12.6928	11.303	12.5269	12.5912	12.582	12.7252	11.4324	13.6281	11.359	10.3757	12.0478	11.8063	11.7395	11.4148	10.5459	P00488	P00488	F13A_HUMAN	F13A1	Coagulation factor XIII A chain
15.6351	15.5008	15.5333	15.5785	15.6324	15.7601	15.4475	15.6396	15.5573	15.7731	16.1539	16.2359	15.8509	16.0666	16.1269	15.3313	15.0645	15.4657	15.3112	15.3789	15.5797	15.3298	15.454	15.3476	15.4057	15.5998	15.5271	15.7013	15.5445	15.9905	P00491	P00491	PNPH_HUMAN	PNP	Purine nucleoside phosphorylase
15.0725	15.2805	15.1488	15.1828	15.2412	14.0426	14.0106	14.0634	13.9527	13.771	14.9501	15.0491	15.0225	14.8044	15.113	14.5845	14.7683	14.736	14.6474	14.9295	13.9726	13.8185	13.8677	13.5388	13.9336	14.7509	14.7281	14.8644	14.6697	14.6683	P00492	P00492	HPRT_HUMAN	HPRT1	Hypoxanthine-guanine phosphoribosyltransferase
16.96	16.8015	16.5827	16.883	16.8068	15.0657	15.1694	14.9648	15.0445	15.0697	15.7533	15.575	15.7814	15.898	15.7897	17.1528	16.7458	16.8913	16.9107	16.9736	15.4197	15.1752	15.2507	15.2637	15.2125	16.5773	16.5171	16.7321	16.6841	16.676	P00505	P00505	AATM_HUMAN	GOT2	Aspartate aminotransferase, mitochondrial
14.8357	14.793	14.7428	14.5205	14.7474	14.3433	14.2868	14.1498	14.4902	14.6592	14.6296	14.7484	15.0585	14.7488	14.8315	14.9906	14.7967	14.817	14.6699	15.0211	14.2602	14.4097	14.4119	14.3376	14.4342	14.5191	14.5416	14.6728	14.6931	14.5712	P00533	P00533	EGFR_HUMAN	EGFR	Epidermal growth factor receptor
13.7109	13.4739	13.7548	13.3994	13.8447	12.9676	13.0403	12.5336	13.0067	12.9851	13.4403	13.5768	13.6967	13.4667	13.7306	13.4067	14.0471	13.7906	13.7905	13.8462	12.7406	13.5126	13.2231	13.1349	12.8312	13.3507	13.2907	13.5762	13.627	13.4581	P00533;P04626	Q15303;P00533;P04626	EGFR_HUMAN;ERBB2_HUMAN	EGFR;ERBB2	Epidermal growth factor receptor
17.6749	17.549	17.4614	17.5858	17.4948	17.4472	17.5273	17.5077	17.7677	17.713	17.8626	17.9513	17.7601	17.7689	17.6783	18.0086	18.017	18.028	17.9888	18.0186	17.5705	17.5607	17.4476	17.5252	17.632	18.087	18.0386	18.1268	18.2	18.0582	P00558	P00558	PGK1_HUMAN	PGK1	Phosphoglycerate kinase 1
14.7044	14.9676	14.9188	14.6137	15.0785	14.6362	14.9996	14.9504	14.6646	15.0784	15.3362	14.4374	15.2599	15.2978	15.0367	15.4445	15.3841	15.1281	15.3751	15.4813	14.6171	14.9364	14.4598	14.7077	14.948	15.7759	15.4444	15.259	15.4993	15.4957	P00558;P07205	P07205;P00558	PGK1_HUMAN;PGK2_HUMAN	PGK1;PGK2	Phosphoglycerate kinase 1
16.3564	16.2006	16.1333	16.5558	16.2002	16.4932	16.4211	16.5794	16.5117	16.2804	16.5003	16.488	16.3356	16.5531	16.5432	16.6378	16.7966	16.5253	16.4244	16.5053	17.2435	17.2588	17.2807	17.1086	17.1564	17.0449	16.8112	16.5982	16.5868	16.7409	P00568	P00568	KAD1_HUMAN	AK1	Adenylate kinase isoenzyme 1
NaN	NaN	NaN	NaN	NaN	NaN	NaN	NaN	NaN	NaN	NaN	NaN	NaN	NaN	NaN	NaN	NaN	NaN	10.7171	NaN	NaN	NaN	NaN	NaN	NaN	NaN	NaN	NaN	NaN	NaN	P00698	P00698	LYSC_CHICK	LYZ	Lysozyme C
8.7855	11.5677	NaN	NaN	8.63511	9.32485	10.0844	NaN	9.58317	NaN	9.49551	NaN	NaN	12.5232	10.9887	NaN	NaN	12.0204	9.67499	NaN	8.86066	NaN	10.5822	NaN	NaN	9.76731	NaN	NaN	NaN	NaN	P00711	P00711	LALBA_BOVIN	LALBA	Alpha-lactalbumin
15.7407	14.5085	14.4491	14.5975	14.4585	15.0505	13.9478	14.5829	13.8508	14.1922	14.3012	13.2546	13.7894	13.3621	13.7056	15.8314	15.3845	14.6186	14.8097	15.0608	14.6711	14.5658	14.7282	14.3039	14.8913	14.9997	14.6493	13.6341	13.9477	14.2952	P00734	P00734	THRB_HUMAN	F2	Prothrombin
7.848	8.20802	NaN	NaN	NaN	11.4701	10.3789	11.0492	11.1672	10.9505	13.1395	12.5344	12.9091	13.086	12.6933	NaN	NaN	NaN	NaN	NaN	11.7613	11.4684	11.6271	12.2422	11.7936	14.1255	13.8731	12.957	13.1498	12.3615	P00736	P00736	C1R_HUMAN	C1R	Complement C1r subcomponent
15.3093	13.8826	13.749	13.7127	13.7959	14.8104	13.1195	13.4494	13.2872	13.9262	14.624	11.6066	13.4724	12.5462	13.334	15.6615	14.6968	14.3516	13.8676	14.5331	14.2916	13.3074	13.8607	14.1076	13.7431	14.8658	14.5302	13.2032	13.5809	12.4291	P00740	P00740	FA9_HUMAN	F9	Coagulation factor IX
15.7036	14.8786	14.6758	14.3259	14.8217	12.9238	12.4807	12.5038	12.5245	12.839	12.1207	11.2039	12.4639	11.1967	11.6041	15.8074	14.3523	14.9354	14.8838	15.052	13.1864	11.7254	12.3859	13.3854	13.5323	14.1285	12.3856	12.589	11.9092	13.6296	P00742	P00742	FA10_HUMAN	F10	Coagulation factor X
11.1594	11.6172	11.2253	11.272	11.6345	NaN	NaN	NaN	NaN	NaN	11.3583	11.4255	11.6044	11.1206	10.9425	11.5426	13.1641	12.5451	11.9313	11.789	NaN	11.0402	NaN	NaN	NaN	13.0572	13.193	12.8067	12.464	12.3981	P00746	P00746	CFAD_HUMAN	CFD	Complement factor D
13.7925	12.811	12.0037	13.0695	12.6961	11.6684	9.60115	10.0911	9.82911	9.35771	10.3379	9.61219	10.0579	10.038	7.50548	14.1893	12.6198	12.7616	12.5757	13.181	11.7315	10.586	10.9133	10.6597	10.2109	11.6622	11.1926	10.5105	11.2348	10.6417	P00747	P00747;P08519	PLMN_HUMAN	PLG	Plasminogen
11.087	11.0105	11.216	11.253	11.087	NaN	NaN	NaN	8.91183	NaN	10.7982	9.58877	10.6741	10.9491	10.6564	10.7716	12.1583	12.5796	11.5287	11.4017	7.67756	NaN	NaN	NaN	11.0678	10.4627	10.054	10.9003	10.4066	NaN	P00749	P00749	UROK_HUMAN	PLAU	Urokinase-type plasminogen activator
16.9477	16.8227	16.9465	16.6266	16.8284	13.333	13.0313	13.0693	12.7622	12.9159	14.8662	14.9148	15.2835	15.2529	15.3121	17.3802	18.6658	18.6862	17.9441	18.0272	13.5193	13.4042	13.4336	12.9824	13.3374	15.674	15.8166	15.6468	15.82	15.7615	P00750	P00750	TPA_HUMAN	PLAT	Tissue-type plasminogen activator
11.4908	11.2097	11.1408	10.8334	11.3606	10.8131	10.817	9.90617	10.015	10.3893	11.9086	11.7324	11.4512	11.5607	11.3154	11.4331	12.1891	12.1399	11.7962	11.7427	11.0591	10.5867	10.4828	11.1767	9.22361	13.4806	13.7463	13.1907	13.3925	13.0182	P00751	P00751	CFAB_HUMAN	CFB	Complement factor B
16.2512	15.8878	16.3632	16.1092	15.8176	16.0959	16.6137	16.4372	16.3919	16.2699	16.5606	16.8607	16.0802	16.2012	16.5109	16.3601	16.3548	16.2459	15.7628	16.2745	16.6855	16.6542	16.5833	16.5089	16.6037	16.6133	16.1785	16.3711	16.4568	16.4538	P00761	P00761	TRYP_PIG		Trypsin
12.3852	12.8381	12.9419	13.0486	12.8067	12.969	13.7542	13.7986	13.9718	13.5529	13.0373	13.674	13.7993	13.7098	13.7253	12.4095	12.5109	12.9683	12.6674	12.7394	12.3839	13.3246	13.3811	13.6531	13.9949	13.225	13.8996	13.7836	13.6968	13.6462	P00813	P00813	ADA_HUMAN	ADA	Adenosine deaminase
11.9091	11.9514	12.4986	12.7631	12.5412	12.177	13.3649	12.0096	12.6028	12.541	13.2872	13.1484	13.3484	13.3093	12.354	11.3436	11.8915	12.3938	12.4546	11.8986	12.9162	12.5749	13.2034	13.1694	13.0292	12.9879	14.3147	13.2004	13.6916	13.0195	P00846	P00846	ATP6_HUMAN	MT-ATP6	ATP synthase subunit a
10.6274	10.222	10.7518	10.1491	7.32205	11.1417	NaN	9.07374	11.1074	NaN	9.65064	10.2433	10.3998	NaN	NaN	12.0244	10.5078	10.3502	11.1826	10.8139	11.0941	11.0979	10.7606	10.6117	11.8578	10.6335	11.246	11.4748	9.89538	11.3247	P00883	P00883	ALDOA_RABIT	ALDOA	Fructose-bisphosphate aldolase A
17.9928	18.004	17.7917	18.1869	18.1332	19.2562	19.2127	19.223	19.2895	19.1563	19.1429	18.5336	19.0109	19.1191	19.1007	18.2262	18.002	18.1578	18.1107	18.1886	19.453	19.3654	19.3872	19.3775	19.5067	19.2274	19.088	19.0589	19.1869	19.1734	P00883;P04075	P00883;P04075	ALDOA_HUMAN;ALDOA_RABIT	ALDOA	Fructose-bisphosphate aldolase A
11.5507	11.1522	10.0094	10.8576	10.8385	11.5534	10.5355	11.471	10.9909	11.1922	11.6624	10.0994	10.7255	11.7645	11.1179	11.4285	11.422	11.0209	11.3831	10.5643	10.4213	11.6174	12.8794	12.1733	11.1479	12.4243	12.2488	12.1818	12.2063	11.8344	P00883;P04075;P09972	P00883;P09972;P04075	ALDOA_HUMAN;ALDOA_RABIT;ALDOC_HUMAN	ALDOA;ALDOC	Fructose-bisphosphate aldolase A
11.0667	11.1083	10.9092	10.709	10.7196	7.92875	NaN	NaN	NaN	NaN	10.1568	9.43767	10.1057	9.31226	11.1139	11.4475	10.783	10.7812	10.8382	10.7539	NaN	NaN	NaN	NaN	NaN	11.2885	11.17	11.2733	10.4585	10.8695	P00918	P00918	CAH2_HUMAN	CA2	Carbonic anhydrase 2
17.562	17.5673	17.3593	18.0302	17.6683	13.4752	13.2506	13.031	12.8968	12.153	15.7084	15.3379	15.5167	15.6246	15.5836	18.0066	17.9262	17.6295	18.2775	17.8951	12.9069	12.4519	12.2132	13.7612	12.2643	17.0025	17.1278	17.7153	17.476	17.1747	P00966	P00966	ASSY_HUMAN	ASS1	Argininosuccinate synthase
12.3328	12.0055	12.2445	12.8382	12.4486	NaN	NaN	NaN	NaN	NaN	11.9818	11.9712	12.1305	11.8415	11.8778	12.5684	12.8009	12.9937	12.682	12.6635	NaN	NaN	NaN	NaN	NaN	12.8189	12.3344	12.8335	12.7286	12.1692	P00973	P00973	OAS1_HUMAN	OAS1	2'-5'-oligoadenylate synthase 1
15.7662	14.6135	14.5405	14.4999	14.9717	15.6585	15.0117	15.0489	14.9583	14.7351	15.0172	13.9789	14.1628	14.1519	13.8324	15.8678	15.2348	14.4718	14.7651	14.9818	14.8838	14.7275	14.7044	14.879	14.9751	15.1531	14.7573	13.6341	14.0681	14.1036	P01008	P01008	ANT3_HUMAN	SERPINC1	Antithrombin-III
12.9285	11.9862	12.5529	12.3191	12.0952	13.7255	NaN	NaN	NaN	NaN	11.5607	11.3913	11.4743	11.1824	11.818	13.1873	12.9719	13.0092	12.4184	12.9192	NaN	NaN	NaN	NaN	NaN	12.5504	12.9007	12.8225	12.7031	12.9757	P01009	P01009	A1AT_HUMAN	SERPINA1	Alpha-1-antitrypsin
17.855	15.8024	15.8283	15.4281	15.6317	16.7853	15.6187	15.7046	15.9272	15.1717	15.4998	14.9676	15.2596	14.5803	16.0531	17.0079	17.0727	15.2858	16.0191	15.9116	17.9112	16.5094	15.6907	15.2691	15.984	16.6323	15.7195	15.0247	15.4386	15.0953	P01023	P01023	A2MG_HUMAN	A2M	Alpha-2-macroglobulin
17.156	15.6799	14.9376	15.4051	14.9096	16.389	15.4259	15.1322	14.8977	15.4651	15.2476	14.214	13.675	13.7812	13.1891	16.9014	17.0492	14.6535	15.7061	15.5184	16.9304	15.1918	15.2992	14.823	15.8433	16.5742	14.6672	14.6107	15.402	14.8216	P01023;P20742	P20742;P01023	A2MG_HUMAN;PZP_HUMAN	A2M;PZP	Alpha-2-macroglobulin
15.5058	15.5014	15.1243	15.1269	15.195	14.3542	13.5746	13.7449	13.2983	13.5165	14.2669	13.6034	14.4411	14.0642	13.7984	15.5301	15.683	15.8749	15.4808	15.5369	15.3012	13.6667	14.2507	14.1455	14.3934	15.8154	15.6909	16.0284	15.6043	15.6032	P01024	P01024	CO3_HUMAN	C3	Complement C3
14.8708	13.1811	12.7439	13.9728	13.5854	11.8888	NaN	NaN	NaN	NaN	12.4156	12.7765	NaN	11.5282	13.7014	15.9306	14.5762	15.0851	15.6248	15.6796	13.3387	13.2918	NaN	NaN	14.6532	14.5806	12.846	12.532	12.9758	13.29	P01031	P01031	CO5_HUMAN	C5	Complement C5
14.4716	14.8355	14.7807	14.3288	14.118	18.3654	18.3879	18.0833	17.9315	18.0122	19.7362	19.6269	19.5474	19.7186	19.4495	14.7576	15.6892	15.7558	14.9201	14.6948	18.5498	18.7015	18.1996	18.2147	18.5163	21.2978	21.0192	20.0337	20.1861	19.9698	P01033	P01033	TIMP1_HUMAN	TIMP1	Metalloproteinase inhibitor 1
13.4417	13.3799	13.5194	13.6273	13.14	13.336	13.7309	13.666	13.2707	12.9816	14.5908	14.8219	14.7894	15.0594	15.0495	13.7459	14.7421	14.4158	13.9462	14.0746	13.8889	13.6137	NaN	13.894	13.2463	15.4876	15.4854	15.2097	15.2098	14.7338	P01034	P01034	CYTC_HUMAN	CST3	Cystatin-C
11.8117	10.327	9.54319	12.1752	10.3529	13.0967	13.6884	13.335	13.7289	11.8408	12.732	12.8297	12.471	13.6105	11.4765	11.1284	11.3802	10.6629	11.9622	10.5047	12.7722	12.43	12.9798	12.5167	12.5764	11.4744	11.2922	12.4474	12.5768	10.9566	P01040	P01040	CYTA_HUMAN	CSTA	Cystatin-A
11.361	11.5318	11.6476	11.1903	11.9046	12.8747	12.84	13.0139	12.2211	13.4237	12.1679	12.4935	12.6656	12.5946	12.7176	11.2988	11.003	11.5221	11.0681	11.18	12.0727	12.2588	12.3703	11.7531	12.2679	11.7782	11.241	11.888	11.2004	12.5863	P01111	P01111	RASN_HUMAN	NRAS	GTPase NRas
11.2478	11.0882	11.5667	11.4626	11.5284	12.9455	13.3111	13.4906	13.4746	12.6215	13.0322	13.0452	13.0389	12.8312	12.6633	11.8488	11.3541	11.5528	11.8048	11.3566	12.8221	13.1232	12.4791	13.4824	12.6717	12.1811	12.8291	11.9769	12.4844	12.5225	P01111;P01112	P01111;P01112	RASH_HUMAN;RASN_HUMAN	HRAS;NRAS	GTPase NRas
15.2484	15.1899	15.1128	15.4543	15.3643	15.4122	15.7849	15.4933	15.7101	15.6045	15.7257	15.5153	15.4101	15.5259	15.5911	15.5188	15.4125	15.4571	15.7068	15.6353	15.483	15.4105	15.1709	15.3159	15.3294	15.7175	14.8414	15.5959	14.8717	15.5019	P01111;P01116	P01111;P01116	RASK_HUMAN;RASN_HUMAN	KRAS;NRAS	GTPase NRas
10.7388	9.8808	NaN	NaN	10.7047	11.5548	11.27	11.2288	11.2088	10.06	10.4812	11.2018	11.8	11.3896	11.642	NaN	NaN	NaN	NaN	NaN	11.1119	11.8118	12.0009	9.55461	11.4015	10.2942	9.68821	10.6025	10.3741	11.8147	P01112	P01112	RASH_HUMAN	HRAS	GTPase HRas
11.8934	11.6575	11.764	11.7488	12.4291	11.7943	12.52	12.2075	11.845	11.8309	11.7689	11.8239	12.1367	12.5994	11.4801	11.7046	11.5574	11.9423	12.2573	11.4142	11.7856	11.5662	12.2367	11.7185	11.8814	12.0362	12.1785	12.2245	11.9699	11.9553	P01112;P01116	P01116;P01112	RASH_HUMAN;RASK_HUMAN	HRAS;KRAS	GTPase HRas
11.4366	11.9898	12.0043	11.6064	11.7604	11.0172	11.1476	11.0864	12.1405	11.7792	11.4864	12.1945	9.92066	12.4	11.9088	12.1894	11.5205	12.2661	11.4874	11.8701	10.5458	11.5878	11.5208	11.8952	10.8441	12.0209	12.4685	11.0355	11.5697	12.276	P01116	P01116	RASK_HUMAN	KRAS	GTPase KRas
16.4986	15.3491	15.8435	15.9865	15.9012	16.4104	15.9241	16.9545	16.5699	16.9178	16.7222	16.6532	17.615	16.7383	17.2444	16.4727	16.5298	16.5834	16.272	16.2819	16.3828	16.2745	16.5211	16.12	16.6142	16.3701	16.1725	16.1935	16.2204	15.9491	P01130	P01130	LDLR_HUMAN	LDLR	Low-density lipoprotein receptor
NaN	NaN	9.16901	NaN	7.60191	12.1924	12.91	13.0127	12.3987	12.8816	11.5053	11.1786	11.6316	11.5551	11.9027	10.7955	NaN	NaN	9.58516	NaN	12.0641	12.0212	12.1647	12.1189	12.0764	11.915	11.2993	11.3125	11.5758	11.8027	P01137	P01137	TGFB1_HUMAN	TGFB1	Transforming growth factor beta-1 proprotein
NaN	NaN	NaN	NaN	NaN	NaN	NaN	NaN	NaN	NaN	NaN	NaN	NaN	NaN	NaN	NaN	NaN	NaN	NaN	NaN	NaN	NaN	NaN	NaN	NaN	9.28532	8.85783	9.32778	9.25754	9.71088	P01236	P01236	PRL_HUMAN	PRL	Prolactin
12.8234	11.7287	11.6218	12.2881	11.692	12.4411	11.1703	12.2271	12.045	11.3191	12.2514	11.379	11.7903	10.9485	11.8769	13.258	13.6816	11.4151	12.0521	12.7088	13.6471	13.0624	11.6413	12.6417	13.421	13.1597	12.472	11.5478	11.7268	11.6263	P01344	P01344	IGF2_HUMAN	IGF2	Insulin-like growth factor II
NaN	NaN	NaN	NaN	NaN	NaN	NaN	10.4787	NaN	NaN	NaN	NaN	12.7416	11.9781	NaN	NaN	NaN	NaN	NaN	NaN	12.0227	NaN	11.3771	10.719	10.3019	NaN	NaN	NaN	NaN	10.6927	P01583	P01583	IL1A_HUMAN	IL1A	Interleukin-1 alpha
NaN	NaN	10.3868	NaN	NaN	12.0906	11.5146	12.3695	11.8963	12.0724	14.7669	13.5135	15.6591	15.382	15.3203	NaN	14.5558	NaN	11.2996	10.5393	12.3778	11.8096	12.3778	12.1175	12.1208	13.4991	14.0435	14.2613	13.4036	13.1455	P01584	P01584	IL1B_HUMAN	IL1B	Interleukin-1 beta
14.0138	14.2975	14.0382	14.3671	14.4397	10.2177	11.1671	11.8892	9.79035	NaN	11.1677	10.6828	11.527	11.957	11.6531	13.4676	13.4051	13.3915	13.7557	13.7672	NaN	10.2962	NaN	7.04775	10.6372	12.9047	12.8354	13.5707	13.5609	13.6411	P01833	P01833	PIGR_HUMAN	PIGR	Polymeric immunoglobulin receptor
9.47344	NaN	NaN	9.75715	NaN	NaN	NaN	9.91695	NaN	NaN	NaN	10.9682	NaN	NaN	NaN	NaN	NaN	NaN	NaN	NaN	NaN	NaN	NaN	NaN	10.7464	10.9295	NaN	NaN	NaN	NaN	P01857	P0DOX5;P01860;P01857	IGHG1_HUMAN	IGHG1	Immunoglobulin heavy constant gamma 1
15.4025	14.9942	14.8673	15.0907	14.7002	13.3467	13.7248	13.6952	13.3482	12.9586	13.7991	14.0576	13.8534	14.0303	14.2654	15.5049	14.597	15.11	14.642	15.0802	12.8289	13.3806	13.4628	12.7203	13.4207	14.6074	14.4987	14.9547	14.3977	14.9243	P01889	P01889	HLAB_HUMAN	HLA-B	HLA class I histocompatibility antigen, B alpha chain
11.9334	12.2303	11.9968	11.8978	12.1708	10.2797	9.0636	10.6758	9.65101	9.86432	9.57271	12.3126	11.4852	11.5029	9.8397	12.8488	8.74597	12.0883	11.15	11.249	11.0395	10.4074	11.5584	12.2148	NaN	12.0141	11.6133	12.2248	11.5342	11.1221	P01889;P04439	P04439;P01889	HLAA_HUMAN;HLAB_HUMAN	HLA-A;HLA-B	HLA class I histocompatibility antigen, B alpha chain
15.5069	15.5414	15.8982	15.7542	15.6539	14.6834	15.6041	14.6499	15.588	14.4519	15.9571	16.1254	15.2056	15.4135	14.9726	16.1905	15.6874	16.1914	15.3281	15.8591	15.1007	15.4346	15.4526	16.5923	14.0741	15.5711	15.9288	15.8662	15.9844	15.3829	P01889;P04439;P10321	P10321;P01893;P04439;P01889	HLAA_HUMAN;HLAB_HUMAN;HLAC_HUMAN	HLA-A;HLA-B;HLA-C	HLA class I histocompatibility antigen, B alpha chain
18.9881	18.7371	18.6518	18.799	18.7747	18.1179	18.3678	18.1087	18.1724	17.9911	18.6425	18.3814	18.5323	18.3661	18.3267	19.1523	19.0057	19.0515	18.5868	18.9401	18.1115	18.0908	17.957	18.1833	17.9318	18.8952	18.7125	18.8943	18.8633	18.7918	P01889;P04439;P13747	P17693;P13747;P01893;P04439;P01889	HLAA_HUMAN;HLAB_HUMAN;HLAE_HUMAN	HLA-A;HLA-B;HLA-E	HLA class I histocompatibility antigen, B alpha chain
16.0189	16.3328	15.7584	16.3792	16.3969	15.4533	15.0053	15.3067	14.9721	14.7562	15.6885	16.0586	16.0534	15.956	16.0221	16.683	15.8702	16.7402	15.7686	16.5643	15.3717	15.434	14.9112	14.873	14.6885	16.4454	16.3007	16.5389	15.878	15.4192	P01889;P10321	P10321;P01889	HLAB_HUMAN;HLAC_HUMAN	HLA-B;HLA-C	HLA class I histocompatibility antigen, B alpha chain
16.8496	16.0786	15.9178	16.5413	15.98	15.647	15.951	15.6309	14.9739	15.1233	16.5423	16.2312	15.6683	16.4611	15.6677	16.2001	16.2795	16.232	15.7995	16.2414	15.9507	15.0809	14.9869	15.8296	15.6055	16.1478	16.03	16.2674	16.1228	16.0812	P01889;P10321;P13747	P10321;P13747;P01893;P01889	HLAB_HUMAN;HLAC_HUMAN;HLAE_HUMAN	HLA-B;HLA-C;HLA-E	HLA class I histocompatibility antigen, B alpha chain
13.5764	13.8492	13.5847	13.6132	13.3659	9.73828	NaN	NaN	9.76996	9.6837	10.3155	11.3728	11.4236	10.5826	11.3767	13.7038	13.3604	13.6421	13.2927	13.4515	9.10204	8.29838	11.4983	10.0603	10.2385	11.6998	10.2726	12.2921	11.6717	11.9428	P01903	P01903;P01906	DRA_HUMAN	HLA-DRA	HLA class II histocompatibility antigen, DR alpha chain
13.8482	13.9368	13.5804	13.7301	13.5182	NaN	NaN	NaN	NaN	NaN	11.4392	12.1097	11.6299	11.4722	11.8231	13.8949	13.4762	13.6378	13.4822	13.7089	NaN	NaN	NaN	NaN	10.5579	11.8078	11.4607	12.2597	11.9772	12.6101	P01911	P01911	DRB_HUMAN	HLA-DRB1	HLA class II histocompatibility antigen, DRB1 beta chain
13.1384	11.7761	11.5165	12.3973	11.5917	12.4296	10.8404	11.1647	11.3117	11.2206	11.5677	10.4027	11.4093	10.8674	11.3756	13.9242	12.0412	13.0536	13.0851	12.8217	12.3854	11.8399	11.512	12.1767	13.0638	12.4638	12.2304	11.4459	11.8078	11.4306	P02100	P69891;P02100;P69892	HBE_HUMAN	HBE1	Hemoglobin subunit epsilon
20.6278	20.269	19.9604	20.1473	19.9979	20.6578	20.8836	20.6107	20.4036	20.4843	20.2383	20.4236	20.0435	19.3955	20.1535	21.2788	21.0342	20.6748	20.8043	21.1025	21.6489	21.3516	21.1829	20.7898	21.5961	21.27	20.636	20.0059	20.5001	20.8507	P02100;P68871	P69891;P02042;P02100;P69892;P68871	HBB_HUMAN;HBE_HUMAN	HBB;HBE1	Hemoglobin subunit epsilon
11.463	11.8741	11.9521	11.15	11.327	7.14186	NaN	NaN	7.74732	8.30559	9.31256	10.8145	9.69415	8.29308	8.76294	12.4897	11.923	12.3068	11.7615	12.0879	NaN	NaN	NaN	NaN	10.322	11.2419	10.8714	11.0568	10.4862	11.6893	P02144	P02144	MYG_HUMAN	MB	Myoglobin
14.863	14.9735	14.5206	14.9904	14.6051	18.6983	18.6449	18.77	18.8966	18.8943	16.8577	16.7502	16.7881	16.5516	16.7949	14.7369	14.5332	13.6853	13.539	14.4467	18.3624	18.1145	18.6188	18.4466	18.5771	16.2749	16.0577	16.0694	16.1522	16.2646	P02452	P02452	CO1A1_HUMAN	COL1A1	Collagen alpha-1(I) chain
16.7435	15.7554	16.5083	16.0416	16.3482	15.5693	15.204	15.5146	15.845	15.8148	13.873	15.2538	13.349	13.5284	13.4003	16.3151	15.4521	14.5035	15.2057	16.015	14.3449	15.2522	15.0929	15.1799	15.2927	12.5192	13.1029	NaN	12.3074	12.3853	P02452;P02458	P02452;P02458	CO1A1_HUMAN;CO2A1_HUMAN	COL1A1;COL2A1	Collagen alpha-1(I) chain
11.4207	8.32621	8.43594	10.5862	11.2216	11.552	11.6585	11.3888	10.7416	10.8435	9.05599	NaN	9.79313	8.23719	10.4673	9.60788	10.5206	NaN	NaN	10.638	11.213	11.283	10.9111	11.0461	9.74359	10.2165	9.99104	10.7856	9.86743	9.96279	P02458	P02458	CO2A1_HUMAN	COL2A1	Collagen alpha-1(II) chain
13.1058	11.6201	12.3375	11.8337	12.0433	16.1754	15.9433	15.8841	16.0056	15.8735	14.8911	14.5704	14.3522	14.4037	14.3095	13.0103	13.3412	10.6817	12.1661	12.3078	16.0875	15.942	16.1549	15.8738	15.9523	14.2105	13.8242	13.3755	13.5443	13.1206	P02461	P02461	CO3A1_HUMAN	COL3A1	Collagen alpha-1(III) chain
7.8728	NaN	NaN	8.43629	7.70875	11.0899	10.1786	11.0366	10.9708	11.3117	9.58261	10.4332	8.35746	10.6339	10.9218	9.25436	NaN	NaN	5.51519	NaN	12.1901	11.266	11.7645	9.37547	11.8884	11.7965	10.5302	11.6981	10.5763	10.4556	P02462	P02462	CO4A1_HUMAN	COL4A1	Collagen alpha-1(IV) chain
8.96644	NaN	8.21993	8.8824	NaN	15.4401	15.7427	16.2277	15.8234	15.9874	14.2834	15.014	14.6617	14.8426	15.1744	9.62383	7.9929	9.40597	8.61485	9.19198	15.4537	15.4166	15.4469	15.6502	15.7407	13.4466	13.7051	13.2778	13.8393	13.768	P02511	P02511	CRYAB_HUMAN	CRYAB	Alpha-crystallin B chain
15.0339	11.4055	14.3382	12.8827	12.8105	12.6268	12.6564	13.3441	12.2075	15.6417	11.3037	16.3646	11.3633	13.358	12.1894	11.9496	10.8227	11.3545	11.3176	13.3561	11.9552	12.3061	11.4193	11.2091	12.8875	12.3484	NaN	10.8944	9.97449	10.9643	P02533	P02533	K1C14_HUMAN	KRT14	Keratin, type I cytoskeletal 14
17.4007	17.9006	17.5428	18.0424	17.9789	11.2506	10.6161	11.3608	9.97401	11.2351	16.1591	16.2458	16.4417	16.392	16.6565	17.6424	18.4511	17.9672	17.976	18.1467	11.6569	11.8328	10.7383	10.8824	11.4429	17.217	17.6351	17.3145	17.0524	17.7798	P02533;P08727	P08727;P02533	K1C14_HUMAN;K1C19_HUMAN	KRT14;KRT19	Keratin, type I cytoskeletal 14
18.3012	18.891	19.0525	19.0299	19.2596	15.7964	15.1426	15.7712	15.5995	15.324	17.8438	18.0174	18.0802	19.2454	18.4641	18.5017	19.4827	18.8063	18.9043	19.6353	14.598	14.8618	15.2491	14.7364	15.6465	18.5953	18.9288	18.7736	17.9667	19.1017	P02533;P08727;P08779;P13645;P19012;Q04695	P08727;Q04695;P19012;P02533;P13645;Q99456;P08779	K1C10_HUMAN;K1C14_HUMAN;K1C15_HUMAN;K1C16_HUMAN;K1C17_HUMAN;K1C19_HUMAN	KRT10;KRT14;KRT15;KRT16;KRT17;KRT19	Keratin, type I cytoskeletal 14
18.4914	18.7457	18.8771	18.8732	18.991	13.5024	13.7524	15.0616	13.1985	16.2243	17.6895	19.1537	17.8141	17.4398	17.7612	18.6609	19.2059	18.9112	18.9291	19.2048	13.8774	13.8088	13.2199	12.9497	13.9644	18.6717	18.7616	18.7914	18.731	18.8952	P02533;P08727;P08779;P13646;P19012;P35900;Q04695	P08727;P13646;Q8N1A0;Q04695;P19012;P02533;P08779;P35900	K1C13_HUMAN;K1C14_HUMAN;K1C15_HUMAN;K1C16_HUMAN;K1C17_HUMAN;K1C19_HUMAN;K1C20_HUMAN	KRT13;KRT14;KRT15;KRT16;KRT17;KRT19;KRT20	Keratin, type I cytoskeletal 14
14.5471	14.8345	15.193	15.5766	15.5088	10.7306	12.5051	9.612	NaN	11.2789	12.4445	13.1437	13.3521	13.1314	12.9543	14.3273	16.2989	15.7542	15.6218	15.2809	NaN	NaN	NaN	NaN	NaN	14.0911	14.7685	15.1563	14.5876	14.8503	P02533;P08727;P08779;P19012;Q04695	P08727;Q04695;P19012;P02533;P08779	K1C14_HUMAN;K1C15_HUMAN;K1C16_HUMAN;K1C17_HUMAN;K1C19_HUMAN	KRT14;KRT15;KRT16;KRT17;KRT19	Keratin, type I cytoskeletal 14
16.3804	13.2191	15.3071	14.6039	13.9116	13.9319	13.3415	14.976	13.1115	16.6441	13.1138	17.5636	13.3213	13.7445	13.376	14.241	13.8653	13.5928	13.6816	14.7255	13.3578	14.0433	11.9205	11.6256	13.1332	13.783	12.633	13.6351	12.4994	13.1302	P02533;P08779	P02533;P08779	K1C14_HUMAN;K1C16_HUMAN	KRT14;KRT16	Keratin, type I cytoskeletal 14
17.24	14.6909	16.3697	16.7212	16.885	16.6871	15.0878	16.0696	15.5769	15.9002	15.4525	16.5323	14.2618	18.5516	15.0207	16.2584	13.5231	14.9265	14.6429	15.8483	16.1006	15.2821	15.6157	14.8231	15.5733	15.5606	13.503	14.8407	13.27	14.7013	P02533;P08779;P13645;Q7Z3Y8;Q7Z3Y9	Q7Z3Z0;Q7Z3Y7;Q7Z3Y9;P02533;P13645;P08779;Q7Z3Y8	K1C10_HUMAN;K1C14_HUMAN;K1C16_HUMAN;K1C26_HUMAN;K1C27_HUMAN	KRT10;KRT14;KRT16;KRT26;KRT27	Keratin, type I cytoskeletal 14
11.4742	11.0891	11.7227	11.7816	12.3623	8.51275	NaN	9.76494	NaN	11.1869	10.0092	11.7029	10.1379	10.1631	NaN	10.3206	NaN	NaN	11.3551	NaN	NaN	NaN	NaN	NaN	NaN	NaN	NaN	12.2494	NaN	12.277	P02533;P08779;P13646;P19012;P35900;Q04695	P13646;Q04695;P19012;P02533;P08779;P35900	K1C13_HUMAN;K1C14_HUMAN;K1C15_HUMAN;K1C16_HUMAN;K1C17_HUMAN;K1C20_HUMAN	KRT13;KRT14;KRT15;KRT16;KRT17;KRT20	Keratin, type I cytoskeletal 14
9.4378	9.37115	8.73984	8.81369	9.39199	NaN	NaN	NaN	NaN	NaN	NaN	9.33689	7.69867	NaN	NaN	NaN	NaN	8.1245	NaN	NaN	NaN	NaN	NaN	NaN	NaN	NaN	7.78713	NaN	NaN	7.65684	P02533;P08779;P35900;Q04695	Q04695;P02533;P08779;P35900	K1C14_HUMAN;K1C16_HUMAN;K1C17_HUMAN;K1C20_HUMAN	KRT14;KRT16;KRT17;KRT20	Keratin, type I cytoskeletal 14
14.7315	12.7294	14.6191	13.923	13.7821	12.8121	11.5149	13.5994	11.5877	15.0254	12.5023	17.1168	13.0941	13.6809	13.4422	13.4987	12.8016	13.1897	13.5598	14.1706	11.3793	12.7353	11.217	9.93649	11.5071	12.6097	13.1799	12.7319	13.0039	12.7267	P02533;Q04695	Q04695;P02533	K1C14_HUMAN;K1C17_HUMAN	KRT14;KRT17	Keratin, type I cytoskeletal 14
13.6861	NaN	10.6312	NaN	NaN	10.0661	NaN	11.3325	7.73792	12.0804	10.8587	15.1083	10.8718	8.68449	9.1395	NaN	NaN	10.2826	NaN	NaN	10.2809	10.7157	9.67883	NaN	8.54835	NaN	11.6288	NaN	NaN	NaN	P02538	P02538	K2C6A_HUMAN	KRT6A	Keratin, type II cytoskeletal 6A
13.204	NaN	10.2944	10.8232	10.425	11.8227	10.189	11.6033	NaN	14.1947	8.9065	15.1545	10.7375	11.018	NaN	NaN	NaN	10.6264	9.5024	11.18	9.40881	10.9899	NaN	NaN	NaN	NaN	9.87592	NaN	NaN	NaN	P02538;P04259	P48668;P12035;P02538;P04259	K2C6A_HUMAN;K2C6B_HUMAN	KRT6A;KRT6B	Keratin, type II cytoskeletal 6A
14.8997	14.6279	15.046	15.0508	14.1742	12.3473	12.4349	11.4191	12.1236	11.0369	13.7514	13.546	13.2366	14.2939	12.9105	14.4382	14.5737	14.9703	14.4611	14.9855	12.7946	11.5635	11.7501	12.1974	11.8564	14.7623	13.5644	14.8677	14.2051	14.8884	P02538;P04259;P04264;P05787;P13647;P48668	P05787;P48668;P02538;P13647;P04259;P04264	K2C1_HUMAN;K2C5_HUMAN;K2C6A_HUMAN;K2C6B_HUMAN;K2C6C_HUMAN;K2C8_HUMAN	KRT1;KRT5;KRT6A;KRT6B;KRT6C;KRT8	Keratin, type II cytoskeletal 6A
19.4877	19.9142	19.6622	19.9333	20.2171	14.0057	12.9731	13.4225	13.1102	15.5321	19.2402	18.6429	18.7971	17.9974	18.3306	18.7633	20.0269	20.3548	20.0857	19.8958	14.059	12.6085	13.744	13.2411	13.804	19.3	19.1297	19.4367	19.8315	19.8088	P02538;P04259;P05787;P48668	P05787;P48668;P02538;P04259	K2C6A_HUMAN;K2C6B_HUMAN;K2C6C_HUMAN;K2C8_HUMAN	KRT6A;KRT6B;KRT6C;KRT8	Keratin, type II cytoskeletal 6A
17.1788	12.2336	15.4925	14.1267	14.0921	14.3529	13.8134	15.6318	12.96	17.197	13.607	18.5743	14.0009	15.3007	14.1004	13.6062	12.5122	13.585	11.799	14.4174	13.8301	13.8602	13.3879	12.2706	13.2604	13.2619	11.9095	13.3117	11.7479	13.4305	P02538;P04259;P13647;P48668	P48668;P02538;P13647;P04259	K2C5_HUMAN;K2C6A_HUMAN;K2C6B_HUMAN;K2C6C_HUMAN	KRT5;KRT6A;KRT6B;KRT6C	Keratin, type II cytoskeletal 6A
15.8052	14.8383	16.9308	15.9622	16.3443	11.3511	NaN	11.5851	12.1506	13.4727	12.8021	16.0802	13.9925	17.3434	14.1288	15.6204	14.6455	15.3784	14.9137	15.7948	NaN	11.1482	14.0178	NaN	11.8381	14.5533	14.0685	15.3203	14.2979	14.305	P02538;P04259;P19013;P35908;P48668;Q01546	Q01546;P48668;P02538;P19013;P04259;P35908	K22E_HUMAN;K22O_HUMAN;K2C4_HUMAN;K2C6A_HUMAN;K2C6B_HUMAN;K2C6C_HUMAN	KRT2;KRT4;KRT6A;KRT6B;KRT6C;KRT76	Keratin, type II cytoskeletal 6A
16.237	10.2908	12.8764	11.646	11.6368	13.2306	12.0594	14.9451	11.484	17.2679	11.8385	18.3042	13.0241	12.1982	12.7088	11.6533	11.1179	11.9527	11.7621	13.422	12.769	12.9629	11.1091	11.0972	11.9713	11.1432	11.3005	12.1994	NaN	12.1947	P02538;P04259;P48668	P48668;P12035;P02538;P04259	K2C6A_HUMAN;K2C6B_HUMAN;K2C6C_HUMAN	KRT6A;KRT6B;KRT6C	Keratin, type II cytoskeletal 6A
14.8246	9.46627	12.3486	9.68621	8.19671	12.2457	12.362	13.3698	10.91	15.3816	10.2974	17.0829	11.2301	9.72023	10.863	10.7917	8.55561	10.0298	9.29767	11.3629	11.4678	10.0803	NaN	NaN	NaN	10.1665	10.3636	10.3498	7.40282	10.5321	P02538;P48668	P48668;P02538	K2C6A_HUMAN;K2C6C_HUMAN	KRT6A;KRT6C	Keratin, type II cytoskeletal 6A
18.5258	18.5185	18.1449	18.4921	18.5563	18.821	18.913	18.7051	18.9097	19.0087	18.8384	18.5728	18.356	18.4446	18.7831	18.765	18.844	18.9737	19.0322	18.9302	19.4961	18.8497	19.9015	19.5468	19.871	19.2838	19.1332	19.5955	19.5041	19.481	P02545	P02545	LMNA_HUMAN	LMNA	Prelamin-A/C
14.9914	13.8523	14.6049	14.8375	15.1904	15.5624	14.9437	15.4515	15.5697	15.2103	15.1956	15.2238	13.8812	14.56	14.6774	17.314	15.4855	15.7076	15.0704	14.6291	15.2767	14.3157	16.4538	16.387	16.4963	16.4882	15.7226	15.4725	16.0421	16.1674	P02545;P20700;Q03252	P02545;Q03252;P20700	LMNA_HUMAN;LMNB1_HUMAN;LMNB2_HUMAN	LMNA;LMNB1;LMNB2	Prelamin-A/C
15.1084	12.9714	13.8002	13.6961	12.181	15.0865	13.4621	13.2374	13.8764	13.9029	14.8598	13.7195	12.3991	12.2311	12.716	15.8378	14.8607	14.7526	14.431	14.2678	14.708	14.4133	15.4152	15.3788	13.7853	15.2306	14.7305	13.9342	14.1307	13.991	P02647	P02647	APOA1_HUMAN	APOA1	Apolipoprotein A-I
16.31	15.6536	14.8395	14.8481	15.0474	15.4336	15.4514	15.1615	15.0118	15.5633	15.6158	15.163	14.55	14.433	14.6356	16.5619	15.8524	16.0128	15.7703	16.1974	15.3367	15.9918	16.0034	16.5872	16.5354	15.6749	14.8222	14.7213	15.1627	15.2426	P02649	P02649	APOE_HUMAN	APOE	Apolipoprotein E
13.1363	13.0197	12.1147	12.9383	12.815	11.7876	11.8228	11.5352	11.694	12.9669	11.5433	8.17271	8.48429	10.7583	NaN	14.6325	12.4132	11.5993	13.1985	13.0853	12.1418	11.8181	13.599	10.5242	11.3083	13.5062	12.776	12.7184	13.3871	13.2393	P02655	P02655	APOC2_HUMAN	APOC2	Apolipoprotein C-II
17.3957	16.1405	15.2955	16.0629	15.8752	16.8993	16.7282	16.2649	15.4575	16.5209	17.4039	16.0506	15.5391	15.0274	16.2561	17.8005	16.8926	16.7669	16.5545	17.7052	17.7823	17.2536	16.805	16.9554	18.1627	17.3929	16.7164	15.6733	16.5777	17.3118	P02656	P02656	APOC3_HUMAN	APOC3	Apolipoprotein C-III
14.4188	15.0207	10.7681	12.045	12.2763	14.5676	14.1219	11.7747	17.218	12.7073	14.1371	12.0099	11.8387	18.2825	15.8886	12.5503	12.0954	15.977	13.5498	13.1681	13.8326	12.3579	14.1159	13.0732	13.8613	11.7189	10.7349	14.0371	12.5281	12.4796	P02662	P02662	CASA1_BOVIN	CSN1S1	Alpha-S1-casein
13.0178	12.3808	NaN	NaN	NaN	12.6886	13.0534	NaN	15.8728	12.389	13.4203	NaN	NaN	17.0514	14.6753	11.4223	NaN	13.8443	12.1368	13.4024	12.5516	10.594	13.2818	12.8841	NaN	NaN	NaN	13.4815	NaN	9.91352	P02663	P02663	CASA2_BOVIN	CSN1S2	Alpha-S2-casein
11.3887	12.8711	8.38313	9.89789	7.38398	11.388	10.573	8.5502	14.1256	8.8487	11.0552	8.80324	9.05783	14.5422	12.3968	8.979	9.90962	12.9641	10.1098	9.23469	11.2373	7.93042	11.7121	8.15329	11.1435	9.64472	NaN	10.1154	10.2925	9.27813	P02666	P02666	CASB_BOVIN	CSN2	Beta-casein
12.8139	14.68	NaN	10.5569	10.6032	11.9043	11.6582	9.50632	15.3332	10.5219	11.7595	10.4018	10.5762	17.101	14.0538	10.1714	10.7177	15.609	11.1502	11.5739	12.2792	10.7931	12.5915	11.626	11.3536	10.6266	8.63563	12.2694	10.9764	9.80574	P02668	P02668	CASK_BOVIN	CSN3	Kappa-casein
NaN	13.4509	NaN	NaN	NaN	8.39472	NaN	NaN	NaN	NaN	10.2513	NaN	NaN	NaN	NaN	NaN	NaN	13.2636	NaN	NaN	NaN	NaN	NaN	NaN	NaN	NaN	NaN	NaN	NaN	NaN	P02671	P02671	FIBA_HUMAN	FGA	Fibrinogen alpha chain
13.4827	12.106	12.7714	12.1295	12.2349	12.9283	12.1289	12.5703	12.1987	12.468	12.5649	12.1132	12.6731	11.3293	12.3631	13.9062	13.6853	12.7392	12.943	12.8063	13.0895	13.1087	12.6868	12.587	13.2372	13.2564	12.6589	13.0983	12.6851	12.6269	P02675	P02675	FIBB_HUMAN	FGB	Fibrinogen beta chain
13.9818	13.3182	13.6974	13.0529	13.1335	14.2917	13.3822	13.7748	12.5798	12.7406	13.4137	12.1119	13.3788	11.9164	12.3386	14.289	14.5105	13.8568	13.8887	13.3448	14.6664	14.1375	13.4391	14.0201	13.8109	14.0423	13.1787	13.985	13.7206	13.303	P02679	P02679	FIBG_HUMAN	FGG	Fibrinogen gamma chain
9.3594	10.2166	9.28987	10.0783	9.30036	9.53608	10.6265	10.3221	10.3743	8.7701	9.47855	10.0053	8.62177	9.71132	10.9812	8.7204	10.4261	9.15264	9.25706	8.09391	NaN	9.75654	NaN	6.95663	7.33577	7.71402	8.79349	7.77602	6.38205	8.63224	P02686	P02686	MBP_HUMAN	MBP	Myelin basic protein
8.82364	8.12226	8.47244	8.73844	8.73628	9.00227	9.39233	7.30129	NaN	NaN	8.75066	NaN	NaN	9.80028	8.60975	10.3918	10.2409	9.99164	10.5849	10.1681	7.69331	NaN	8.23007	7.81832	8.83017	11.415	10.3128	11.4069	12.175	11.6749	P02689;P15090	P15090;P02689	FABP4_HUMAN;MYP2_HUMAN	FABP4;PMP2	Myelin P2 protein
15.1055	13.8624	13.5789	14.5396	15.1289	12.1116	11.504	11.3118	10.8804	11.714	12.4384	11.4111	11.4337	10.1744	10.2021	17.6496	15.546	15.744	17.0194	17.2648	12.8991	12.2843	11.9811	12.1022	12.6839	15.2715	14.074	14.0473	14.4679	14.719	P02748	P02748	CO9_HUMAN	C9	Complement component C9
16.3952	15.1429	14.8553	15.2205	15.3518	15.5429	14.6667	15.3406	15.5008	15.1728	14.8405	14.7373	14.8823	12.8636	14.461	16.7268	16.7455	15.3624	15.8717	15.9146	16.4797	15.2854	16.1918	16.126	15.5309	16.0794	15.7077	15.2915	15.0392	14.7106	P02749	P02749	APOH_HUMAN	APOH	Beta-2-glycoprotein 1
15.6043	14.2469	15.4427	14.288	14.8383	18.5427	18.2582	18.222	18.7182	18.749	19.4418	18.5596	18.7359	19.1776	19.1297	14.8383	14.4093	14.3185	13.7547	14.3395	17.898	17.3558	18.304	18.0348	18.4479	19.5441	19.0343	18.3472	18.1946	17.9264	P02751	P02751	FINC_HUMAN	FN1	Fibronectin
14.8193	13.4759	13.704	13.3214	14.3398	13.8096	13.3333	13.6298	13.7688	13.128	14.3302	13.6457	13.685	12.4554	12.9514	15.0229	15.511	14.4389	14.9503	15.2231	14.8163	14.7569	14.002	14.2003	14.5438	15.1104	14.1753	13.5968	14.0327	13.5836	P02753	P02753	RET4_HUMAN	RBP4	Retinol-binding protein 4
19.5087	18.8452	18.8492	18.8394	18.3914	19.2467	18.6545	19.161	18.2572	18.5137	18.7019	18.5011	18.0783	17.7658	17.5417	19.6965	20.1848	17.8279	19.0743	19.569	19.9691	19.0353	19.4124	19.5058	19.5564	19.7124	19.2524	18.7398	19.0232	17.8359	P02765	P02765	FETUA_HUMAN	AHSG	Alpha-2-HS-glycoprotein
16.1126	15.7837	15.9857	15.8799	15.6222	15.7808	15.2494	15.4335	14.9672	14.6916	14.9177	15.7959	15.7012	15.5996	14.9695	16.6618	16.405	15.044	15.7211	15.678	16.2211	15.1677	15.4883	15.1146	16.4912	15.7421	16.0346	15.5216	15.3901	14.9863	P02768	P02768	ALBU_HUMAN	ALB	Albumin
21.6436	20.6423	20.3605	20.7011	20.3797	21.1292	20.1327	20.2486	20.1944	20.0083	20.3708	20.1343	20.0195	19.5087	19.5361	21.9235	22.0853	19.2454	20.6709	20.7816	22.31	20.2562	20.8052	20.682	20.9092	21.9154	20.7086	21.1647	20.3863	19.9868	P02768;P02769	P02769;P02768	ALBU_BOVIN;ALBU_HUMAN	ALB	Albumin
21.5686	20.2317	20.2739	20.4143	20.2173	20.8399	19.5879	20.0121	19.6797	19.7287	19.9671	19.4939	19.8874	19.6046	19.1841	21.4019	21.7746	19.1721	20.4162	20.4733	21.6424	19.6259	20.1383	20.0862	20.5873	21.2052	20.3812	20.5193	20.0173	19.5657	P02769	P02769	ALBU_BOVIN	ALB	Serum albumin
16.8885	14.8245	14.9155	15.1117	14.4705	15.9937	14.2526	14.2812	13.2974	13.0263	14.7903	13.9617	14.0302	13.7135	13.3858	16.492	16.9282	13.9253	15.0933	15.4021	16.054	14.4313	14.4597	14.3043	15.1177	16.0472	14.6822	14.5039	14.0555	14.0963	P02771	P02771	FETA_HUMAN	AFP	Alpha-fetoprotein
13.6971	11.6734	12.1686	12.245	11.3329	10.0907	NaN	10.6429	10.1781	9.44279	9.83194	NaN	10.7285	9.97623	8.89405	14.0066	12.5818	9.85581	11.0536	10.8986	10.5762	10.1096	10.2692	9.63126	11.2953	12.3743	11.2384	10.682	10.5744	10.4647	P02774	P02774	VTDB_HUMAN	GC	Vitamin D-binding protein
16.3478	15.9423	15.8342	15.9413	15.8881	15.2701	14.8086	15.5274	15.2142	15.2546	16.2978	16.2492	16.4208	16.3835	16.2514	16.2005	15.289	15.915	15.7872	15.7238	14.8209	14.9483	15.0381	14.9613	14.8344	15.8524	15.6517	15.8223	15.7195	15.7714	P02786	P02786	TFR1_HUMAN	TFRC	Transferrin receptor protein 1
13.6726	13.2259	12.6285	13.1329	13.0716	12.4239	11.6647	12.5291	11.814	10.9046	12.8012	11.3032	12.1778	12.7752	12.3534	13.372	14.4381	12.4216	12.5834	12.7504	13.4145	11.9495	10.7435	11.8996	13.2629	13.6396	13.2174	12.4527	12.4775	12.601	P02787	P02787	TRFE_HUMAN	TF	Serotransferrin
19.8919	18.1814	17.7547	18.7867	17.7497	19.056	16.951	17.2199	16.7727	16.6033	18.1112	17.6282	17.2165	17.2895	16.9085	19.5465	20.075	17.0337	17.9033	18.1306	19.4674	17.5501	17.1849	17.0731	18.2034	19.1603	18.3236	17.5845	17.5595	16.8602	P02788	P02788	TRFL_HUMAN	LTF	Lactotransferrin
12.9819	11.2701	11.1997	12.3338	NaN	13.4972	12.7107	13.4116	11.4291	12.4412	NaN	NaN	NaN	11.331	10.7545	13.2411	13.338	NaN	12.0335	12.4165	13.9191	12.8176	13.4633	12.5085	13.71	12.5148	11.7664	11.8395	NaN	11.8765	P02790	P02790	HEMO_HUMAN	HPX	Hemopexin
13.6056	13.3676	13.788	13.2083	13.3622	18.4467	19.3586	18.9958	19.3654	19.0046	17.7238	18.2327	17.4843	18.2721	17.888	14.5084	14.0069	13.8942	14.2641	13.9035	19.29	20.0838	19.3442	19.8975	19.9962	17.5764	17.9056	18.129	18.2722	17.6735	P02792	P02792	FRIL_HUMAN	FTL	Ferritin light chain
16.4765	16.3987	15.9309	16.275	16.577	18.7269	18.7503	18.6745	19.0041	18.5135	17.9196	17.6394	17.351	17.8191	17.4904	17.9774	17.7241	17.4455	17.8518	17.6956	19.5916	19.4546	19.4421	18.941	19.777	18.5939	19.0152	18.6703	19.0589	18.6546	P02794	P02794	FRIH_HUMAN	FTH1	Ferritin heavy chain
12.9291	12.9405	12.8809	13.4765	12.3391	17.0765	17.4282	15.937	17.1176	16.1771	17.1672	16.8029	16.2314	16.6205	17.0561	12.9288	13.3302	13.5684	11.9058	12.2216	16.4452	17.2134	16.2582	15.8567	16.5376	16.8161	16.0699	16.8736	16.5527	15.782	P02795;P13640;P80297	P80297;Q8N339;P02795;P04732;P13640	MT1G_HUMAN;MT1X_HUMAN;MT2_HUMAN	MT1G;MT1X;MT2A	Metallothionein-2
10.4489	10.5233	11.3639	11.0226	11.2954	9.5254	NaN	11.0402	10.1992	8.96552	10.795	10.1366	10.8688	9.58211	11.5877	10.4483	9.60256	10.1259	10.5783	9.61422	NaN	9.13942	11.2678	9.60662	9.01367	11.4122	11.4343	10.5677	9.93375	10.9229	P03886	P03886	NU1M_HUMAN	MT-ND1	NADH-ubiquinone oxidoreductase chain 1
12.771	13.4476	13.5805	13.5119	13.6564	11.8881	13.1782	11.725	11.4626	11.9004	13.2135	12.416	13.2626	12.374	12.8696	12.7822	12.8815	13.4187	13.4665	12.8741	12.6498	12.8095	11.9681	12.9546	12.7584	13.4103	13.8443	13.9368	14.1699	13.0532	P03891	P03891	NU2M_HUMAN	MT-ND2	NADH-ubiquinone oxidoreductase chain 2
10.7276	11.6246	11.2103	11.4962	11.483	NaN	9.17247	10.1737	10.3026	NaN	11.3028	8.91944	10.8374	10.649	10.1694	11.2648	10.6946	10.7284	10.8771	9.14077	NaN	8.66214	9.78709	10.0619	NaN	10.4048	11.9343	11.0582	11.4223	9.96581	P03897	P03897	NU3M_HUMAN	MT-ND3	NADH-ubiquinone oxidoreductase chain 3
13.6833	14.0599	14.106	14.3351	13.4149	13.4815	13.3382	13.2955	13.5602	12.8515	13.0607	13.1458	13.0957	13.4312	13.6455	14.1983	13.9652	14.2047	14.0857	13.8894	13.1312	13.5177	14.0219	13.6142	13.7378	14.5833	13.9651	14.1386	14.3298	13.7999	P03905	P03905	NU4M_HUMAN	MT-ND4	NADH-ubiquinone oxidoreductase chain 4
14.3185	13.8296	13.9424	14.1097	13.7774	13.6725	13.505	13.2091	12.8499	12.7915	14.0581	13.1303	13.4719	13.4503	13.1624	14.1692	13.3806	14.2687	14.1509	13.0488	13.111	13.7199	13.7196	13.8604	13.3511	14.0653	14.1254	14.3956	14.0684	14.3794	P03915	P03915	NU5M_HUMAN	MT-ND5	NADH-ubiquinone oxidoreductase chain 5
13.6924	NaN	9.5333	NaN	NaN	9.42555	7.20784	10.6761	10.0463	10.0301	13.2168	10.8001	14.1295	12.5387	12.7195	NaN	14.3481	NaN	NaN	NaN	NaN	10.3704	10.477	10.4739	10.7899	15.0648	14.8723	15.2825	14.5363	14.3583	P03956	P03956	MMP1_HUMAN	MMP1	Interstitial collagenase
12.7961	12.4766	11.9333	12.8667	12.8588	NaN	NaN	NaN	NaN	11.4066	11.7108	11.3591	12.6611	12.1549	11.3209	12.9186	15.1374	14.4369	13.7484	13.6766	NaN	NaN	NaN	9.40816	NaN	14.2024	14.2283	13.9478	14.2812	13.28	P03973	P03973	SLPI_HUMAN	SLPI	Antileukoproteinase
17.5231	17.3137	16.6658	16.9928	17.4436	15.7083	16.3804	16.129	15.6552	16.671	15.8496	15.5215	15.5925	15.135	15.9597	18.1236	16.3055	17.3181	18.3853	17.7817	17.2524	16.0606	17.0864	16.8287	17.7136	17.4743	16.6395	16.1493	16.2369	17.122	P04004	P04004	VTNC_HUMAN	VTN	Vitronectin
15.1419	15.1945	15.147	15.1255	14.9246	13.9131	13.7668	13.851	13.6469	13.5833	14.2037	14.187	14.1526	14.3577	14.0528	14.9014	14.7962	14.8574	14.5975	14.7956	14.3276	14.3302	14.0172	14.0658	14.1408	14.7814	14.6561	14.7217	14.7344	14.6961	P04040	P04040	CATA_HUMAN	CAT	Catalase
15.4645	15.2253	15.3778	15.3704	15.3514	17.2941	17.4794	17.3036	17.3301	17.2504	16.8729	16.8126	16.6791	16.7302	16.4579	16.1138	15.9668	16.0365	15.9092	16.0815	17.7511	18.106	17.7901	17.9364	17.8113	17.5703	17.598	17.2918	17.534	17.2759	P04062	P04062	GLCM_HUMAN	GBA	Lysosomal acid glucosylceramidase
14.732	14.9594	14.6907	14.8071	14.5739	13.7313	14.4211	14.2926	14.7319	14.5056	14.0061	14.5018	14.5474	14.4401	14.6671	15.6349	15.7467	15.73	15.4943	15.4	14.4891	14.9626	14.7137	15.0545	15.1434	15.1277	15.3141	15.3125	15.5092	15.4715	P04066	P04066	FUCO_HUMAN	FUCA1	Tissue alpha-L-fucosidase
18.561	18.2857	18.3393	18.414	18.5268	19.5346	19.3354	19.2217	19.7377	19.8437	19.6512	19.2176	19.4175	19.4519	19.4882	18.3746	18.0599	18.5019	18.4295	18.5392	19.6075	19.5608	19.6149	19.5617	19.4117	19.5719	19.2957	19.524	19.6376	19.4378	P04075	P04075	ALDOA_HUMAN	ALDOA	Fructose-bisphosphate aldolase A
19.0653	18.8989	18.3379	18.453	17.5382	18.1909	17.7848	17.8572	18.1364	17.0725	18.4719	17.2618	18.302	18.2831	17.4004	19.6081	18.989	18.9689	19.1206	17.8244	18.3064	17.7005	17.876	17.7583	17.4212	19.1988	18.7533	18.9162	18.9934	18.4895	P04080	P04080	CYTB_HUMAN	CSTB	Cystatin-B
19.4291	19.363	19.3743	18.9978	19.2507	19.2323	19.426	19.4184	19.5074	19.5697	19.5892	19.5718	19.4868	19.4138	19.4492	19.2524	19.229	19.5168	18.9716	19.1892	18.8362	18.9539	19.0782	18.8565	18.8243	19.4665	19.2185	19.4149	19.284	19.1825	P04083	P04083	ANXA1_HUMAN	ANXA1	Annexin A1
15.0192	13.6931	13.5434	13.7526	13.6612	13.4847	13.6843	12.5808	12.5606	12.2893	13.0423	11.6759	12.2521	12.0069	12.1389	14.798	13.8995	12.9528	12.8858	13.3497	13.8518	12.8134	12.7512	12.3537	12.9675	13.339	13.2076	12.67	12.4372	11.7224	P04114	P04114	APOB_HUMAN	APOB	Apolipoprotein B-100
9.97585	10.2401	10.4397	9.81589	10.8258	12.9827	12.9363	12.7138	12.6494	12.7009	12.4685	12.6001	11.9566	12.0974	12.0481	10.4084	10.353	10.4436	10.1513	10.2353	12.582	13.0769	12.8202	12.6803	12.7909	12.4317	12.3341	12.2707	12.7516	12.2168	P04150	P04150	GCR_HUMAN	NR3C1	Glucocorticoid receptor
NaN	9.1514	9.05553	9.45039	9.96271	NaN	NaN	NaN	NaN	NaN	8.73352	NaN	NaN	9.2102	7.98791	9.44287	NaN	9.22163	8.98898	NaN	NaN	NaN	NaN	NaN	NaN	10.9366	10.8248	10.5361	10.3425	NaN	P04155	P04155	TFF1_HUMAN	TFF1	Trefoil factor 1
10.8851	10.7842	10.0995	9.88804	9.32671	13.4861	14.3761	13.7828	13.6912	14.0158	13.881	13.3855	13.3392	13.4851	13.5151	10.9549	10.4547	10.8899	10.6094	10.0496	14.2907	13.7881	13.9579	13.8996	14.4605	14.2535	13.4883	14.1482	13.9754	13.968	P04156	P04156	PRIO_HUMAN	PRNP	Major prion protein
17.1796	17.1511	17.1926	17.2332	16.9614	19.6799	19.3701	19.7001	19.4346	19.5256	19.3481	18.4937	19.0931	19.1627	18.9258	18.08	17.4414	17.6296	17.762	17.4666	20.439	20.3692	20.6552	20.3622	20.8973	20.9615	20.6579	21.1273	21.1284	20.9778	P04179	P04179	SODM_HUMAN	SOD2	Superoxide dismutase [Mn], mitochondrial
11.681	11.5461	10.669	11.3024	10.5171	11.404	10.7715	11.1063	10.7191	NaN	10.7745	NaN	10.3497	9.72567	10.3833	12.0141	11.9798	11.0488	11.5646	10.9679	11.7997	11.1835	11.247	11.1784	12.1561	11.4329	11.4722	11.1749	10.0621	10.2731	P04180	P04180	LCAT_HUMAN	LCAT	Phosphatidylcholine-sterol acyltransferase
15.3613	15.1934	15.3298	15.0833	15.2121	14.7029	14.5099	14.6092	14.512	14.6429	15.0555	15.0707	15.3061	15.1761	15.1935	14.5897	13.6585	14.1464	14.1446	14.0782	14.31	14.4889	14.1915	14.1186	14.1609	14.4976	14.453	14.4016	14.2863	14.1868	P04181	P04181	OAT_HUMAN	OAT	Ornithine aminotransferase, mitochondrial
11.6944	11.4741	11.4657	11.4415	11.2405	NaN	NaN	NaN	NaN	NaN	12.4718	12.7666	13.0476	13.0544	13.0914	11.3455	9.88899	10.6319	10.9445	11.1977	NaN	NaN	NaN	NaN	NaN	11.5544	11.0173	9.89439	10.8012	10.5739	P04183	P04183	KITH_HUMAN	TK1	Thymidine kinase, cytosolic
NaN	10.1496	NaN	NaN	NaN	15.1593	15.7759	15.6634	16.0563	16.3578	15.0832	15.1842	15.2118	15.7875	15.9011	NaN	7.89301	NaN	10.7517	10.6276	15.1736	15.2041	15.8651	15.1894	16.2277	14.3396	14.6333	15.1026	15.1225	15.1106	P04216	P04216	THY1_HUMAN	THY1	Thy-1 membrane glycoprotein
15.1757	15.6898	15.22	15.1807	15.0864	NaN	NaN	NaN	NaN	12.9594	14.1559	14.143	14.0547	14.2486	14.2605	15.2562	14.5551	14.833	14.6206	14.8226	11.0376	NaN	8.87602	NaN	NaN	13.6074	13.4431	13.9991	13.6647	13.6597	P04233	P04233	HG2A_HUMAN	CD74	HLA class II histocompatibility antigen gamma chain
13.5207	6.81469	9.99448	8.97408	7.64114	9.17663	7.70509	11.1716	8.58471	14.3012	7.90124	16.9312	9.81805	8.18089	8.39839	7.88381	NaN	8.95639	NaN	9.10289	9.78928	8.79673	NaN	NaN	8.0459	7.33472	NaN	8.14163	NaN	NaN	P04259	P48668;P04259	K2C6B_HUMAN	KRT6B	Keratin, type II cytoskeletal 6B
18.4878	16.536	19.0279	18.391	17.6248	17.6688	17.7863	17.5895	16.519	14.798	16.3906	18.6668	16.3386	19.1201	17.1405	16.7616	15.6095	16.9964	15.6538	18.0479	17.8743	17.4358	17.193	16.308	17.7688	17.464	14.5616	16.2551	14.6723	15.7444	P04259;P04264	P04259;P04264	K2C1_HUMAN;K2C6B_HUMAN	KRT1;KRT6B	Keratin, type II cytoskeletal 6B
NaN	NaN	NaN	NaN	NaN	NaN	NaN	5.38254	NaN	NaN	NaN	9.75114	NaN	NaN	NaN	NaN	NaN	NaN	NaN	NaN	NaN	NaN	NaN	NaN	NaN	5.45814	NaN	NaN	NaN	NaN	P04259;P13647	P48668;P13647;P04259	K2C5_HUMAN;K2C6B_HUMAN	KRT5;KRT6B	Keratin, type II cytoskeletal 6B
13.0653	NaN	NaN	NaN	NaN	NaN	NaN	NaN	NaN	NaN	NaN	14.2165	NaN	NaN	NaN	NaN	NaN	NaN	NaN	NaN	NaN	NaN	NaN	NaN	NaN	NaN	NaN	NaN	NaN	NaN	P04259;P48668	P48668;P04259	K2C6B_HUMAN;K2C6C_HUMAN	KRT6B;KRT6C	Keratin, type II cytoskeletal 6B
19.2061	16.5615	19.6398	18.8994	18.2063	17.9734	17.6758	17.8583	17.398	15.0593	16.749	17.0887	16.7877	19.7099	17.5375	17.4115	15.9017	17.2707	16.5524	18.0319	18.0689	17.5411	17.2889	16.8004	17.9268	18.1663	15.3693	16.3052	15.4038	16.4637	P04264	P04264	K2C1_HUMAN	KRT1	Keratin, type II cytoskeletal 1
18.0624	15.2431	18.4812	17.8873	17.4685	17.3687	16.2505	16.9053	16.7035	14.5298	15.6469	16.3377	15.9199	18.7949	16.1424	16.6468	15.3107	16.574	15.4969	16.5137	16.6874	16.9413	16.4794	15.5117	17.2324	17.2843	14.1847	15.5318	14.3581	15.8866	P04264;P35908;Q7Z794	Q7Z794;P35908;P04264	K22E_HUMAN;K2C1B_HUMAN;K2C1_HUMAN	KRT1;KRT2;KRT77	Keratin, type II cytoskeletal 1
13.2843	14.7499	13.5952	NaN	14.1158	13.7081	14.5717	14.6128	13.8346	13.8809	13.6703	12.9701	13.8953	13.8377	14.1449	14.1847	NaN	NaN	13.8984	NaN	13.4447	13.8669	13.3901	14.0678	13.3749	12.6551	12.6358	11.9385	12.4802	12.7215	P04350	P04350	TBB4A_HUMAN	TUBB4A	Tubulin beta-4A chain
16.5427	16.5582	16.5813	16.9895	17.1412	17.3761	17.3783	17.48	17.6893	18.2792	17.4624	17.6043	17.1324	17.4576	17.7012	16.4872	15.6182	16.3138	15.7318	16.9286	16.9755	16.9933	17.6069	17.0232	18.1514	16.6541	16.4844	16.8746	16.9476	17.059	P04350;P07437;P68371	P07437;P68371;P04350	TBB4A_HUMAN;TBB4B_HUMAN;TBB5_HUMAN	TUBB;TUBB4A;TUBB4B	Tubulin beta-4A chain
18.8782	18.8292	18.2525	18.4482	17.859	19.5514	19.8207	17.9734	19.6427	19.7768	18.7807	19.3859	18.9618	18.9605	19.0771	18.6524	16.6065	18.3353	18.4551	17.6128	19.5201	17.9531	19.4553	18.7993	18.4658	19.1068	17.6416	18.8527	17.8402	18.9349	P04350;P07437;P68371;Q13509	Q13509;P07437;P68371;P04350	TBB3_HUMAN;TBB4A_HUMAN;TBB4B_HUMAN;TBB5_HUMAN	TUBB;TUBB3;TUBB4A;TUBB4B	Tubulin beta-4A chain
17.9056	17.1721	17.2438	16.9251	17.3138	18.4826	18.1998	17.8948	17.9349	18.3267	18.1292	17.7585	17.7401	17.6599	17.8742	17.3102	16.0707	17.1994	17.1062	16.963	17.9946	17.7182	17.873	17.6143	17.9878	18.072	16.6926	17.6897	17.6438	17.3994	P04350;P07437;P68371;Q13509;Q13885	Q13509;P07437;P68371;P04350;Q9BVA1;Q13885	TBB2A_HUMAN;TBB3_HUMAN;TBB4A_HUMAN;TBB4B_HUMAN;TBB5_HUMAN	TUBB;TUBB2A;TUBB3;TUBB4A;TUBB4B	Tubulin beta-4A chain
17.3424	17.746	17.71	17.6528	18.117	18.6321	18.3846	17.2929	18.6359	19.1939	18.1586	18.7098	18.4429	18.3539	18.2906	17.2019	17.2144	17.3979	16.0377	18.082	17.8452	18.6138	18.6724	18.7138	18.8581	18.2343	17.8565	18.077	17.1283	18.3901	P04350;P07437;P68371;Q13509;Q13885;Q9BUF5	Q13509;P07437;P68371;P04350;Q9BVA1;Q13885;Q9BUF5	TBB2A_HUMAN;TBB3_HUMAN;TBB4A_HUMAN;TBB4B_HUMAN;TBB5_HUMAN;TBB6_HUMAN	TUBB;TUBB2A;TUBB3;TUBB4A;TUBB4B;TUBB6	Tubulin beta-4A chain
13.5451	13.9866	13.8768	13.8145	14.0686	14.3445	14.2997	14.6081	14.4515	13.9711	14.5	14.3898	14.4777	14.4843	14.7504	13.6369	13.3763	13.1655	13.3228	13.8633	13.6833	14.3216	13.8337	14.3102	14.2267	13.4776	13.6099	13.2516	13.6666	13.6523	P04350;P07437;P68371;Q13885	P07437;P68371;P04350;Q9BVA1;Q13885	TBB2A_HUMAN;TBB4A_HUMAN;TBB4B_HUMAN;TBB5_HUMAN	TUBB;TUBB2A;TUBB4A;TUBB4B	Tubulin beta-4A chain
18.7765	18.8788	17.7685	18.0755	18.6134	18.5885	18.4886	18.0659	18.262	18.4558	18.6812	18.7605	18.5081	19.0441	18.8127	18.7021	18.4572	18.3776	18.4142	17.9644	18.8676	18.2274	18.4074	17.4226	18.4323	18.9936	18.1971	18.8102	18.219	18.4706	P04350;P68371	P68371;P04350	TBB4A_HUMAN;TBB4B_HUMAN	TUBB4A;TUBB4B	Tubulin beta-4A chain
19.0963	18.6046	18.4293	18.8339	17.7611	18.5966	18.1859	18.895	18.6763	19.1752	19.4706	19.0169	18.4843	18.6156	18.5418	17.7101	17.391	18.6626	18.3563	18.811	19.1325	18.199	19.1296	18.3415	18.9572	19.2811	18.2846	18.9721	18.8586	18.9973	P04350;P68371;Q13509	Q13509;P68371;P04350	TBB3_HUMAN;TBB4A_HUMAN;TBB4B_HUMAN	TUBB3;TUBB4A;TUBB4B	Tubulin beta-4A chain
11.7934	11.8301	11.9744	12.5218	11.8526	15.0805	15.0912	15.9527	15.6268	15.4054	15.1048	13.6978	15.222	14.2565	15.0429	11.9937	11.6721	12.0268	11.1663	11.3217	15.3233	15.5371	15.1061	13.3066	14.4805	13.1383	13.9755	13.9429	14.2773	13.5468	P04350;Q9BUF5	P04350;Q9BUF5	TBB4A_HUMAN;TBB6_HUMAN	TUBB4A;TUBB6	Tubulin beta-4A chain
20.2808	20.385	20.1831	20.3819	20.3556	20.817	21.0431	20.6342	21.1631	21.4587	21.0254	20.722	20.7844	20.9051	21.0335	20.0009	20.2487	20.191	20.2015	20.2595	21.0179	20.9192	20.9662	20.6002	20.9415	20.8639	20.5839	20.8987	20.9544	20.8548	P04406	P04406	G3P_HUMAN	GAPDH	Glyceraldehyde-3-phosphate dehydrogenase
12.433	12.2297	12.5181	12.0985	12.1278	13.8998	13.8646	14.1821	14.0995	13.778	13.2471	13.6463	13.5819	13.5896	13.6724	12.3873	11.9765	12.3933	12.3221	12.2607	13.8048	14.0458	13.6596	13.7318	13.8582	13.2689	13.0749	13.2495	13.1907	12.9325	P04424	P04424	ARLY_HUMAN	ASL	Argininosuccinate lyase
16.6773	16.3461	16.1201	16.2807	16.1597	16.023	16.0569	15.7514	15.7774	16.1092	16.1939	16.1134	16.1062	15.9714	16.1711	16.4986	16.3033	16.4534	16.0775	16.2299	16.2043	16.0336	15.978	15.631	15.9939	16.5269	16.0666	16.3346	16.3107	16.2799	P04439	P04439	HLAA_HUMAN	HLA-A	HLA class I histocompatibility antigen, A alpha chain
6.88503	7.04491	8.3046	7.21933	5.63099	NaN	NaN	NaN	NaN	NaN	NaN	NaN	NaN	6.14922	9.09776	9.76639	7.3063	8.37797	8.60421	5.70941	NaN	NaN	8.47233	NaN	NaN	9.01233	NaN	10.1981	7.4131	NaN	P04439;P10321	P10321;P01893;P04439	HLAA_HUMAN;HLAC_HUMAN	HLA-A;HLA-C	HLA class I histocompatibility antigen, A alpha chain
12.8871	13.9215	13.2067	13.6818	13.2215	13.1783	13.7051	12.7735	12.694	13.4345	13.6635	12.724	13.7852	13.0718	14.0209	13.1185	12.9613	13.1119	13.3679	13.5891	13.5512	12.7015	12.8576	13.3261	13.1119	13.3562	13.1128	13.3012	13.8445	13.5145	P04439;P10321;P30511	P10321;P01893;P04439;P30511	HLAA_HUMAN;HLAC_HUMAN;HLAF_HUMAN	HLA-A;HLA-C;HLA-F	HLA class I histocompatibility antigen, A alpha chain
12.4304	12.4606	12.4845	12.6369	12.6734	10.3815	NaN	9.91503	10.1067	11.0888	10.666	10.7959	11.3449	11.5173	10.9942	12.8174	13.3932	12.8483	12.9826	12.9233	NaN	10.7163	10.2051	9.82918	10.5324	11.7009	12.3757	12.5086	12.2438	11.9015	P04626	P04626	ERBB2_HUMAN	ERBB2	Receptor tyrosine-protein kinase erbB-2
16.7208	16.69	16.4355	16.6784	16.5742	16.9359	17.0068	16.872	17.0403	17.037	17.0624	16.76	16.7466	16.7074	17.0222	16.9773	17.1106	16.9418	16.8659	17.2098	16.8938	16.9151	16.9548	16.6042	16.9094	17.3487	16.6944	17.1889	16.8717	17.3506	P04632	P04632	CPNS1_HUMAN	CAPNS1	Calpain small subunit 1
12.2457	12.1839	12.4557	12.4782	13.1943	NaN	NaN	NaN	NaN	NaN	11.5832	11.1471	11.5873	11.1396	11.3753	11.9923	12.4823	11.9588	12.5371	12.0784	NaN	NaN	9.01961	NaN	NaN	11.3257	11.1119	11.7277	11.3507	11.3982	P04637	P04637	P53_HUMAN	TP53	Cellular tumor antigen p53
16.7224	17.1216	16.7746	16.8508	16.9793	18.7266	19.3652	19.3078	19.4354	19.2833	17.9278	18.416	18.0872	18.3367	18.3488	16.9254	17.1217	16.1927	17.113	17.067	19.0221	19.0269	19.0062	18.986	19.011	17.2854	16.9319	17.0966	17.4397	17.3138	P04792	P04792	HSPB1_HUMAN	HSPB1	Heat shock protein beta-1
8.16507	NaN	9.69341	10.1138	9.72326	NaN	NaN	NaN	NaN	NaN	NaN	NaN	9.26317	8.38363	7.93193	10.2395	10.213	11.4077	9.95244	9.88535	NaN	NaN	NaN	NaN	NaN	NaN	9.12262	10.1097	9.63422	9.79759	P04798	P04798	CP1A1_HUMAN	CYP1A1	Cytochrome P450 1A1
17.7855	17.6049	17.5335	17.622	17.656	18.0937	17.927	17.8236	17.9455	17.9484	18.0751	17.7501	17.8434	17.7725	17.8649	17.9709	17.4493	17.7943	17.7819	17.8331	17.8003	17.8653	17.8994	17.964	17.8787	17.9553	17.7512	17.849	17.7972	17.8026	P04843	P04843	RPN1_HUMAN	RPN1	Dolichyl-diphosphooligosaccharide--protein glycosyltransferase subunit 1
16.0702	15.8683	15.6402	15.7331	15.6039	15.9893	15.842	16.0424	15.9178	15.921	16.1131	16.0542	15.8566	15.872	15.8607	15.8979	15.487	15.9305	15.9421	15.9494	15.9275	15.7931	16.1077	16.1387	15.7609	15.9635	15.9028	16.1008	15.9284	15.9399	P04844	P04844	RPN2_HUMAN	RPN2	Dolichyl-diphosphooligosaccharide--protein glycosyltransferase subunit 2
15.1883	15.0663	14.9875	15.1514	14.885	16.5996	16.7251	16.4781	16.7597	16.7243	16.2853	16.5308	16.1343	16.3104	16.2471	15.4769	15.3676	15.5675	15.5749	15.3908	16.2478	16.3195	16.7496	16.6742	16.659	16.021	15.9291	16.2077	16.3147	16.1066	P04899	P04899	GNAI2_HUMAN	GNAI2	Guanine nucleotide-binding protein G(i) subunit alpha-2
12.0742	13.2049	12.5211	13.1166	12.4489	14.5758	13.5793	14.6521	13.628	14.4681	13.6658	13.3406	13.9863	14.059	13.0506	13.0705	11.8235	12.3423	12.6353	12.7806	13.2936	13.3673	13.1185	14.5733	13.6281	14.0338	12.9193	13.7164	13.561	13.4106	P04899;P08754;P09471;P63096	P09471;P08754;P63096;P04899	GNAI1_HUMAN;GNAI2_HUMAN;GNAI3_HUMAN;GNAO_HUMAN	GNAI1;GNAI2;GNAI3;GNAO1	Guanine nucleotide-binding protein G(i) subunit alpha-2
14.2859	14.644	14.6894	14.2481	13.8911	15.3472	14.9941	15.6861	15.9398	15.3576	15.3837	14.4778	15.1214	15.9571	15.1265	14.8318	13.7267	14.6897	15.0339	14.3995	15.6004	15.6483	15.524	15.6576	15.3398	15.5909	15.0496	15.1958	15.832	15.6264	P04899;P08754;P63096	P08754;P63096;P04899	GNAI1_HUMAN;GNAI2_HUMAN;GNAI3_HUMAN	GNAI1;GNAI2;GNAI3	Guanine nucleotide-binding protein G(i) subunit alpha-2
10.8457	11.6598	11.0545	10.9307	10.4101	12.1262	12.5079	13.4579	12.773	12.1521	12.0489	12.1191	12.9208	13.2898	11.9915	11.1589	11.3325	11.0691	11.2922	10.9394	12.8197	12.9763	12.3583	11.9099	11.4794	11.4569	13.0001	11.8992	12.5936	11.4106	P04899;P63096	P63096;P04899	GNAI1_HUMAN;GNAI2_HUMAN	GNAI1;GNAI2	Guanine nucleotide-binding protein G(i) subunit alpha-2
20.2182	20.3094	19.511	20.2328	20.9533	17.4303	17.2773	18.1032	18.0207	18.103	19.2111	17.7076	19.1707	19.4408	19.682	20.172	20.6016	20.3615	21.1253	21.1606	18.3646	17.8689	18.7963	18.3336	19.6633	20.4612	20.3637	20.6427	20.398	20.8842	P04908;Q16777;Q6FI13;Q7L7L0;Q93077	Q9BTM1;Q96KK5;Q93077;P04908;P0C0S8;Q16777;Q7L7L0;P20671;Q99878;Q6FI13	H2A1B_HUMAN;H2A1C_HUMAN;H2A2A_HUMAN;H2A2C_HUMAN;H2A3_HUMAN	H2AC18;H2AC20;H2AC4;H2AC6;H2AW	Histone H2A type 1-B/E
11.9703	13.009	14.0107	13.095	8.99241	10.6699	10.2274	11.2723	10.513	10.234	13.7049	11.2908	12.4024	12.3566	11.4442	13.4902	15.366	13.3881	13.9415	13.4508	9.99513	12.2201	13.8746	12.7	13.4245	13.9976	12.2724	13.9477	14.6443	12.9693	P04908;Q7L7L0;Q8IUE6;Q93077	Q9BTM1;Q96KK5;Q93077;P04908;P0C0S8;Q7L7L0;P20671;Q99878;P16104;Q8IUE6	H2A1B_HUMAN;H2A1C_HUMAN;H2A2B_HUMAN;H2A3_HUMAN	H2AC21;H2AC4;H2AC6;H2AW	Histone H2A type 1-B/E
14.5566	15.4514	15.0614	15.4628	15.7612	13.6545	13.8079	13.9609	13.8785	14.2552	14.4292	12.2875	14.8049	14.6587	14.2785	15.256	16.3195	15.2402	16.1348	16.2982	14.299	14.2413	14.5162	14.5875	14.8441	14.7439	15.8895	15.8727	15.1236	16.0592	P04908;Q7L7L0;Q93077	Q93077;P04908;Q7L7L0	H2A1B_HUMAN;H2A1C_HUMAN;H2A3_HUMAN	H2AC4;H2AC6;H2AW	Histone H2A type 1-B/E
11.6663	12.048	11.6696	12.2304	12.4519	12.7079	12.8028	13.0541	13.2046	13.2139	12.3975	12.2857	13.0391	12.5477	12.8212	12.5365	12.2445	12.0614	12.1659	12.6909	12.5697	11.8057	11.966	12.3123	12.8695	12.4319	12.1939	12.6978	12.8454	12.8548	P04920	P04920	B3A2_HUMAN	SLC4A2	Anion exchange protein 2
16.9224	16.9122	16.6758	16.8192	16.9567	16.8694	16.7943	16.9283	16.808	16.8114	17.0629	16.8402	16.7902	16.9549	16.8021	17.2023	17.0223	17.209	17.0954	17.2065	16.9806	16.9099	16.9342	17.01	16.9255	17.2173	17.1327	17.2609	17.2638	17.2322	P05023	P05023	AT1A1_HUMAN	ATP1A1	Sodium/potassium-transporting ATPase subunit alpha-1
17.0993	17.0869	16.8394	16.7815	17.0844	16.6314	16.6623	16.8591	16.795	17.0147	16.7308	16.2645	16.9871	17.0532	16.9225	17.3574	17.1441	17.1555	17.2117	17.3756	16.8686	16.8869	16.9399	16.9837	16.8002	17.27	17.355	17.326	17.2146	17.3673	P05023;P54707	P50993;P20648;Q13733;P05023;P54707;P13637	AT12A_HUMAN;AT1A1_HUMAN	ATP12A;ATP1A1	Sodium/potassium-transporting ATPase subunit alpha-1
16.9666	16.8733	16.8213	16.6636	16.8838	14.9288	14.6475	14.8816	14.6832	14.7827	15.884	15.5331	15.7507	15.636	15.6966	17.3722	16.9815	17.2282	17.1012	17.2394	14.6172	14.8429	14.7648	14.7775	14.8005	16.5047	16.4212	16.6772	16.5358	16.6783	P05026	P05026	AT1B1_HUMAN	ATP1B1	Sodium/potassium-transporting ATPase subunit beta-1
14.333	14.0317	14.1857	14.207	13.9576	13.6475	13.2432	13.847	13.9278	13.9656	14.8266	14.5165	14.8634	14.836	14.7391	14.5309	14.5082	14.7121	13.9316	14.2614	13.9326	13.8505	13.9487	13.9623	14.063	14.3728	13.9452	14.0923	14.029	13.5498	P05067	P05067	A4_HUMAN	APP	Amyloid-beta precursor protein
11.3246	9.20586	12.0357	11.357	11.3969	10.1163	7.83995	11.1625	9.70256	NaN	NaN	10.714	10.5426	11.6525	NaN	10.1331	NaN	10.6962	9.90157	10.6613	10.4142	10.7008	NaN	10.3363	11.5233	10.3067	NaN	NaN	NaN	NaN	P05089	P05089	ARGI1_HUMAN	ARG1	Arginase-1
12.9359	13.3725	12.8201	13.115	12.8246	NaN	12.8041	NaN	NaN	NaN	10.4603	11.1607	12.0491	12.1797	10.8233	12.5956	13.5068	13.6979	13.0757	13.0958	NaN	NaN	NaN	NaN	12.0557	11.6816	11.8681	10.8244	12.0498	13.4728	P05090	P05090	APOD_HUMAN	APOD	Apolipoprotein D
16.1313	16.0976	16.1897	16.22	16.1552	14.7185	14.751	14.836	14.8346	14.9446	15.7421	15.7445	15.7678	15.6216	15.6021	15.6741	15.7138	15.8843	15.6117	15.8399	14.8223	14.7902	14.7679	14.7336	15.0729	16.3585	16.4214	16.6011	16.5414	16.6059	P05091	P05091	ALDH2_HUMAN	ALDH2	Aldehyde dehydrogenase, mitochondrial
NaN	9.88357	NaN	NaN	NaN	12.7965	12.9095	13.8959	12.6583	13.396	12.8049	12.2798	12.8441	12.6921	12.823	NaN	NaN	NaN	NaN	10.1214	12.5161	12.467	13.2249	12.1487	12.9135	12.5048	12.7255	12.6104	12.7421	12.3603	P05106	P05106	ITB3_HUMAN	ITGB3	Integrin beta-3
13.0183	11.1233	10.9964	11.144	NaN	11.7416	11.8554	12.5424	11.6766	11.5471	12.1828	16.6611	11.7561	13.0284	12.5346	11.156	11.3516	12.1656	11.6601	12.3095	13.1397	10.5683	12.0744	12.8383	13.8969	11.4047	11.0993	12.1486	10.6771	12.2314	P05109	P05109	S10A8_HUMAN	S100A8	Protein S100-A8
14.0139	13.3581	13.7084	13.9061	13.7684	12.9863	13.773	13.4125	13.348	12.4559	13.0639	13.2496	14.9436	12.7654	13.5541	13.4496	13.547	13.662	14.3883	13.5025	11.4447	13.2939	13.6108	14.23	12.5608	12.6772	14.0326	13.5857	12.9366	12.8186	P05114	P05114	HMGN1_HUMAN	HMGN1	Non-histone chromosomal protein HMG-14
11.5848	10.752	11.2824	12.1438	11.4418	18.5886	18.8124	19.164	19.2794	19.5151	17.6626	18.2403	18.3869	18.7264	18.8923	12.19	12.3544	12.2889	12.3592	12.6766	18.013	18.2107	18.2502	18.2851	18.8491	16.8756	17.3167	17.6859	17.8556	17.77	P05120	P05120	PAI2_HUMAN	SERPINB2	Plasminogen activator inhibitor 2
8.78189	9.74473	9.67901	9.66154	8.25559	15.2347	14.8926	15.1204	15.597	15.3014	16.5302	16.3355	16.9131	17.0113	17.0837	11.1219	11.3854	10.9601	11.0594	10.5437	14.4358	14.7608	14.8353	14.6822	15.3837	15.7961	16.1304	15.9157	16.0378	15.9182	P05121	P05121	PAI1_HUMAN	SERPINE1	Plasminogen activator inhibitor 1
NaN	10.6523	10.2716	10.6962	10.6372	NaN	NaN	NaN	NaN	NaN	NaN	11.6808	NaN	NaN	NaN	NaN	11.2512	11.9728	11.8263	11.3626	NaN	NaN	NaN	NaN	12.7199	11.0371	NaN	NaN	11.777	NaN	P05129	P05129	KPCG_HUMAN	PRKCG	Protein kinase C gamma type
10.791	11.4558	12.5589	12.1883	11.6736	13.9561	13.3345	14.2767	13.962	12.6007	13.1962	13.7116	13.8635	13.4768	13.6617	12.7693	13.2692	13.0277	13.3352	13.0291	13.319	14.1632	13.1987	14.2513	13.4591	13.0685	13.8287	13.0679	13.3488	13.542	P05129;P17252	P05129;P17252	KPCA_HUMAN;KPCG_HUMAN	PRKCA;PRKCG	Protein kinase C gamma type
18.4153	18.43	18.4865	18.4184	18.5826	16.7485	16.5734	16.4716	16.5366	16.5705	17.6581	17.5164	17.6406	17.6265	17.5949	18.4495	18.4012	18.3797	18.517	18.5832	16.8558	16.8615	16.6574	16.6466	16.7699	18.1777	18.2583	18.3195	18.211	18.3493	P05141	P05141	ADT2_HUMAN	SLC25A5	ADP/ATP translocase 2
13.2861	12.0924	12.272	12.6871	13.2597	11.673	10.8953	10.3371	10.5402	11.5605	11.7989	11.84	11.2459	11.3739	10.6471	12.3213	11.5698	12.1528	13.058	12.0991	11.6714	10.5333	11.1773	10.3837	9.73324	12.3432	12.1067	12.4466	11.7189	11.8676	P05141;P12235	P05141;P12235	ADT1_HUMAN;ADT2_HUMAN	SLC25A4;SLC25A5	ADP/ATP translocase 2
17.802	19.1865	18.1312	19.3043	19.3676	17.7375	17.2292	17.7341	17.878	17.9021	17.9874	18.6481	18.8349	18.4914	18.6904	17.6064	19.4077	19.3146	18.149	19.5192	17.785	17.9975	17.7621	17.911	17.4301	19.4208	19.3507	19.2263	19.2745	19.2202	P05141;P12235;P12236	P05141;P12236;P12235;Q9H0C2	ADT1_HUMAN;ADT2_HUMAN;ADT3_HUMAN	SLC25A4;SLC25A5;SLC25A6	ADP/ATP translocase 2
18.9794	18.986	19.0945	19.1639	19.1022	17.3066	17.434	17.3293	17.4422	17.3077	18.3322	18.2838	18.3818	18.3581	18.2486	19.068	19.0521	19.0867	19.2087	19.2493	17.4132	17.3706	17.5178	17.5977	16.7867	18.873	19.0285	19.0559	18.9825	18.9889	P05141;P12236	P05141;P12236	ADT2_HUMAN;ADT3_HUMAN	SLC25A5;SLC25A6	ADP/ATP translocase 2
10.978	10.9183	11.4678	11.5833	11.3751	11.7552	11.5412	11.5868	11.2917	11.6302	12.9186	12.0415	12.5377	12.6616	12.4635	11.5482	11.3952	11.6057	11.8176	11.5301	11.1897	12.1608	12.6781	12.4314	12.6805	13.9428	13.8042	13.3106	13.6679	13.5211	P05155	P05155	IC1_HUMAN	SERPING1	Plasma protease C1 inhibitor
12.91	11.429	10.345	11.7737	11.1563	12.3253	NaN	11.1587	10.5528	10.7412	11.3671	9.85738	10.6637	10.8801	10.8075	12.9397	12.9772	10.537	11.4629	10.6016	12.6807	11.9843	11.5167	10.7365	12.0217	12.2337	10.6704	11.3784	11.4692	10.4354	P05156	P05156	CFAI_HUMAN	CFI	Complement factor I
11.7627	11.8365	11.5156	11.3216	11.947	11.919	10.9492	11.1031	10.4669	11.2598	11.661	11.2727	11.6426	11.575	11.6705	12.9154	12.5	12.1617	12.1179	11.8298	12.3185	12.4724	11.6792	12.0236	12.0824	12.0426	12.5345	11.7976	11.6364	10.7272	P05160	P05160	F13B_HUMAN	F13B	Coagulation factor XIII B chain
15.4889	15.5575	15.5935	15.8303	15.441	14.198	14.1175	14.1838	14.2716	13.5308	14.9801	14.6989	15.2108	14.617	14.7061	15.2644	16.1206	16.667	15.2846	15.275	14.7012	14.0948	14.3162	14.4241	13.9609	16.3579	16.2544	16.8608	16.4878	15.9777	P05161	P05161	ISG15_HUMAN	ISG15	Ubiquitin-like protein ISG15
11.9718	11.9607	11.9886	11.8514	11.7449	10.4551	10.507	10.7085	10.9887	10.3079	10.7206	10.6544	11.2612	10.9507	11.1298	12.3427	11.9782	12.1346	11.997	11.9351	10.6137	11.3046	11.0016	11.2156	11.2018	11.6232	12.2026	11.8377	12.0397	11.9076	P05165	P05165	PCCA_HUMAN	PCCA	Propionyl-CoA carboxylase alpha chain, mitochondrial
13.8059	13.8609	13.7207	13.5484	13.6562	12.8276	12.8064	12.6265	12.2377	12.7337	12.968	12.7599	12.5319	12.8567	12.157	14.2265	13.9577	14.2282	14.1121	13.8084	13.0866	13.1681	13.5098	13.3143	13.2441	13.8716	13.81	13.8956	14.1094	14.015	P05166	P05166	PCCB_HUMAN	PCCB	Propionyl-CoA carboxylase beta chain, mitochondrial
15.3277	15.6587	15.7248	15.9124	15.6273	9.89869	NaN	8.70866	9.07512	NaN	12.9022	12.6569	12.6319	12.5716	12.4804	16.2371	16.4594	16.8073	16.3421	16.675	10.931	10.7196	8.90236	10.142	10.5826	15.6151	16.093	16.1607	16.0386	16.0915	P05187	P05187;P09923	PPB1_HUMAN	ALPP	Alkaline phosphatase, placental type
17.2507	17.2651	17.3209	17.46	17.673	12.1669	12.9361	11.902	12.6339	11.9289	14.9395	15.0014	15.0376	15.008	14.7843	17.7267	18.2234	18.1923	17.9626	18.1474	12.8942	12.8844	12.0934	12.7993	13.0204	17.6004	17.9875	18.1787	17.9949	18.0935	P05187;P10696	P05187;P09923;P10696	PPB1_HUMAN;PPBN_HUMAN	ALPG;ALPP	Alkaline phosphatase, placental type
15.4276	15.5399	15.2953	15.393	15.2969	15.4232	15.4617	15.5493	15.5415	15.1804	15.5642	16.0174	15.6821	15.6578	15.5404	15.1865	14.9568	15.0758	15.1927	15.1531	15.2341	15.0103	15.218	15.3304	15.3153	15.3544	15.4986	15.3385	15.2755	15.3798	P05198	P05198	IF2A_HUMAN	EIF2S1	Eukaryotic translation initiation factor 2 subunit 1
13.8533	13.044	13.5692	14.1442	14.1739	12.786	12.4809	NaN	13.5033	12.816	13.2656	13.3144	12.5835	11.7517	12.7905	13.0555	13.389	13.1711	13.3955	13.6367	13.889	12.7709	13.6642	14.1333	13.7715	13.3361	11.2036	13.372	13.1579	13.4832	P05204	P05204	HMGN2_HUMAN	HMGN2	Non-histone chromosomal protein HMG-17
NaN	9.66032	9.69252	10.3577	NaN	12.5893	12.0381	12.5231	11.4124	12.2462	16.131	15.7778	17.1644	16.6662	17.0579	9.69872	NaN	11.7476	10.7968	11.2071	11.2528	11.1183	11.6663	11.2141	11.7337	16.253	16.2777	16.407	15.4819	15.9902	P05231	P05231	IL6_HUMAN	IL6	Interleukin-6
14.4148	14.3901	14.1772	14.4564	14.189	15.674	15.9754	16.1544	15.9438	16.2615	16.3075	16.0958	16.4213	16.5169	16.5398	15.0489	14.3104	14.7118	14.504	14.7019	15.3932	15.6482	15.5275	15.6321	15.8636	15.783	15.7561	16.0192	16.0448	16.1498	P05362	P05362	ICAM1_HUMAN	ICAM1	Intercellular adhesion molecule 1
16.6158	17.1149	16.5965	17.5638	16.5431	16.8667	17.7423	17.2568	16.4119	17.7976	18.0264	16.9941	17.7048	17.7457	18.0719	17.4328	16.7568	16.6767	17.263	17.4935	17.1521	16.7611	16.8656	17.7223	17.9666	17.9302	16.7086	17.5148	17.5063	17.2875	P05386	P05386	RLA1_HUMAN	RPLP1	60S acidic ribosomal protein P1
8.80812	8.73798	10.3555	8.77065	8.76859	8.07883	6.87704	7.72282	7.49748	7.50123	8.89687	10.2358	9.15879	9.41354	9.22636	7.80408	8.18189	8.84868	7.41828	8.01827	NaN	8.50848	NaN	NaN	9.63912	10.7041	10.2569	10.2	9.17044	10.2558	P05386;P05387	P05386;P05387	RLA1_HUMAN;RLA2_HUMAN	RPLP1;RPLP2	60S acidic ribosomal protein P1
17.4626	17.6987	17.6442	17.76	17.6424	17.8314	17.8019	17.4053	17.7929	17.6406	18.212	17.9618	17.4447	17.3497	18.0134	17.6525	17.6831	17.5254	17.4571	17.448	18.1549	17.7394	17.8482	17.4951	18.3267	17.9982	17.6081	17.6276	17.714	17.9571	P05387	P05387	RLA2_HUMAN	RPLP2	60S acidic ribosomal protein P2
16.6752	16.8911	16.8281	16.6869	17.014	16.8782	16.742	16.6858	16.6125	17.1321	17.1947	17.208	17.1588	16.7146	17.1848	16.4331	16.6015	16.6363	16.5413	16.6611	16.8647	16.6315	16.6393	16.5646	16.915	17.0068	16.7635	16.7685	16.7193	16.9517	P05388	P05388	RLA0_HUMAN	RPLP0	60S acidic ribosomal protein P0
8.66513	NaN	NaN	NaN	NaN	11.0179	11.7855	10.9135	11.1867	11.3142	11.4822	12.0345	11.6227	11.972	12.1672	NaN	NaN	NaN	NaN	7.37543	10.9938	11.8778	11.4893	11.6897	11.5555	11.2598	11.5316	11.3938	11.4146	11.5735	P05412	P05412	JUN_HUMAN	JUN	Transcription factor AP-1
12.6852	11.7469	12.2034	12.5498	12.3628	13.2132	13.9998	13.9194	14.1288	13.7642	12.8634	13.0069	13.1555	13.0352	12.881	12.9939	13.3172	12.8216	12.9998	13.4447	13.6978	13.5552	13.418	14.0509	14.2668	12.3176	12.3775	12.2361	13.1568	12.1195	P05413	P05413	FABPH_HUMAN	FABP3	Fatty acid-binding protein, heart
13.8347	11.5999	11.9786	12.8789	12.5545	13.1001	11.5692	11.6955	10.8991	10.0416	12.282	12.701	11.9309	12.5413	11.4204	13.9599	13.4448	11.9825	13.2516	12.9211	13.0258	11.6925	12.5209	12.6416	12.8272	13.1777	12.7613	10.7072	12.2662	10.2643	P05452	P05452	TETN_HUMAN	CLEC3B	Tetranectin
15.7558	15.653	15.5676	15.3707	15.5262	15.0118	15.1659	14.8392	15.0025	14.9284	15.4886	15.6856	15.6326	15.5526	15.2291	15.2492	15.3109	15.473	15.3252	15.2179	15.2491	15.1287	14.9436	15.0281	14.6456	15.542	15.6275	15.4679	15.3535	15.3769	P05455	P05455	LA_HUMAN	SSB	Lupus La protein
13.3836	11.486	10.9942	12.0925	11.39	12.5545	10.5827	10.1952	9.74364	9.99937	10.996	10.6893	10.3248	10.0675	8.77662	12.8042	13.0991	10.4085	11.1226	12.1356	12.7324	10.1753	11.0716	10.8901	11.6891	12.3314	11.8906	11.0899	10.6946	9.89548	P05543	P05543	THBG_HUMAN	SERPINA7	Thyroxine-binding globulin
16.5082	16.1173	15.9921	16.1221	16.2304	17.025	16.8844	16.9128	16.8791	16.9979	16.6109	16.8387	16.5967	16.6799	16.8712	16.9824	16.8746	16.7782	16.5437	16.7377	17.1978	16.8456	17.106	16.6962	17.263	17.0507	16.8957	17.0825	17.0499	17.1907	P05556	P05556	ITB1_HUMAN	ITGB1	Integrin beta-1
20.2395	20.7767	21.0296	20.9452	21.172	14.5299	14.847	14.7833	14.8748	15.5127	19.7745	19.6046	20.1711	20.1189	20.0258	19.7654	20.7504	20.5025	20.2757	20.7441	14.5826	14.5652	14.4472	14.9578	15.0541	20.2556	20.509	20.7109	20.5956	20.7091	P05783	P05783	K1C18_HUMAN	KRT18	Keratin, type I cytoskeletal 18
21.6176	21.7985	22.0227	21.9554	22.021	15.8743	15.7843	15.2052	15.4838	16.3039	21.349	21.1403	21.2878	21.1985	21.4045	21.4912	22.4622	21.9492	22.0715	22.3015	16.416	15.6851	16.1853	15.7941	16.5588	22.0503	21.9203	22.0689	21.918	22.3083	P05783;P08727	P08727;P05783	K1C18_HUMAN;K1C19_HUMAN	KRT18;KRT19	Keratin, type I cytoskeletal 18
20.784	21.4303	21.6056	21.5403	21.635	14.9733	14.9063	14.6576	14.9143	15.5395	20.1716	20.0287	20.6817	20.4164	20.3142	21.0421	21.6518	21.4987	21.3705	21.6601	15.0488	14.8761	14.7314	14.9537	15.2444	21.0539	21.099	21.3753	21.0698	21.2081	P05787	P05787	K2C8_HUMAN	KRT8	Keratin, type II cytoskeletal 8
18.9437	19.3514	19.4838	19.1366	18.6233	15.4384	16.1829	16.2877	16.9928	16.0346	17.2673	16.3446	18.6847	18.596	17.3335	16.5908	17.7097	18.5516	18.6804	19.6112	15.0469	16.0482	NaN	14.587	15.603	18.6978	17.9838	19.2263	19.1831	18.8509	P05787;P08729;P14136;P19013;Q6KB66	P05787;P14136;P19013;Q6KB66;P08729	GFAP_HUMAN;K2C4_HUMAN;K2C7_HUMAN;K2C80_HUMAN;K2C8_HUMAN	GFAP;KRT4;KRT7;KRT8;KRT80	Keratin, type II cytoskeletal 8
9.39611	NaN	NaN	NaN	NaN	14.5467	14.0332	14.5147	13.9975	14.224	14.4924	14.094	14.4035	14.5863	14.6545	NaN	NaN	NaN	NaN	NaN	13.6954	13.7713	13.3668	13.5227	14.2562	13.1969	13.0294	12.6909	12.4316	12.2901	P05997	P05997	CO5A2_HUMAN	COL5A2	Collagen alpha-2(V) chain
13.1453	13.6363	13.6074	13.4132	13.3581	13.7481	13.2925	13.907	13.8578	13.4896	13.5423	14.1234	13.8988	14.0957	13.8692	13.5016	13.2953	13.2708	13.2362	13.1592	13.77	14.2724	14.0293	14.0152	14.0666	13.6117	13.9434	13.5647	13.5908	13.4984	P06132	P06132	DCUP_HUMAN	UROD	Uroporphyrinogen decarboxylase
12.673	12.3728	12.3368	12.6568	12.5676	14.3039	13.8559	14.0009	14.1382	14.0586	13.9722	14.1801	13.8685	14.1561	14.1432	12.6597	12.214	12.3337	12.1677	12.5184	15.1425	14.8876	14.8581	14.9714	15.2826	14.7351	14.6023	14.5303	14.6472	14.7557	P06280	P06280	AGAL_HUMAN	GLA	Alpha-galactosidase A
16.8045	16.6536	16.5804	16.5079	16.5515	16.5235	16.599	16.309	16.5378	16.5312	16.4755	16.3315	16.3448	16.2058	16.4993	17.4455	17.1897	17.088	16.9683	17.1483	16.7454	16.9515	16.8526	16.5105	17.0064	16.4719	16.8768	16.6567	16.9522	16.7738	P06396	P06396	GELS_HUMAN	GSN	Gelsolin
7.6956	9.53935	9.66338	9.34027	8.93949	9.76615	NaN	7.37868	8.2751	NaN	10.1816	9.92457	10.5842	10.8895	9.5723	9.82955	9.34186	NaN	7.63649	9.52388	10.1764	3.90664	NaN	8.51287	8.19873	9.22295	7.98969	10.2592	6.28997	10.0271	P06400	P06400	RB_HUMAN	RB1	Retinoblastoma-associated protein
14.6573	14.7866	13.9054	14.5119	15.3487	12.1772	12.6418	12.7899	12.8049	13.4021	14.4192	14.1414	14.0015	14.4453	14.5937	14.94	14.5827	15.551	14.8976	14.2828	12.8368	13.3872	13.1537	13.2069	13.307	14.9915	14.0172	15.036	14.3189	15.2068	P06454	P06454	PTMA_HUMAN	PTMA	Prothymosin alpha
13.946	14.1883	14.6788	14.2307	14.5635	8.92054	NaN	7.52931	11.1508	NaN	14.7173	14.8172	15.2748	15.1052	15.2299	13.1372	12.7501	12.9065	12.444	13.2431	NaN	NaN	NaN	NaN	NaN	13.7688	13.2714	12.8246	12.562	12.766	P06493	P06493	CDK1_HUMAN	CDK1	Cyclin-dependent kinase 1
13.6038	13.9107	14.1234	13.7299	13.9924	9.35567	NaN	9.35842	NaN	9.45218	14.3563	14.6524	14.4227	14.2836	13.7584	11.914	12.1793	12.6659	12.1442	12.4681	NaN	NaN	NaN	NaN	9.10215	13.0809	12.4524	12.0291	12.6963	12.516	P06493;P24941	P06493;Q00526;P24941	CDK1_HUMAN;CDK2_HUMAN	CDK1;CDK2	Cyclin-dependent kinase 1
17.451	17.3033	17.1314	17.2679	17.4552	17.9679	17.9451	17.7888	18.0019	17.961	17.9372	17.5869	17.5982	17.5537	17.7517	17.4603	17.4171	17.4979	17.4625	17.6314	18.2381	18.1255	18.2335	18.0357	18.3703	18.2114	18.1326	18.1763	18.1963	18.4524	P06576	P06576	ATPB_HUMAN	ATP5F1B	ATP synthase subunit beta, mitochondrial
11.1816	8.45565	9.30973	8.95298	8.64173	10.1996	9.29776	11.3422	9.36225	10.2186	9.9593	14.6445	9.52919	11.7033	10.6443	9.99921	9.92961	10.1464	9.98218	10.6706	11.0766	8.2419	8.64679	10.0967	12.5036	8.97685	10.1677	10.5517	8.88812	9.51979	P06702	P06702	S10A9_HUMAN	S100A9	Protein S100-A9
15.1813	16.2112	16.4266	16.0331	15.6489	15.771	15.2309	16.3959	15.9383	15.9538	16.4964	16.354	16.1827	15.9952	15.7196	16.8171	16.7194	16.1359	16.7337	17.3253	16.5112	16.3865	16.2541	15.9058	17.0867	17.2981	16.9805	16.3502	16.6992	17.4751	P06703	P06703	S10A6_HUMAN	S100A6	Protein S100-A6
13.3382	12.7475	12.0897	11.7969	11.2781	12.8289	12.2522	12.7432	11.4018	11.9984	12.28	12.1033	11.968	10.7097	11.4225	14.0282	12.8652	12.7114	12.8929	12.9848	13.0729	13.0525	12.4661	12.8239	13.0991	13.0914	12.415	12.3377	12.4047	11.3749	P06727	P06727	APOA4_HUMAN	APOA4	Apolipoprotein A-IV
15.0536	15.2826	14.935	14.9986	15.0292	14.4606	14.7995	15.1259	14.6742	14.6605	15.3228	15.7992	15.327	15.4705	15.2707	14.7998	15.0572	14.8998	14.7745	14.605	14.8663	15.1771	14.694	14.8058	14.5394	15.1052	15.223	15.1676	15.2681	15.1312	P06730	P06730	IF4E_HUMAN	EIF4E	Eukaryotic translation initiation factor 4E
14.3864	14.207	13.8834	14.8973	13.755	9.40408	NaN	NaN	NaN	NaN	13.5684	12.8058	12.9198	13.3832	13.092	16.1695	16.0097	15.9482	16.1075	15.6199	10.4644	NaN	9.46143	9.97579	10.5619	15.875	15.9236	16.0249	16.1007	16.1332	P06731	P06731	CEAM5_HUMAN	CEACAM5	Carcinoembryonic antigen-related cell adhesion molecule 5
11.6716	8.8368	NaN	9.7039	NaN	NaN	NaN	NaN	NaN	NaN	8.63301	9.64938	NaN	NaN	NaN	10.5744	11.0361	10.6423	10.3596	11.4464	NaN	NaN	NaN	NaN	NaN	10.9753	9.97026	10.2883	10.7411	10.2317	P06731;P13688	P06731;P13688;P31997	CEAM1_HUMAN;CEAM5_HUMAN	CEACAM1;CEACAM5	Carcinoembryonic antigen-related cell adhesion molecule 5
13.784	13.7904	13.5162	13.7675	12.791	8.25789	NaN	NaN	NaN	NaN	12.7427	13.1393	12.6963	12.9723	11.6143	15.254	14.8974	14.7768	14.5845	14.1695	9.54559	NaN	NaN	9.04648	NaN	14.0166	14.1358	14.4776	14.7828	13.8376	P06731;P40199	P06731;P40199	CEAM5_HUMAN;CEAM6_HUMAN	CEACAM5;CEACAM6	Carcinoembryonic antigen-related cell adhesion molecule 5
19.7316	19.8497	19.6038	19.7348	19.7081	19.6021	19.5939	19.4495	19.5522	19.8196	19.9974	19.9478	19.7049	19.7242	20.0836	19.5954	19.8136	19.6814	19.6887	19.9679	19.5274	19.2226	19.2152	18.8954	19.6176	19.9851	19.6962	19.8683	19.7773	20.2418	P06733	P06733	ENOA_HUMAN	ENO1	Alpha-enolase
20.0365	20.2956	20.2006	20.1904	20.1294	20.1306	20.2169	19.8124	20.3269	20.3416	20.4859	20.6092	20.2085	20.1879	20.6874	19.8989	20.3288	20.1653	19.9309	20.5391	20.2073	19.6969	19.7333	19.0668	20.0526	20.3886	20.0352	20.2269	20.3867	20.6608	P06733;P09104;P13929	P13929;P09104;P06733	ENOA_HUMAN;ENOB_HUMAN;ENOG_HUMAN	ENO1;ENO2;ENO3	Alpha-enolase
14.8008	14.8478	14.7523	14.8059	14.9588	13.2468	13.2917	13.2857	13.2716	13.2444	14.2358	14.328	14.4142	14.5411	14.352	15.122	15.005	15.0589	14.9767	14.8139	12.5668	12.5659	12.444	12.6101	12.5897	14.6048	14.5968	14.8012	14.5075	14.5934	P06737	P06737	PYGL_HUMAN	PYGL	Glycogen phosphorylase, liver form
16.5785	16.51	16.4099	16.6552	16.6988	15.7664	15.5228	15.7595	15.3712	15.7228	16.0124	16.1017	16.3681	16.248	16.2263	16.7687	16.6089	16.5672	16.8521	16.9147	15.2218	15.0327	14.919	15.0545	15.2586	16.5257	16.2055	16.2484	16.2911	16.4527	P06737;P11216;P11217	P11216;P06737;P11217	PYGB_HUMAN;PYGL_HUMAN;PYGM_HUMAN	PYGB;PYGL;PYGM	Glycogen phosphorylase, liver form
14.7093	13.7346	13.8296	14.2342	14.1304	12.9246	13.0931	13.0626	12.4162	13.109	13.7933	13.9428	14.1595	14.198	13.2492	14.4456	14.2177	14.5594	14.567	14.1422	12.3017	12.144	12.1779	11.9627	11.6727	14.2359	13.7341	14.2478	13.9974	14.1428	P06737;P11217	P06737;P11217	PYGL_HUMAN;PYGM_HUMAN	PYGL;PYGM	Glycogen phosphorylase, liver form
17.4567	17.6492	17.51	17.5315	17.4799	17.1381	16.8949	16.8355	17.2594	17.2027	17.4717	17.4162	17.2699	17.5752	17.4163	17.5793	17.3518	17.4247	17.2023	17.5057	17.3316	17.3753	17.1784	17.1482	17.3351	17.8522	17.6465	17.6189	17.6734	17.7768	P06744	P06744	G6PI_HUMAN	GPI	Glucose-6-phosphate isomerase
12.219	12.1515	12.5552	12.201	12.0811	10.9975	NaN	10.1306	12.2207	NaN	11.2217	10.8488	11.5446	10.8149	10.936	12.531	12.5769	12.6216	12.3913	12.1096	11.7805	10.6535	9.34539	11.8297	10.9719	11.1311	11.9774	12.0873	11.8742	11.4792	P06746	P06746	DPOLB_HUMAN	POLB	DNA polymerase beta
16.8819	16.9669	16.6842	16.6737	16.8481	16.6658	16.4728	16.4883	16.493	16.8686	16.9738	16.5885	16.6761	16.6586	16.8798	16.6771	16.7586	16.5134	16.4185	16.8084	16.6502	16.0583	16.4431	16.2142	16.7219	17.1237	16.7142	17.0147	16.9321	17.2961	P06748	P06748	NPM_HUMAN	NPM1	Nucleophosmin
16.1771	16.1361	15.9477	16.1582	15.9154	16.2508	16.3252	16.1726	16.3729	16.4267	16.7069	16.5642	16.2497	16.2351	16.6357	16.141	16.2812	15.8628	15.9805	15.8886	16.1098	15.9917	15.7704	15.4061	16.1232	16.0833	15.7097	16.0583	15.9156	16.2243	P06753	P06753	TPM3_HUMAN	TPM3	Tropomyosin alpha-3 chain
17.6631	17.6633	17.5537	17.0628	17.5383	18.9108	19.455	19.3078	19.5953	19.5744	18.7413	18.6664	18.5879	18.7271	19.1421	17.5073	17.8162	17.1777	17.8547	18.0431	19.1893	19.1965	18.9595	18.7401	19.5711	18.6668	18.0327	18.0368	18.2962	18.6917	P06753;P07951;P09493;P67936	P09493;P07951;P67936;P06753	TPM1_HUMAN;TPM2_HUMAN;TPM3_HUMAN;TPM4_HUMAN	TPM1;TPM2;TPM3;TPM4	Tropomyosin alpha-3 chain
12.7761	12.4554	12.6619	12.4192	12.6929	13.3571	13.5484	13.2728	13.289	12.7148	12.7487	14.3124	12.1042	12.2345	12.2807	12.8263	11.8936	11.6303	11.6536	12.3191	13.595	13.3688	12.6912	13.6217	13.4943	12.1294	12.7999	12.8993	12.1644	12.2751	P06753;P07951;P67936	P07951;P67936;P06753	TPM2_HUMAN;TPM3_HUMAN;TPM4_HUMAN	TPM2;TPM3;TPM4	Tropomyosin alpha-3 chain
12.6523	12.3254	11.5186	12.2892	12.1289	13.0074	13.1656	14.1287	12.9056	13.8625	12.0605	12.9276	12.2941	12.9483	13.6644	11.6876	11.0296	12.1274	12.1114	12.3514	13.7726	11.6572	13.4863	13.7722	13.7541	12.5918	12.0675	13.1613	12.9846	13.0963	P06753;P09493	P09493;P06753	TPM1_HUMAN;TPM3_HUMAN	TPM1;TPM3	Tropomyosin alpha-3 chain
NaN	NaN	NaN	NaN	12.3321	NaN	NaN	8.07495	11.7351	8.45988	NaN	NaN	NaN	NaN	NaN	12.0151	NaN	NaN	12.593	12.8375	NaN	NaN	NaN	NaN	NaN	NaN	NaN	NaN	11.3587	NaN	P06753;P67936	P67936;P06753	TPM3_HUMAN;TPM4_HUMAN	TPM3;TPM4	Tropomyosin alpha-3 chain
14.3117	14.0773	14.018	13.8447	13.8271	15.3326	15.1884	15.1944	15.0552	15.1623	14.7288	14.7646	14.8649	14.7995	14.7672	14.7488	14.4213	14.4276	14.2361	14.3302	15.5276	15.415	15.3649	15.372	15.4872	14.973	14.6863	14.6353	14.8731	14.8042	P06756	P06756	ITAV_HUMAN	ITGAV	Integrin alpha-V
15.6821	13.234	13.7918	14.595	13.9304	14.842	12.2929	12.7941	12.5058	NaN	14.306	12.1157	12.575	13.4763	12.2814	14.4942	15.296	12.2138	13.211	13.807	15.436	12.7375	NaN	13.4997	13.6779	15.2836	13.687	13.7809	13.9248	12.6696	P06858	P06858	LIPL_HUMAN	LPL	Lipoprotein lipase
14.7224	14.7808	14.4132	14.591	14.809	16.6994	16.7905	16.7316	16.8269	16.5914	16.2952	16.3048	16.1492	16.234	16.1195	15.1383	15.1417	15.204	15.1042	15.2786	17.2697	17.4148	17.2552	17.2324	17.1796	16.8373	16.7097	16.4936	16.7256	16.4642	P06865	P06865	HEXA_HUMAN	HEXA	Beta-hexosaminidase subunit alpha
17.7664	17.541	17.0658	17.6779	17.8909	15.122	15.005	14.9213	15.3301	15.5669	17.2354	15.5446	16.746	16.6049	16.4496	17.3978	18.2367	17.9726	18.2193	17.8189	16.3131	15.5274	16.3627	16.2005	16.8554	17.1483	17.7214	17.4304	17.6349	17.96	P06899;P23527;P33778;Q16778;Q8N257	Q6DRA6;Q8N257;P06899;P33778;Q16778;Q6DN03;P23527	H2B1B_HUMAN;H2B1J_HUMAN;H2B1O_HUMAN;H2B2E_HUMAN;H2B3B_HUMAN	H2BC11;H2BC17;H2BC21;H2BC3;H2BU1	Histone H2B type 1-J
12.9901	13.8867	13.9433	13.2386	12.7997	20.4865	20.5185	19.9328	20.3965	20.1718	20.1933	20.0413	19.128	19.6946	19.3733	14.4125	14.1046	14.3361	14.0709	13.9532	21.4517	21.3174	21.2211	20.9775	21.3332	20.4759	19.9473	19.1645	19.8873	19.5152	P07093	P07093	GDN_HUMAN	SERPINE2	Glia-derived nexin
16.468	16.381	16.0778	16.1828	16.2671	15.775	15.6716	15.8692	15.9306	15.5775	15.6544	15.2843	15.4637	15.7269	15.6088	16.7244	16.2604	16.4119	16.5316	16.3689	16.3413	16.6216	16.5457	16.3775	16.5022	16.4037	16.5611	16.3606	16.4509	16.204	P07099	P07099	HYEP_HUMAN	EPHX1	Epoxide hydrolase 1
16.7278	16.8934	16.7574	17.3953	16.8901	16.6037	16.16	15.6604	15.8768	16.2135	16.8669	16.3901	16.2669	16.408	16.81	17.4488	17.6261	16.7775	17.2505	17.5705	16.7596	16.5375	16.704	16.3397	16.4318	17.2604	16.8641	17.0942	17.1363	17.2069	P07108	P07108	ACBP_HUMAN	DBI	Acyl-CoA-binding protein
13.2867	12.1779	11.8124	12.4982	12.5732	17.5611	17.7206	17.6137	17.888	17.8663	16.9427	17.0919	16.9417	16.9802	17.0054	12.5584	12.7761	12.5018	12.3975	12.6224	17.8017	17.5977	17.6145	17.6286	17.7868	16.278	16.3956	16.2987	16.3612	16.3413	P07195	P07195	LDHB_HUMAN	LDHB	L-lactate dehydrogenase B chain
11.3747	12.8837	12.5712	11.72	12.667	12.6079	12.3703	12.0247	12.5307	12.6441	12.699	12.0096	11.9475	12.4808	12.4627	11.9575	12.2299	12.6229	12.3771	12.7249	11.612	12.0957	12.6629	12.8901	12.9528	13.126	11.8047	13.7654	13.252	13.3003	P07199	P07199	CENPB_HUMAN	CENPB	Major centromere autoantigen B
12.1913	13.177	12.998	12.8902	12.53	15.2315	15.1237	15.0612	15.1609	15.0295	14.3415	14.4502	14.1891	14.5043	14.1537	12.9512	13.7834	13.6031	13.8032	13.6592	15.9996	16.1845	15.9763	15.7149	15.9453	14.9252	14.6984	14.5382	14.9799	14.6704	P07203	P07203	GPX1_HUMAN	GPX1	Glutathione peroxidase 1
NaN	NaN	NaN	NaN	NaN	13.0413	12.7941	12.3132	12.5559	12.8035	11.4532	9.88534	10.879	11.1347	11.0828	NaN	6.64589	NaN	NaN	NaN	13.6537	13.5662	13.216	13.0037	12.8257	11.599	9.91831	10.1788	10.9884	11.2756	P07204	P07204	TRBM_HUMAN	THBD	Thrombomodulin
18.5639	18.4055	18.2869	18.3068	18.2999	19.6502	19.4949	19.5673	19.5986	19.4795	19.3356	19.2858	19.1067	19.2332	19.2009	18.5486	18.3084	18.3483	18.1543	18.3791	19.6016	19.5291	19.4436	19.4513	19.419	19.1316	19.0874	19.0477	18.9437	19.1388	P07237	P07237	PDIA1_HUMAN	P4HB	Protein disulfide-isomerase
17.1643	16.7744	15.9428	17.435	16.8457	15.8762	15.9058	15.5073	16.1166	16.4311	16.613	15.7298	15.8893	14.6382	15.9838	18.0159	18.0029	18.082	17.8518	17.8429	16.8968	15.8716	16.7865	16.1751	16.9595	17.9098	16.9818	17.9309	17.8225	18.0715	P07305	P07305	H10_HUMAN	H1-0	Histone H1.0
12.953	12.9406	12.6107	12.6188	12.7774	12.2172	11.8274	12.0878	11.7782	11.6362	11.5678	12.8464	12.8723	12.8944	12.4752	13.1535	13.328	12.8177	12.9086	12.3826	12.2868	11.8491	11.9145	11.7995	12.2726	12.629	12.9455	12.4174	13.0593	12.7986	P07311	P07311	ACYP1_HUMAN	ACYP1	Acylphosphatase-1
19.3755	19.1212	19.0557	19.2528	19.285	20.3595	20.6295	20.3216	20.6501	20.4361	20.0666	19.7078	19.7949	20.0504	19.8701	20.0916	19.9235	20.1075	19.9078	20.1064	21.1395	21.243	21.0812	21.1768	21.5	21.101	21.0382	20.7508	21.0257	20.8166	P07339	P07339	CATD_HUMAN	CTSD	Cathepsin D
20.0756	20.0135	19.9064	19.9444	20.082	20.2437	20.5233	20.3976	20.682	20.6967	20.3477	20.3133	20.1294	20.2261	20.2573	20.1662	20.1382	20.1839	20.1567	20.1876	20.108	20.1929	20.3549	20.2185	20.22	20.1611	20.0577	20.3355	20.3362	20.2846	P07355	P07355;A6NMY6	ANXA2_HUMAN	ANXA2	Annexin A2
[truncated: 6,191 more rows]

## Sheet: MUG CCArly d7_d3
SSC1	SSC7	SSC13	SSC19	SSC25	SSC4	SSC10	SSC16	SSC22	SSC28	T: Protein.Group	T: Genes	T: First.Protein.Description	Foldchange_d7_Charly_d3_Charly	C: GOBP name	C: GOMF name	C: GOCC name	C: KEGG name	C: Student's T-test Significant d7_Charly_d3_Charly	N: Student's T-test p-value d7_Charly_d3_Charly	N: Student's T-test q-value d7_Charly_d3_Charly	N: Student's T-test Difference d7_Charly_d3_Charly	N: Student's T-test Test statistic d7_Charly_d3_Charly	T: Protein.Group	T: Protein.Ids	T: Protein.Names	T: Genes	T: First.Protein.Description	T: UID
[truncated: 6,782 more rows]

[truncated: 7 more sheets: CCArly CAF d7_d3, CCTM d7_d3, d3 CCTM_MUG CCArly, d7 CCTM_MUG CCArly, GO_d3_CCTM_MUG CCArly, GO_d7_CCTM_MUG CCArly, GO_classification]
